# Supplementary material for: Metagenomic Study of Fungal Microbial Communities in Two PDO Somontano Vineyards (Huesca, Spain): Effects of Age, Plant Genotype, and Initial Phytosanitary Status on the Priming and Selection of their Associated Microorganisms
Source: Plants (Basel). 2023 Jun 8;12(12):2251. doi: 10.3390/plants12122251 (PMC10304032; doi:10.3390/plants12122251)
Supplement: Supplementary file 1 [file plants-12-02251-s001.zip]

Archive with 3 entries (3 files):
- Table S4.xlsx
- Table S3.xlsx
- Tables S1 and S2.pdf
