# Supplementary material for: Metagenomic Study of Fungal Microbial Communities in Two PDO Somontano Vineyards (Huesca, Spain): Effects of Age, Plant Genotype, and Initial Phytosanitary Status on the Priming and Selection of their Associated Microorganisms
Source: Plants (Basel). 2023 Jun 8;12(12):2251. doi: 10.3390/plants12122251 (PMC10304032; doi:10.3390/plants12122251)
Supplement: Supplementary file 1 [file plants-12-02251-s001.zip › Table S4.xlsx]

## Sheet: otu_table_guilds
OTU	Kingdom	Phylum	Order	Class	Family	Genus	Species	Taxon	TaxonomicLevel	TrophicMode	Guild	Trait	GrowthForm	ConfidenceRanking	Notes	CitationSource
AAGTCGTAACAAGGTTTCCGTAGGTGAACCTGCGGAAGGATCATTATCGAGTCAGGGTCCTCTGGGCCCGATCTCCAACCCTTTGTTTATCATACCTTTGTTGCTTTGGCAGACCCGTCCTTCGGGACCGTCGGGGGCGTTCAGTCGCCTCTGGCCAGCGTCTGCCAGTAGCCCAACCAAAATTCTTTGTTACATGTGACGTCTGAACGGTTCCATCAAAATCAAACCAAAACTTTCAACAACGGATCTCTTGGTTCTG	Fungi	Ascomycota	Eurotiomycetes	Phaeomoniellales	Phaeomoniellaceae	Phaeomoniella	chlamydospora	Phaeomoniella	13	Pathotroph	Plant Pathogen	NULL	Microfungus; Facultative Yeast (Tedersoo et al. 2014)	Highly Probable	Pathotroph isolated from necrosis in Prunus wood (Damm et al. 2010)	Damm U, et al. 2010. Persoonia 24:60-80 ((http://doi.org/10.3767/003158510X500705)); Tedersoo L, et al. 2014. Science 346:e1256688 ((https://doi.org/10.1126/science.1256688))
AAGTCGTAACAAGGTCTCCGTAGGTGAACCTGCGGAGGGATCATTACAAGAACGCCCGGGCTTCGGCCTGGTTATTCATAACCCTTTGTTGTCCGACTCTGTTGCCTCCGGGGCGACCCTGCCTTCGGGCGGGGGCTCCGGGTGGACACTTCAAACTCTTGCGTAACTTTGCAGTCTGAGTAAACTTAATTAATAAATTAAAACTTTTAACAACGGATCTCTTGGTTCTGGCA	Fungi	Ascomycota	Dothideomycetes	Capnodiales	Mycosphaerellaceae	Mycosphaerella	tassiana	Mycosphaerella	13	Pathotroph	Plant Pathogen	NULL	Microfungus	Probable	NULL	Tedersoo L, et al. 2014. Science 346:e1256688 ((https://doi.org/10.1126/science.1256688))
AAGTCGTAACAAGGTCTCCGTAGGTGAACCTGCGGAGGGATCATTACACAAATATGAAGGCGGGCTGGAACCTCTCGGGGTTACAGCCTTGCTGAATTATTCACCCTTGTCTTTTGCGTACTTCTTGTTTCCTTGGTGGGTTCGCCCACCACTAGGACAAACATAAACCTTTTGTAATTGCAATCAGCGTCAGTAACAAATTAATAATTACAACTTTCAACAACGGATCTCTTGGTTCTG	Fungi	Ascomycota	Dothideomycetes	Pleosporales	Pleosporaceae	Alternaria	angustiovoidea	Alternaria	13	Pathotroph-Saprotroph-Symbiotroph	Animal Pathogen-Endophyte-Plant Pathogen-Wood Saprotroph	Soft Rot	Microfungus	Possible	NULL	Duncan CG, Eslyn WE. 1966. Mycologia 58642-664; Seehann G, et al. 1975. List of Fungi in Soft-Rot Tissue Tests. Institute fur Holzbiologie und Holzschutz, Bundesforschungsanstalt fur Forst - und Holzwirtshaft, Hamburg - Lohbrugge, Germany; Tedersoo L, et al. 2014. Science 346:e1256688 ((https://doi.org/10.1126/science.1256688))
AAGTCGTAACAAGGTCTCCGTAGGTGAACCTGCGGAGGGATCATTACAAGTGACCCCGGTCTAACCACCGGGATGTTCATAACCCTTTGTTGTCCGACTCTGTTGCCTCCGGGGCGACCCTGCCTTCGGGCGGGGGCTCCGGGTGGACACTTCAAACTCTTGCGTAACTTTGCAGTCTGAGTAAACTTAATTAATAAATTAAAACTTTTAACAACGGATCTCTTGGTTCTGGC	Fungi	Ascomycota	Dothideomycetes	Capnodiales	Cladosporiaceae	Cladosporium	NA	NA	NA	Saprotroph	NA	NA	NA	NA	NA	NA
AAGTCGTAACAAGGTTTCCGTAGGTGAACCTGCGGAAGGATCATTACCTAGAGTTTGTAGACTTCGGTCTGCTACCTCTTACCCATGTCTTTTGAGTACCTTCGTTTCCTCGGCGGGTCCGCCCGCCGATTGGACAACATTCAAACCCTTTGCAGTTGCAATCAGCGTCTGAAAAAACATAATAGTTACAACTTTCAACAACGGATCTCTTGGTTCTGGCATCGATGAAGAAC	Fungi	Ascomycota	Dothideomycetes	Pleosporales	Didymellaceae	Epicoccum	dendrobii	Epicoccum	13	Pathotroph-Saprotroph-Symbiotroph	Endophyte-Fungal Parasite-Lichen Parasite-Plant Pathogen-Wood Saprotroph	NULL	Microfungus	Probable	NULL	Nilsson T. 1973. Studia Forestalia Suecica 104:1-40 ((https://pub.epsilon.slu.se/5711/)); Seehann G, et al. 1975. List of Fungi in Soft-Rot Tissue Tests. Institute fur Holzbiologie und Holzschutz, Bundesforschungsanstalt fur Forst - und Holzwirtshaft, Hamburg - Lohbrugge, Germany; Costa IPMW, et al. 2012. Mycotaxon 119:e26 ((http://mycotaxon.com/resources/checklists/costa_v119_checklist.pdf)); Te…
AAGTCGTAACAAGGTTTCCGTAGGTGAACCTGCGGAAGGATCATTAAAGAGTAAGGGTGCTCAGCGCCCGACCTCCAACCCTTTGTTGTTAAAACTACCTTGTTGCTTTGGCGGGACCGCTCGGTCTCGAGCCGCTGGGGATTCGTCCCAGGCGAGCGCCCGCCAGAGTTAAACCAAACTCTTGTTATTTAACCGGTCGTCTGAGTTAAAATTTTGAATAAATCAAAACTTTCAACAACGGATCTCTTGGTTCTC	Fungi	Ascomycota	Dothideomycetes	Dothideales	Aureobasidiaceae	Aureobasidium	NA	Aureobasidium	13	Pathotroph-Saprotroph-Symbiotroph	Animal Pathogen-Endophyte-Epiphyte-Plant Pathogen-Undefined Saprotroph	NULL	Facultative Yeast	Possible	NULL	Costa IPMW, et al. 2012. Mycotaxon 119:e26 ((http://mycotaxon.com/resources/checklists/costa_v119_checklist.pdf)); Tedersoo L, et al. 2014. Science 346:e1256688 ((https://doi.org/10.1126/science.1256688)); Wachowska U, Głowacka K. 2014. BioControl 59:635-645 ((https://doi.org/10.1007/s10526-014-9596-5)); Irinyia L, et al. 2016. Fungal Biology 120:125-136 ((https://doi.org/10.1016/j.funbio.2015.04…
AAGTCGTAACAAGGTCTCCGTAGGTGAACCTGCGGAGGGATCATTACACAATAACAAGGCGGGCTGGACACCCCCCGCTGGGCACTGCTTCACGGCGTGCGCGGCGGGGCCGGCCCTGCTGAATTATTCACCCGTGTCTTTTGCGTACTTCTTGTTTCCTGGGTGGGCTCGCCCGCCCTCAGGACCAACCACAAACCTTTTGCAATAGCAATCAGCGTCAGTAACAACGTAATTAATTACAACTTTCAACAACGGATCTCTTGGTTCTG	Fungi	Ascomycota	Dothideomycetes	Pleosporales	Pleosporaceae	Alternaria	NA	Alternaria	13	Pathotroph-Saprotroph-Symbiotroph	Animal Pathogen-Endophyte-Plant Pathogen-Wood Saprotroph	Soft Rot	Microfungus	Possible	NULL	Duncan CG, Eslyn WE. 1966. Mycologia 58642-664; Seehann G, et al. 1975. List of Fungi in Soft-Rot Tissue Tests. Institute fur Holzbiologie und Holzschutz, Bundesforschungsanstalt fur Forst - und Holzwirtshaft, Hamburg - Lohbrugge, Germany; Tedersoo L, et al. 2014. Science 346:e1256688 ((https://doi.org/10.1126/science.1256688))
AAGTCGTAACAAGGTTTCCGTAGGTGAACCTGCGGAAGGATCATTATTGAATTCAAATCATCTGTGGCTTCGGTCCGGATGTGCCAACAGGTAACACTGTTGGTAATTCTATCCATAACACCTGTGAACTGTTGGATGCTTGCATCCACTTTTATACTAAACATTATTGTAACAAATGTAGTCTTATTATAACTAATAAAACTTTTAACAACGGATCTCTTGGCTCTCGCATC	Fungi	Basidiomycota	Tremellomycetes	Filobasidiales	Filobasidiaceae	Filobasidium	chernovii	Filobasidium	13	Saprotroph	Undefined Saprotroph	NULL	Facultative Yeast	Highly Probable	NULL	Kurtzman CP, et al. (eds.) 2011. The Yeasts, a Taxonomic Study. Fifth Edition. Vols 1-3. Elsevier, San Diego (ISBN: 9780444521491)
AAGTCGTAACAAGGTCTCCGTTGGTGAACCAGCGGAGGGATCATTACAGAGTTATCTAACTCCCAAACCCATGTGAACTTACCATTGTTGCCTCGGCAGAACCTACCCGGTACCTACCCTGTAACGACCTACCCTGTAGCGAGTTACCCGGGAACGGCCTACCCTGTAGCGCGCTGCCGGTGGACTTCTAAACTCTTGTTATTTATTGTAATCTGAGCGTCTTATTTTAATAAGTCAAAACTTTCAACAACGGATCTCTTGGTTCTG	Fungi	Ascomycota	Sordariomycetes	Xylariales	Amphisphaeriaceae	Seimatosporium	vitis	Seimatosporium	13	Pathotroph	Plant Pathogen	NULL	Microfungus	Probable	Some species causing leaf spot disease (www.apsnet.org)	Tedersoo L, et al. 2014. Science 346:e1256688 ((https://doi.org/10.1126/science.1256688)); The American Phytopathological Society Common Names of Plant Diseases ((http://www.apsnet.org/publications/commonnames/Pages/default.aspx))
AAGTCGTCACAAGGTCTCCGGAGTTGAACCTGCGGAGGGATCATTACAAGTGACCCCGGTCTAACCACCGGGATGTTCATAACCCTTTGTTGTCCGACTCTGTTGCCTCCGGGGCGACCCTGCCTTCGGGCGGGGGCTCCGGGTGGACACTTCAAACTCTTGCGTAACTTTGCAGTCTGAGTAAACTTAATTAATAAATTAAAACTTTTAACAACGGATCTCTTGGTTCTGGC	Fungi	Ascomycota	Dothideomycetes	Capnodiales	Cladosporiaceae	Cladosporium	delicatulum	NA	NA	Saprotroph	NA	NA	NA	NA	NA	NA
AAGTCGTAACAAGGTCTCCGTAGGTGAACCTGCGGAGGGATCATTATAAGTTCACCCAGGCTTGTACAGCTGGGGACTGACAACCCTTTGATTTCCGACTCTGTTGCCTCCGGGGCGACCCTGCCTTCGGGCGGGGGCTCCGGGTGGACACTTCAAACTCTTGCGTAACTTTGCAGTCTGAGTAAACTTAATTAATAAATTAAAACTTTTAACAACGGATCTCTTGGTTCTGG	Fungi	Ascomycota	Dothideomycetes	Capnodiales	Cladosporiaceae	Cladosporium	grevilleae	NA	NA	Saprotroph	NA	NA	NA	NA	NA	NA
AAGTCGTAACAAGGTCTCCGTAGGTGAACCTGCGGAGGGATCATTACAAGTGACCCCGGTCTTACCACCGGGATGTTCATAACCCTTTGTTGTCCGACTCTGTTGCCTCCGGGGCGACCCTGCCTTCGGGCGGGGGCTCCGGGTGGACACTTCAAACTCTTGCGTAACTTTGCAGTCTGAGTAAACTTAATTAATAAATTAAAACTTTTAACAACGGATCTCTTGGTTCTGGC	Fungi	Ascomycota	Dothideomycetes	Capnodiales	Cladosporiaceae	Cladosporium	exasperatum	NA	NA	Saprotroph	NA	NA	NA	NA	NA	NA
AAGTCGTAACAAGGTTTCCGTAGGTGAACCTGCGGAAGGATCATTACATTCAGTAGCTTGCTACTGTTAGGGGGGTCTATTAGCCTGTATAGTATCACTACTGATGAGCAGCACGACCCTCTGTCTGTACCCTTGTCTTTTGCGCACTCATGTTTCCTCGGCGGCTAATCCCCGCCGGCTGGACAACACTATAACCTTTTTAATTTTCAATCAGCGTCTGAAAAACTTAATAATTACAACTTTCAACAACGGATCTCTTGGTTCTG	Fungi	Ascomycota	Dothideomycetes	Pleosporales	Phaeosphaeriaceae	Neosetophoma	lunariae	Neosetophoma	13	Saprotroph	Undefined Saprotroph	NULL	NULL	Probable	NULL	Tedersoo L, et al. 2014. Science 346:e1256688 ((https://doi.org/10.1126/science.1256688))
AAGTCGTAACAAGGTCTCCGTTGGTGAACCAGCGGAGGGATCATTACGAGAGTGTCACAACTCCCAACCCACTGTTTACCTACCCGTCCAACGTGCTTCGGCAGGCAGCCCTGTGGGACAGAGCCTCGCCCCCTCCGGGGGGTGCCTGCCGCTGGCCAACCAAAACTCCAGCTGTTTTAGTACCATCTGAGTTGCATACAAAATAAACAAAACTTTCAACAACGGATCTCTTGGTTCTG	Fungi	Ascomycota	Sordariomycetes	Myrmecridiales	Myrmecridiaceae	Myrmecridium	banksiae	Myrmecridium	13	Saprotroph	Undefined Saprotroph	NULL	NULL	Probable	NULL	Tedersoo L, et al. 2014. Science 346:e1256688 ((https://doi.org/10.1126/science.1256688))
AAGTCGTAACAAGGTTTCCGTAGGTGAACCTGCGGAAGGATCATTACCGAGTTAGGGTTGCTCCGCAGCCCGACCTCCCAACCCTTTGTCTAATTTACCTTGTCGTTGCTTCGGCGGACCGGTTGACCAACTGGTCTTGACCGCCGGGGGGTTCGTCCCCTGGAGAGCGTCCGCCGACGGCCCAACCACAAACTCTTGTACCAAACCATGTCGTCTGAATTACTTGATTAAAATCAAAAAACAAAACTTTCAACAACGGATCTCTTGGTTCTG	Fungi	Ascomycota	Eurotiomycetes	Chaetothyriales	Trichomeriaceae	Knufia	perforans	Knufia	13	Pathotroph-Saprotroph	Animal Pathogen-Plant Pathogen-Soil Saprotroph-Undefined Saprotroph	NULL	Microfungus	Possible	Species isolated from tumour-like stem and branch deformities of Populus tremuloides, bark of Populus, rocks, and clinical samples, with one species causes opportunistic skin infections in humans (Crous et al. 2013)	Li DM, et al. 2008. Studies in Mycology 61:131-136 ((https://doi.org/10.3114/sim.2008.61.13)); Crous PW, et al. 2013. Persoonia 31188-296; Irinyi L, et al. 2015. Medical Mycology 53:313-337 ((https://doi.org/10.1093/mmy/myv008))((https://doi.org/10.1093/mmy/myv008))
AAGTCGTAACAAGGTTTCCGTAGGTGAACCTGCGGAAGGATCATTACCGAGTGAGGGTCCCCTGGGCCCGTCCTCCACACCCGTGGGTACCTTGATCAACCTACTTTGGTGGGGCTCCCGGGCCCCGCCAGAGGGAGGCCTAAACCATCCTTCACTTGCAGTCAGAGGGGATTTAAATAGTCAAAACTTTCAACAACGGATCTCTTGGTTCTGGCATCGATGAAGAACGCAGC	Fungi	Ascomycota	NA	NA	NA	NA	NA	na	na	na	na	na	na	na	na	na
AAGTCGTAACAAGGTCTCCGTAGGTGAACCTGCGGAGGGATCATTACCGAGTGCGGGCCCTCGCGGCCCAACCTCCCAACCCTTTGTCGATTCGTATCTGTTGCCTCGGGGGGCGACCCGGACCTCGCGCCGGGAGTCCTCCAGAGGTCCAACCCAACACACTGCGTCTTTGCGTCGGAGTATTGAAAACAATCAATCAAAACTTTCAACAACGGATCTCTTGGTTCTGGCAT	Fungi	Ascomycota	Dothideomycetes	Capnodiales	NA	NA	NA	na	na	na	na	na	na	na	na	na
AAGTCATAACAAGGTTTCCGTAGGTGAACCTGCGGAAGGATCATTAATAATGCTCTCTGGCTTCGGTCAGTTGAGTTCAATGAGTGCCTTCTCTTCGGAGTTGGCCATCCATACACACCGTGAACTGTGGCTTCGGCCATCACAAACTGTTAGTAATGAATGTAATATCATAACAAAAACAAAACTTTTAACAACGGATCTCTTGGCTCTCGCATCGATGAAGAACGCAGCCT	Fungi	Basidiomycota	Tremellomycetes	Tremellales	Bulleribasidiaceae	Vishniacozyma	carnescens	NA	NA	Saprotroph	NA	NA	NA	NA	NA	NA
AAGTCATAACAAGGTTTCCGTAGGTGAACCTGCGGAAGGATCATTAATAGTGCCCTTTGATGCAAATCATTGGGTTAGATCTGCTCTCTTCGCAAGAAGAGGGTTTCCATACACACCGTGAACTGTGGCTTCGGCCATCACAAACTGTTAGTAATGAATGTAATATCATAACAAAAACAAAACTTTTAACAACGGATCTCTTGGCTCTCGCATCGATGAAGAACGCAGCCTGT	Fungi	Basidiomycota	Tremellomycetes	Tremellales	Bulleribasidiaceae	Vishniacozyma	victoriae	NA	NA	Saprotroph	NA	NA	NA	NA	NA	NA
AAGTCGTAACAAGGTTTCCGTAGGTGAACCTGCGGAAGGATCATTATCGTAGGGCTTTTGTCCTGTCGAGATAGCGTCCTTGCCTATTTTTTGGAGCACCGTTCGTTTCCTCAGCAGGCTTGCCTGCTACTGGGGACCCCTCAAACTCTTTGTAAATACAGTAATCGTCTGAAAAACAAACAAAAAATCAAAACTTTCAACAATGGATCTCTTGGTTCTGGCATCGATGAAGA	Fungi	Ascomycota	Dothideomycetes	Pleosporales	Amorosiaceae	Angustimassarina	acerina	NA	NA	Saprotroph	NA	NA	NA	NA	NA	NA
AAGTCGTAACAAGGTTTCCGTAGGTGAACCTGCGGAAGGATCATTAGTGAATAAATAGGGTGTCCAATTTAACTTGGAACCCGACCTTCTCACATCTAACCCTGTGCATCTGTATCTAATGGCGAGCAATTTTCGAATTGTGAGCCATTTCACTTTATAAACACTAGTCTATGAATGTAAAACTTTTATAATCAAATAAAACTTTCAACAACGGATCTCTTGGCTCTCGCATC	Fungi	Basidiomycota	Microbotryomycetes	Sporidiobolales	Sporidiobolaceae	Sporobolomyces	roseus	Sporobolomyces	13	Pathotroph-Saprotroph	Fungal Parasite-Litter Saprotroph	NULL	Yeast	Probable	NULL	Tedersoo L, et al. 2014. Science 346:e1256688 ((https://doi.org/10.1126/science.1256688)); Nagy LG, et al. 2014. Nature Communications 5:e4471 ((https://doi.org/10.1038/ncomms5471)); Purahong W, et al. 2016. Molecular Ecology 25:4059-4074 ((https://doi.org/10.1111/mec.13739))
AAGTCGTAACAAGGTCTCCGTAGGTGAACCTGCGGAGGGATCATTACACAATATGAAAGCGGGTTGGGACCTCACCTCGGTGAGGGCTCCAGCTTGTCTGAATTATTCACCCATGTCTTTTGCGCACTTCTTGTTTCCTGGGCGGGTTCGCCCGCCACCAGGACCAAACCATAAACCTTTTTGTAATTGCAATCAGCGTCAGTAAACAATGTAATTATTACAACTTTCAACAACGGATCTCTTGGTTCTG	Fungi	Ascomycota	Dothideomycetes	Pleosporales	Pleosporaceae	Stemphylium	majusculum	Stemphylium	13	Pathotroph-Saprotroph	Plant Pathogen-Wood Saprotroph	Soft Rot	Microfungus	Highly Probable	NULL	Duncan CG, Eslyn WE. 1966. Mycologia 58642-664; Seehann G, et al. 1975. List of Fungi in Soft-Rot Tissue Tests. Institute fur Holzbiologie und Holzschutz, Bundesforschungsanstalt fur Forst - und Holzwirtshaft, Hamburg - Lohbrugge, Germany; Costa IPMW, et al. 2012. Mycotaxon 119:e26 ((http://mycotaxon.com/resources/checklists/costa_v119_checklist.pdf)); Tedersoo L, et al. 2014. Science 346:e125668…
AAGTCGTAACAAGGTTTCCGTAGGTGAACCTGCGGAAGGATCATTACCGAGTTAGGGTTTCGCCGTCTCGACGGTGGCCCGACCTCCCAACCCTGTGTCTACATTACCTTGTCGTTGCTTCGGCGGACCGGTTGACCAACTGGTCTTGACCGCCGAGGGGGTTCGTCCCTCCTCGGAGCGCGTCCGCCGACGGCCCAACCACAAAAACTCTTGTACCAAACATTGTCGTCTGAATACTTTATTGATTTACAATCAAAAACAAAACTTTCAACAACGGATCTCTTGGTTCTG	Fungi	Ascomycota	Eurotiomycetes	Chaetothyriales	Trichomeriaceae	Knufia	mediterranea	Knufia	13	Pathotroph-Saprotroph	Animal Pathogen-Plant Pathogen-Soil Saprotroph-Undefined Saprotroph	NULL	Microfungus	Possible	Species isolated from tumour-like stem and branch deformities of Populus tremuloides, bark of Populus, rocks, and clinical samples, with one species causes opportunistic skin infections in humans (Crous et al. 2013)	Li DM, et al. 2008. Studies in Mycology 61:131-136 ((https://doi.org/10.3114/sim.2008.61.13)); Crous PW, et al. 2013. Persoonia 31188-296; Irinyi L, et al. 2015. Medical Mycology 53:313-337 ((https://doi.org/10.1093/mmy/myv008))((https://doi.org/10.1093/mmy/myv008))
AAGTCGTAACAAGGTTTCCGTAGGTGAACCTGCGGAAGGATCATTACCATTTTCCAGGCCGAGAGTTGGTTCCTAATCAATCCTCGGTGCTGTATTATGCCCTTGTCTTTTGAGTACTTATGTTTCCTTGGTAGGCTTGCCTGCCAATTGGACAATATACAACCCTTTTTAATTTTGAATCAGCGTCTGAATAATTTAATAATTACAACTTTCAACAACGGATCTCTTGGTTCTG	Fungi	Ascomycota	Dothideomycetes	Pleosporales	Phaeosphaeriaceae	Populocrescentia	forlicesenensis	Phaeosphaeriaceae	9	Pathotroph-Saprotroph	Fungal Parasite-Plant Pathogen-Plant Saprotroph	NULL	Microfungus	Probable	Necrotrophic or saprobic on a wide range of plants, especially monocotyledons; a few species parasitic on other fungi (Cannon & Kirk 2007)	Cannon PF, Kirk PM. 2007. Fungal Families of the World. CAB International, Cambridge (ISBN: 978-0851998275)
AAGTCGTCACAAGGTCTCCGTAGGTGAACCTGCGGAGGGATCCTTACAAGTGACCCCGGTCTAACCACCGGGATGTTCATAACCCTTTGTTGTCCGACTCTGTTGCCTCCGGGGCGACCCTGCCTTCGGGCGGGGGCTCCGGGTGGACACTTCAAACTCTTGCGTAACTTTGCAGTCTGAGTAAACTTAATTAATAAATTAAAACTTTTAACAACGGATCTCTTGGTTCTGGC	Fungi	Ascomycota	Dothideomycetes	Capnodiales	Cladosporiaceae	Cladosporium	NA	NA	NA	Saprotroph	NA	NA	NA	NA	NA	NA
AAGTCGTAACAAGGTCTCCGTAGGTGAACCTGCGGAGGGATCATTACAAGTGACCCCGGTTTACCACCGGGATGTTCATAACCCTTTGTTGTCCGACTCTGTTGCCTCCGGGGCGACCCTGCCTTCGGGCGGGGGCTCCGGGTGGACACTTCAAACTCTTGCGTAACTTTGCAGTCTGAGTAAATTTAATTAATAAATTAAAACTTTCAACAACGGATCTCTTGGTTCTGGCA	Fungi	Ascomycota	Dothideomycetes	Capnodiales	Cladosporiaceae	Cladosporium	NA	NA	NA	Saprotroph	NA	NA	NA	NA	NA	NA
AAGTCGTAACAAGGTTTCCGTAGGTGAACCTGCGGAAGGATCATTAGTGAATAAATAGGGTGTCCAATTTAACTTGGAACCCGACCTTCTCACATCTAACCCTGTGCATCTGTATATAATGGCGAGCAATTTTCGAATTGTGAGCCATTTCACTTTATAAACACTAGTCTATGAATGTAAAATTTTTATAACAATAAAAACTTTCAACAACGGATCTCTTGGCTCTCGCATCG	Fungi	Basidiomycota	Microbotryomycetes	Sporidiobolales	Sporidiobolaceae	Sporobolomyces	roseus	Sporobolomyces	13	Pathotroph-Saprotroph	Fungal Parasite-Litter Saprotroph	NULL	Yeast	Probable	NULL	Tedersoo L, et al. 2014. Science 346:e1256688 ((https://doi.org/10.1126/science.1256688)); Nagy LG, et al. 2014. Nature Communications 5:e4471 ((https://doi.org/10.1038/ncomms5471)); Purahong W, et al. 2016. Molecular Ecology 25:4059-4074 ((https://doi.org/10.1111/mec.13739))
AAGTCGTAACAAGGTTTCTGTAGGTGAACCTGCAGAAGGATCATTAGTGAATGCCTGGGCTGTCATACGGACTGCGGTCTCTGACGCCCACCCACTATATCCGCAAACCCTGTGCACTGTGGTGTTGTCTTGGACACACCTCGCCAACCAACTCGTCTTTGTATCTGTACGTGTCTACTTGGCCTAAGCCAAAAATCAACACAACTTTCGACAACGGATCTCTTGGTTCTCCC	Fungi	Basidiomycota	Malasseziomycetes	Malasseziales	Malasseziaceae	NA	NA	na	na	na	na	na	na	na	na	na
AAGTCGTAACAAGGTTTCCGTAGGTGAACCTGCGGAAGGATCACTAAAGTAAACGCCCTCCGGGGCTCTCTTTATTCACACACCCCTGTGCACTTTGGCCACCTGCCGCGCTTAACTGCGTTAGTAGGTGTGTCTCTTTATTTATACCCATATACACAAGTCATTGAATGTAAAATCGTTATAAACTAATATAACTTTCAACAACGGATCTCTTGGTTCTCGCATCGATGAAG	Fungi	Basidiomycota	Tremellomycetes	Cystofilobasidiales	Cystofilobasidiaceae	Cystofilobasidium	macerans	Cystofilobasidium	13	Saprotroph	Leaf Saprotroph	NULL	Yeast	Possible	NULL	Oberwinkler F, et al. 1983. Systematic and Applied Microbiology 41:14-122 ((https://doi.org/10.1016/S0723-2020((83))80039-3))
AAGTCGTAACAAGGTTTCCGTAGGTGAACCTGCGGAAGGATCATTACCGAGTTAGGGTCCTCTGGGCTCGACCTCCTACCCTTTGTCTACCTTACCTTTTGTTGCTTCGGCGGATCCGTCCCTTAGGGGACCGCCGGGGGGGGTTTACCCCCCTCTGGCCCGCGTCCGCCGCTAGCCCACAACCAAAACTCTTGTTTAAACGTGTCGTCTAAGTACAAAAACAAATAAGTAAAAACTTTCAACAACGGATCTCTTGGTTCTG	Fungi	Ascomycota	Eurotiomycetes	Chaetothyriales	Herpotrichiellaceae	Rhinocladiella	NA	Rhinocladiella	13	Saprotroph	Undefined Saprotroph-Wood Saprotroph	Soft Rot	Facultative Yeast	Probable	NULL	Nilsson T. 1973. Studia Forestalia Suecica 104:1-40 ((https://pub.epsilon.slu.se/5711/)); Seehann G, et al. 1975. List of Fungi in Soft-Rot Tissue Tests. Institute fur Holzbiologie und Holzschutz, Bundesforschungsanstalt fur Forst - und Holzwirtshaft, Hamburg - Lohbrugge, Germany; Costa IPMW, et al. 2012. Mycotaxon 119:e26 ((http://mycotaxon.com/resources/checklists/costa_v119_checklist.pdf)); Te…
AAGTCGTAACAAGGTTTCCGTAGGTGAACCTGCGGAAGGATCATTAAATACAGTAGATTTCTACTGATCGGGGGGGTGGAAAGTCCCAGTTTGATTTCTGGATCACGAGTAAGCCCCCTGTCTGCACCCTTGTCTTTTGCGTACTCATGTTTCCTCGGCGGGCTTGCCTGCCGAATGGACAATTCTAAAACCTTTTTAATTTTCAATCAGCGTCTGAACAATTATAATAATTACAACTTTCAACAACGGATCTCTTGGTTCTG	Fungi	Ascomycota	Dothideomycetes	Pleosporales	Phaeosphaeriaceae	Acericola	italica	Phaeosphaeriaceae	9	Pathotroph-Saprotroph	Fungal Parasite-Plant Pathogen-Plant Saprotroph	NULL	Microfungus	Probable	Necrotrophic or saprobic on a wide range of plants, especially monocotyledons; a few species parasitic on other fungi (Cannon & Kirk 2007)	Cannon PF, Kirk PM. 2007. Fungal Families of the World. CAB International, Cambridge (ISBN: 978-0851998275)
AAGTCGTAACAAGGTTTCCGTAGGTGAACCTGCGGAAGGATCATTACCGTGAAGCGGCCGGGTTCGCCCGCGCCCGCTCTCAAACCCGTGTTTACCAGCCTGTTGCTTCGGCGGGACGTGGGCCACGCCCACCGACGGTTTCGGCCGTCGAGCGCCCGTCCGAGGACCCTCAGAACCATTGTCACCCGCAGTCCGAGACAAACGAGAAACAAACAAAACTTTCAACAACGGATCTCTTGGTTCCG	Fungi	Ascomycota	NA	NA	NA	NA	NA	na	na	na	na	na	na	na	na	na
AAGTCGTAACAAGGTTTCCGTAGGTGAACCTGCGGAAGGATCATTACCAATTTCGGGGGACTTCGGTCCCTGTCTGAACCCTTGTCTTTTGAGTACCATTTGTTTCCTTGGTAGGCTTTGCCTACCAATAGGACACCACTTAACCTCTTGTAATTGCAATCAGCGTCAGAAAAAACATAATAGTTACAACTTTCAACAACGGATCTCTTGGTTCTGGCATCGATGAAGAACGC	Fungi	Ascomycota	Dothideomycetes	Pleosporales	Cucurbitariaceae	Neocucurbitaria	juglandicola	Cucurbitariaceae	9	Pathotroph-Saprotroph	Plant Pathogen-Wood Saprotroph	NULL	Microfungus	Probable	Necrotrophic or saprobic on woody plants (Cannon & Kirk 2007)	Cannon PF, Kirk PM. 2007. Fungal Families of the World. CAB International, Cambridge (ISBN: 978-0851998275); Tedersoo L, et al. 2014. Science 346:e1256688 ((https://doi.org/10.1126/science.1256688))
AAGTCATAACAAGGTTTCCGTAGGTGAACCTGCGGAAGGATCATTAATAGTGCCCATTGATGCAAATCATTGGGTTAGATCTGCCCTTATCGCAAGATGAGGGCTTCCATATACACCGTGAACTGTGGCTTCGGCCATCACAAACTGTTAGTAATGAATGTAATATCATAACAAAAACAAAACTTTTAACAACGGATCTCTTGGCTCTCGCATCGATGAAGAACGCAGCCTGT	Fungi	Basidiomycota	Tremellomycetes	Tremellales	Bulleribasidiaceae	Vishniacozyma	victoriae	NA	NA	Saprotroph	NA	NA	NA	NA	NA	NA
AAGTCGTAACAAGGTTTCCGTAGGTGAACCTGCGGAAGGATCATTACCGTTGGAGCTCTGCTCCAATCTGGGATAGAACCCTTGCCTTTGAGTACCTTCTCGTTTCCTCGGTGGGCTCGCCCGCCGGTGGACAACCATAAACTCTCTGTAATAGCAGTATCTTCTGAGAAAAACAAATAGTCAAAACTTTCAACAACGGATCTCTTGGTTCTGGCATCGATGAAGAACGCAGC	Fungi	Ascomycota	Dothideomycetes	Pleosporales	Biatriosporaceae	Biatriospora	antibiotica	Biatriospora	13	Pathotroph-Saprotroph-Symbiotroph	Animal Pathogen-Endophyte-Wood Saprotroph	NULL	Microfungus	Probable	Saprotroph isolated from decaying wood in marine habitats-an opportunistic human pathogen (Kolařík et al. 2017)	Kolařík M, et al. 2017. Plant Systematics and Evolution 303:35-50 ((https://doi.org/10.1007/s00606-016-1350-2))
AAGTCGTAACAAGGTTTCCGTAGGTGAACCTGCGGAAGGATCATTAATGAATTTAGATTGAACCATAGGCGAAAGCCAGTGGTTCTTCTTTCATATCCATAACACCTGTGCACTGTTGGATGCTTGCATCCACTTTTAAACTAAACATTATTGTAACAAATGTAGTCTTATTATAACATAATAAAACTTTCAACAACGGATCTCTTGGCTCTCGCATCGATGAAGAACGCAGC	Fungi	Basidiomycota	Tremellomycetes	Filobasidiales	Filobasidiaceae	Filobasidium	magnum	Filobasidium	13	Saprotroph	Undefined Saprotroph	NULL	Facultative Yeast	Highly Probable	NULL	Kurtzman CP, et al. (eds.) 2011. The Yeasts, a Taxonomic Study. Fifth Edition. Vols 1-3. Elsevier, San Diego (ISBN: 9780444521491)
AAGTCGTAACAAGGTCTCCGTTGGTGAACCAGCGGAGGGATCATTATCGAGTTTCGTACTCCAAACCCTTTGTGAACATACCTGTTTTCGTTGCTTCGGCAGGTCGGGGGCCAACCCCGCCCGCCGCCGGACTCCCCCTCGCGGGGCTGCGCCGGCGGGCCTGCCGGAGGGCACAGACTCTGTATTCAAAAACGTACCTCTCTGAGTTATCTTTACAAATAAGTAAAAACTTTCAACAACGGATCTCTTGGTTCTG	Fungi	Ascomycota	Sordariomycetes	Togniniales	Togniniaceae	Phaeoacremonium	minimum	Phaeoacremonium	13	Pathotroph	Plant Pathogen	NULL	NULL	Probable	NULL	Tedersoo L, et al. 2014. Science 346:e1256688 ((https://doi.org/10.1126/science.1256688))
AAGTCGTAACAAGGTTTCCGTAGGTGAACCTGCGGAAGGATCATTATCGATGGCCGCGCCGTGAGCGCCCTGGTGCAGGATCGGCCGGCCACTGACCACACCCTTACTTTACGAGCACCTTTCGTTCTCCTTCGGCGGGGCAACCCGCCGCTGGACCCTCATCAAACCTTTTTTTGCATCTAGCATTACCTGTTCTGATAAAAAACAATCGTAACAACTTTCAACAATGGATCTCTTGGCTCTG	Fungi	Ascomycota	Dothideomycetes	Pleosporales	Didymosphaeriaceae	Kalmusia	variispora	Kalmusia	13	Saprotroph	Undefined Saprotroph	NULL	NULL	Probable	NULL	Tedersoo L, et al. 2014. Science 346:e1256688 ((https://doi.org/10.1126/science.1256688))
AAGTCGTAACAAGGTTTCCGTAGGTGAACCTGCGGAAGGATCATTAATGAAATGTAAGGATGCTCTTTTTAGAGGTCCGACCAAATCATTTTCCTTTCTACACTGTGCACACACTACACTTTTTACACCTTTTTTAACTCTTCAGTTTTAAGAATGTATAACAGTCTCTTTACTGAGCATAAATAAAATAAAACTTTCAGCAACGGATCTCTTGGCTCTCGCATCGATGAAGA	Fungi	Basidiomycota	Cystobasidiomycetes	Cystobasidiomycetes_ord_Incertae_sedis	Buckleyzymaceae	Buckleyzyma	aurantiaca	Buckleyzyma	13	Saprotroph	Undefined Saprotroph	NULL	Yeast	Probable	NULL	Wang QM, et al. 2015. Studies in Mycology 81:149-189 ((https://doi.org/10.1016/j.simyco.2015.12.002))
AAGTCGTAACAAGGTTTCCGTAGGTGAACCTGCGGAAGGATCATTACCGTAGGGGCGTAACACCCCCTTCGAGATAGCACCCTTGATTTTCGAGCACCTTCTGTTTCTTCGGCGGGCCCGCCCGCCGGTGGACAACCTCAAACCCTTTATTGCAATAGCAGTACTCTGATAAACAAAACAAATAATCAAAACTTTCAACAACGGATCTCTTGGTTCTGGCATCGATGAAGAAC	Fungi	Ascomycota	Dothideomycetes	Pleosporales	Pleosporales_fam_Incertae_sedis	Neooccultibambusa	NA	NA	NA	Saprotroph	NA	NA	NA	NA	NA	NA
AAGTCGTAACAAGGTTTCCGTAGGTGAACCTGCGGAAGGATCATTACTGAGTTAGGGTCCTCTGGGCTCGACCTCCTACCCTTTGTCTACCTTACCATTTGTTGCTTCGGCGGATCCGTCCTTTCGAGGACCGCCGGAGGGGCGTAAACACCCCTCTGGCCCGCGTCCGCCGGTGGCCCACAACCAAAAACTCTTGTTTAAACGTGTCGTCTAAGTACCAAAAAAATAAGTAAAAAACTTTCAACAACGGATCTCTTGGTTCTG	Fungi	Ascomycota	Eurotiomycetes	Chaetothyriales	Herpotrichiellaceae	Rhinocladiella	NA	Rhinocladiella	13	Saprotroph	Undefined Saprotroph-Wood Saprotroph	Soft Rot	Facultative Yeast	Probable	NULL	Nilsson T. 1973. Studia Forestalia Suecica 104:1-40 ((https://pub.epsilon.slu.se/5711/)); Seehann G, et al. 1975. List of Fungi in Soft-Rot Tissue Tests. Institute fur Holzbiologie und Holzschutz, Bundesforschungsanstalt fur Forst - und Holzwirtshaft, Hamburg - Lohbrugge, Germany; Costa IPMW, et al. 2012. Mycotaxon 119:e26 ((http://mycotaxon.com/resources/checklists/costa_v119_checklist.pdf)); Te…
AAGTCGTAACAAGGTTTCCGTAGGTGAACCTGCGGAAGGATCATTATAGTATTCTATTGCCAGCGCTTAATTGCGCGGCGATAAACCTTACACACATTGTCTAGTTTTTTTGAACTTTGCTTTGGGTGGTGAGCCTGGCTTACTGCCCAAAGGTCTAAACACATTTTTTTTAATGTTAAAACCTTTAACCAATAGTCATGAAAATTTTTAACAAAAATTAAAATCTTCAAAACTTTCAACAACGGATCTCTTGGTTCTC	Fungi	Ascomycota	Saccharomycetes	Saccharomycetales	Phaffomycetaceae	Wickerhamomyces	anomalus	Wickerhamomyces	13	Saprotroph	Undefined Saprotroph	NULL	Yeast	Probable	NULL	Kurtzman CP, et al. 2008. FEMS Yeast Research 8:939-954 ((https://doi.org/10.1111/j.1567-1364.2008.00419.x))
AAGTCGTAACAAGGTTTCCGTAGGTGAACCTGCGGAAGGATCATTACCGAGTTCTCGGGCTTCGGCTCGAATCTCCCACCCTTTGTGAACATACCTCTGTTGCTTTGGCGGCTCTTTGCCGCGAGGAGGCCCTCGCGGGCCCCCCCGCGCGCTTTCTGCCAGAGGACCTTCAAACTCCAGTCAGTAAACGTCGACGTCTGATAAACAAGTTAATAAACTAAAACTTTCAACAACGGATCTCTTGGTTCTG	Fungi	Ascomycota	Dothideomycetes	Botryosphaeriales	Botryosphaeriaceae	Diplodia	seriata	Diplodia	13	Pathotroph-Saprotroph-Symbiotroph	Epiphyte-Plant Pathogen-Wood Saprotroph	NULL	Microfungus	Possible	Cause of soft-rot; Epiphyte detection method-culture (Carisse et al. 2000)	Duncan CG, Eslyn WE. 1966. Mycologia 58:642-645 ((https://doi.org/10.2307/3757045)); Carisse O, et al. 2000.Phytopathology 90:31-37 ((https://doi.org/10.1094/PHYTO.2000.90.1.31))
AAGTCGTAACAAGGTCTCCGTAGGTGAACCTGCGGAGGGATCATTATATGACGCCCCAGGCTTGTACAGCTGGGAACGCACAACCCTTTGTTTTCCGACTCTGTTGCCTCCGGGGCGACCCTGCCTTCGGGCGGGGGCTCCGGGTGGACACTTCAAACTCTTGCGTAACTTTGCAGTCTGAGTAAACTTAATTAATAAATTAAAACTTTTAACAACGGATCTCTTGGTTCTGG	Fungi	Ascomycota	Dothideomycetes	Capnodiales	Cladosporiaceae	Cladosporium	grevilleae	NA	NA	Saprotroph	NA	NA	NA	NA	NA	NA
AAGTCGTAACAAGGTCTCCGTAGGTGAACCTGCGGAGGGATCATTACAAGTGACCCCGGCTACGGCCGGGATGTTCATAACCCTTTGTTGTCCGACTCTGTTGCCTCCGGGGCGACCCTGCCTTCGGGCGGGGGCTCCGGGTGGACACTTCAAACTCTTGCGTAACTTTGCAGTCTGAGTAAACTTAATTAATAAATTAAAACTTTTAACAACGGATCTCTTGGTTCTGGCAT	Fungi	Ascomycota	Dothideomycetes	Capnodiales	Cladosporiaceae	Cladosporium	NA	NA	NA	Saprotroph	NA	NA	NA	NA	NA	NA
AAGTCGTAACAAGGTTTCCGTAGGTGAACCTGCGGAAGGATCATTACCGAGTTAGGGTCTCTTCTCGAGCCCGACCTCCCACCCTTTGTTTACTTAACCATATGTTGCTTCGGCAGGCCCGCCTTTACCGGCCGCCGGGGGTGCTTATACCGCCCCTGGCCCGTTGCCTGCCGATGGCCCAACCATTAAACTCTTGTTAAAACGTGTCGTCTGAGTCTTAATAAAAAAATTAAAATTAAAACTTTCAACAACGGATCTCTTGGTTCTG	Fungi	Ascomycota	Eurotiomycetes	Chaetothyriales	NA	NA	NA	na	na	na	na	na	na	na	na	na
AAGTCGTAACAAGGTTTCCGTAGGTGAACCTGCGGAAGGATCATTAATGAATTTTACGCCCTAGTCTTAACTGATAGGGGCTGGTTCTATCCATAACACCTGTGCACTGTTGGATGCTTGCATCCACTTTTAAACTAAACATTATTGTAACAAATGTAGTCTTATTATAACATAATAAAACTTTCAACAACGGATCTCTTGGCTCTCGCATCGATGAAGAACGCAGCCTGTCT	Fungi	Basidiomycota	Tremellomycetes	Filobasidiales	Filobasidiaceae	Filobasidium	NA	Filobasidium	13	Saprotroph	Undefined Saprotroph	NULL	Facultative Yeast	Highly Probable	NULL	Kurtzman CP, et al. (eds.) 2011. The Yeasts, a Taxonomic Study. Fifth Edition. Vols 1-3. Elsevier, San Diego (ISBN: 9780444521491)
AAGTCGTAACAAGGTTTCCGTAGGTGAACCTGCGGAAGGATCATTAATGAATTTTACGCCCTAGGCTTAAGTGCTAGGGGCTGGTTCTATCCATAACACCTGTGCACTGTTGGATGCTTGCATCCACTTTTAAACTAAACATTATTGTAACAAATGTAGTCTTATTATAACATAATAAAACTTTCAACAACGGATCTCTTGGCTCTCGCATCGATGAAGAACGCAGCCTGTCT	Fungi	Basidiomycota	Tremellomycetes	Filobasidiales	Filobasidiaceae	Filobasidium	NA	Filobasidium	13	Saprotroph	Undefined Saprotroph	NULL	Facultative Yeast	Highly Probable	NULL	Kurtzman CP, et al. (eds.) 2011. The Yeasts, a Taxonomic Study. Fifth Edition. Vols 1-3. Elsevier, San Diego (ISBN: 9780444521491)
AAGTCGTAACAAGGTTTCCGTAGGTGAACCTGCGGAAGGATCATTACCGAGCTAGGGTGTTAACCACACGCCCGACCTCCAACCCTTTGCTTACTTGACCTTATGTTGCTTCGGCAGGCCCGCCGGGCTGGGGTAGATTCGTCTCCTCGCCCGGCCGCCGGGGGCCCTTGTGGCTCCGGGCCCGCGCCTGTCGATGGCCCTTCTTAAAAAACTCTTGTCAAACCGTGTCGTCTGAGTATAACAAAACAAATAAAACAAAACTTTCAACAACGGATCTCTTGGTTCTG	Fungi	Ascomycota	Eurotiomycetes	Chaetothyriales	Cyphellophoraceae	Cyphellophora	NA	Cyphellophora	13	Pathotroph-Saprotroph	Animal Pathogen-Undefined Saprotroph	NULL	Facultative Yeast-Microfungus	Probable	Consult the current literature for updated names on this group that included the Black Yeasts; Some species are likely opportunistic human pathogen (Irinyi et al. 2015)	Tedersoo L, et al. 2014. Science 346:e1256688 ((https://doi.org/10.1126/science.1256688)); Irinyi L, et al. 2015. Medical Mycology 53:313-337 ((https://doi.org/10.1093/mmy/myv008))
AAGTCGTAACAAGGTTTCCGTAGGTGAACCTGCGGAAGGATCATTAGCGAGTAAGGCCAGCCTTCGGGCTCGGTCAGTCCCATCATACACACCTTTAATCTGTGAACCCGTTGTGCCTGCTGAGGGCGAAAGCTTAGGCGACTAACCCGACAATGGTGCGGCAACCCATACACCCTTTATGAAAAGTAATGGAAGCAATGATAATCTAGTAGAACTTTCAACAACGGATCTCTTGGCTCTC	Fungi	Basidiomycota	Atractiellomycetes	Atractiellales	Hoehnelomycetaceae	NA	NA	na	na	na	na	na	na	na	na	na
AAGTCGTAACAAGGTTTCCGTAGGTGAACCTGCGGAAGGATCATTACATTCAGTAGCTTGCTACTGTTAGGGGGGTCTATCAGCCTGTATAGTATCACTACTGATGAGCAGCACGACCCTCTGTCTGTACCCTTGTCTTTTGCGCACTCATGTTTCCTCGGCGGCTAACCCCCGCCGGCTGGACAACACTATAACCTTTTTAATTTTCAATCAGCGTCTGAAAAACTTAATAATTACAACTTTCAACAACGGATCTCTTGGTTCTG	Fungi	Ascomycota	Dothideomycetes	Pleosporales	Phaeosphaeriaceae	Neosetophoma	clematidis	Neosetophoma	13	Saprotroph	Undefined Saprotroph	NULL	NULL	Probable	NULL	Tedersoo L, et al. 2014. Science 346:e1256688 ((https://doi.org/10.1126/science.1256688))
AAGTCGTAACAAGGTTTCCGTAGGTGAACCTGCGGAAGGATCATTAATAAATGGCGAAGCTTTCGAGCCTAGCTTTTATCATCCTATACACCTGTGAACTATTTGCCTTCGGGCACCAAACAAACATAATGTAATGAATGTAATCTACTATAATAAATACAACTTTCAACAACGGATCTCTTGGCTCTCACATCGATGAAGAACGCAGCCTGTCTCTTATACACATCTCCGAG	Fungi	Basidiomycota	Tremellomycetes	Tremellales	Bulleribasidiaceae	Dioszegia	hungarica	NA	NA	Saprotroph	NA	NA	NA	NA	NA	NA
AAGTCGTAACAAGGTCTCCGTAGGTGAACCTGCGGAGGGATCATTACAAGAACTTCCGGGCTTCGGCCTGGTTATTCATAACCCTTTGTTGTCCGACTCTGTTGCCTCCGGGGCGACCCTGCCTTCGGGCGGGGGCTCCGGGTGGACACTTCAAACTCTTGCGTAACTTTGCAGTCTGAGTAAACTTAATTAATAAATTAAAACTTTTAACAACGGATCTCTTGGTTCTGGCA	Fungi	Ascomycota	Dothideomycetes	Capnodiales	Mycosphaerellaceae	Mycosphaerella	tassiana	Mycosphaerella	13	Pathotroph	Plant Pathogen	NULL	Microfungus	Probable	NULL	Tedersoo L, et al. 2014. Science 346:e1256688 ((https://doi.org/10.1126/science.1256688))
AAGTCGTAACAAGGTTTCTGTAGGTGAACCTGCAGAAGGATCATTAGTGAAGATTTGGGCAGGCCATACGGACGCCAAAAAGTGTCCCTGGCCGCCTACACCCACTATACATCCACAAACCCGTGTGCACTGTCTTGGAGAAAGGCTTCAGAGAAGTTTTTTGTGGCCTCTCTTGGGGTCTTTCTTCGCTACAAACTCGAATGGTTAGTATGAACGTGGAACTTGGTTGGACCGTCACTGGCCAACAAACTATACACAACTTTCGACAACGGATCTCTTGGTTCTC	Fungi	Basidiomycota	Malasseziomycetes	Malasseziales	Malasseziaceae	Malassezia	NA	Malassezia	13	Pathotroph-Saprotroph	Animal Pathogen-Undefined Saprotroph	NULL	Facultative Yeast	Probable	A lipid-dependent fungus growing on the sebaceous areas of human skin that may cause or exacerbate several skin diseases (Pityrosporum is a synonym that has been used for the yeast forms)	Kurtzman CP, et al. (eds.) 2011. The Yeasts, a Taxonomic Study. Fifth Edition. Vols 1-3. Elsevier, San Diego (ISBN: 9780444521491); Findley K, et al. 2013. Nature 498:367-370 ((https://doi.org/10.1038/nature12171))
AAGTCGTAACAAGGTTTCCGTAGGTGAACCTGCGGAAGGATCATTAATGAATTTTAGGACTCTCTTTTTAGAGGTCCGACCCTTTCATTTCCATACACTGTGCACACACTTCTTTTCACACATTTTAACACTATAGTATAAGAATGTAACAGTCTCTTTATTGAGCATAAATAAAAATAAAACTTTCAGCAACGGATCTCTTGGCTCTCGCATCGATGAAGAACGCAGCCTGT	Fungi	Basidiomycota	Cystobasidiomycetes	Cystobasidiales	Cystobasidiaceae	Cystobasidium	ritchiei	Cystobasidium	13	Pathotroph	Fungal Parasite	NULL	Facultative Yeast	Highly Probable	NULL	Kurtzman CP, et al. (eds.) 2011. The Yeasts, a Taxonomic Study. Fifth Edition. Vols 1-3. Elsevier, San Diego (ISBN: 9780444521491)
AAGTCGTAACAAGGTTTCCGTAGGTGAACCTGCGGAAGGATCATTATTGTAGGCGCCCTCGGGCCCGTAAACACAATAACCCTTGTCTTTTTTTGTGCACCCTTTGTTTCCTCGGCAGCTTTGCCTGCCAACGAGGACCCCCCAAAAACCTTTTGCAATCTTAGTATAACAATCTGAAAACAAACAATATTAAAACTTTCAACAATGGATCTCTTGGCTCTGGCATCGATGAA	Fungi	Ascomycota	Dothideomycetes	Pleosporales	Lophiostomataceae	Sigarispora	caryophyllacearum	Lophiostomataceae	9	Pathotroph-Saprotroph	Plant Pathogen-Undefined Saprotroph	NULL	Microfungus	Probable	Saprobic or necrotrophic on herbaceous and woody stems (Cannon & Kirk 2007)	Cannon PF, Kirk PM. 2007. Fungal Families of the World. CAB International, Cambridge (ISBN: 978-0851998275)
AAGTCGTAACAAGGTCTCCGTAGGTGAACCTGCGGAGGGATCATTACAAGTGACCCCGGTCTAACCACCGGCATGTTCATAACCCTTTGTTGTCCGACTCTGTTGCCTCCGGGGCGACCCTGCCTTCGGGCGGGGGCTCCGGGTGGACACTTCAAACTCTTGCGTAACTTTGCAGTCTGAGTAAACTTAATTAATAAATTAAAACTTTTAACAACGGATCTCTTGGTTCTGGC	Fungi	Ascomycota	Dothideomycetes	Capnodiales	Cladosporiaceae	Cladosporium	NA	NA	NA	Saprotroph	NA	NA	NA	NA	NA	NA
AAGTCGTAACAAGGTTTCCGTAGGTGAACCTGCGGAAGGATCATTAATGAAATTCAAGGACGCTCTTTTTAGAGGTCCGACCAATTACATTTTACCTTTACTCTGTGCACACACTACTCTTTACACCATTTTTTAACTCTATAGTTTTAAGAATGTAAAACAAGTCTCGAAAGAGCAACATAACAAAACAAAACTTTCGGCAACGGATCTCTTGGCTCTCGCATCGATGAAGA	Fungi	Basidiomycota	Cystobasidiomycetes	Cystobasidiomycetes_ord_Incertae_sedis	Symmetrosporaceae	Symmetrospora	coprosmae	NA	NA	Saprotroph	NA	NA	NA	NA	NA	NA
AAGTCATAACAAGGTTTCCGTAGGTGAACCTGCGGAAGGATCATTAATAGTGCCCTCTGATGCAAATCATTGGGTTAGATCTGCTCTCTTCGCAAGAAGAGGGTTTCCATACACACCGTGAACTGTGGCTTCGGCCATCACAAACTGTTAGTAATGAATGTAATATCATAACAAAAACAAAACTTTTAACAACGGATCTCTTGGCTCTCGCATCGATGAAGAACGCAGCCTGT	Fungi	Basidiomycota	Tremellomycetes	Tremellales	Bulleribasidiaceae	Vishniacozyma	victoriae	NA	NA	Saprotroph	NA	NA	NA	NA	NA	NA
AAGTCGTAACAAGGTTTCTGTAGGTGAACCTGCAGAAGGATCATTAGTGAAGATTTGGGCAGGCCATACGGACGCCACAAAGTGTCCCTGGCCGCCTACACCCACTATACATCCACAAACCCGTGTGCACTGTCCTTGGAAAGGGCATTTGGAGAGAAAAAGGAAGAGAAGCGAGAACAGTGCGATCCGTCGCGTTGGGCGTTGATCTCTGACTTGGTCTCTCTGAGGCCCTTTCCTCGCTACAAACTCGAATGGTTAGTATGAACGTGGAACTTGGTTGGACCGTCACTGGCCAACAAACTATACACAACTTTCGACAACGGATCTCTTGGTTCTC	Fungi	Basidiomycota	Malasseziomycetes	Malasseziales	Malasseziaceae	Malassezia	NA	Malassezia	13	Pathotroph-Saprotroph	Animal Pathogen-Undefined Saprotroph	NULL	Facultative Yeast	Probable	A lipid-dependent fungus growing on the sebaceous areas of human skin that may cause or exacerbate several skin diseases (Pityrosporum is a synonym that has been used for the yeast forms)	Kurtzman CP, et al. (eds.) 2011. The Yeasts, a Taxonomic Study. Fifth Edition. Vols 1-3. Elsevier, San Diego (ISBN: 9780444521491); Findley K, et al. 2013. Nature 498:367-370 ((https://doi.org/10.1038/nature12171))
AAGTCGTAACAAGGTTTCCGTAGGTGAACCTGCGGAAGGATCATTACCTAGAGTTGTAGGCTTTGCCTGCTATCTCTTACCCATGTCTTTTAAGTACCTTCGTTTCCTCGGCGGGTTCGCCCGCCGATTGGACAATTTAAACCATTTGCAGTTGCAATCAGCGTCTGAAAAAACTTAATAGTTACAACTTTCAACAACGGATCTCTTGGTTCTGGCATCGATGAAGAACGCAG	Fungi	Ascomycota	Dothideomycetes	Pleosporales	Didymellaceae	Didymella	keratinophila	Didymella	13	Pathotroph-Saprotroph	Animal Pathogen-Plant Pathogen-Undefined Saprotroph	NULL	Microfungus	Probable	NULL	Tedersoo L, et al. 2014. Science 346:e1256688 ((https://doi.org/10.1126/science.1256688))
AAGTCGTAACAAGGTTTCCGTAGGTGAACCTGCGGAAGGATCATTACCGAGTTAGGGTCCTCTGGGCTCGACCTCCTACCCTTTGTCTACCTTACCTTTTGTTGCTTCGGCGGATCCGTCCCTTAGGGGACCGCCGGAGGGGTTTATCCCCCTCTGGCCCGCGTCCGCCGGTGGCCCACAACCAAAACTCTTGTTTAAACGTGTCGTCTAAGTACAAAAACAAATAAGTAAAAACTTTCAACAACGGATCTCTTGGTTCTG	Fungi	Ascomycota	Eurotiomycetes	Chaetothyriales	Herpotrichiellaceae	Rhinocladiella	NA	Rhinocladiella	13	Saprotroph	Undefined Saprotroph-Wood Saprotroph	Soft Rot	Facultative Yeast	Probable	NULL	Nilsson T. 1973. Studia Forestalia Suecica 104:1-40 ((https://pub.epsilon.slu.se/5711/)); Seehann G, et al. 1975. List of Fungi in Soft-Rot Tissue Tests. Institute fur Holzbiologie und Holzschutz, Bundesforschungsanstalt fur Forst - und Holzwirtshaft, Hamburg - Lohbrugge, Germany; Costa IPMW, et al. 2012. Mycotaxon 119:e26 ((http://mycotaxon.com/resources/checklists/costa_v119_checklist.pdf)); Te…
AAGTCGTAACAAGGTCTCCGTAGGTGAACCTGCGGAGGGATCATTACAAGTGACCCCGGTCTAACCACCGGGATGCTCATAACCCTTTGTTGTCCGACTCTGTTGCCTCCGGGGCGACCCTGCCTTCGGGCGGGGGCTCCGGGTGGACACTTCAAACTCTTGCGTAACTTTGCAGTCTGAGTAAACTTAATTAATAAATTAAAACTTTTAACAACGGATCTCTTGGTTCTGGC	Fungi	Ascomycota	Dothideomycetes	Capnodiales	Cladosporiaceae	Cladosporium	exasperatum	NA	NA	Saprotroph	NA	NA	NA	NA	NA	NA
AAGTCGTAACAAGGTCTCCGTAGGTGAACCTGCGGAGGGATCATTACTGAGTGAGGGAGCAATCCCGACCTCCAACCCTTTGTGAACGCATCATGTTGCTTCGGGGGCGACCCTGCCGCGCAAGCGGCATTCCCCCCGGAGGTCATTCAAACACTGCATTCTTACGTCGGAGTAAAAAGTTAATTTAATAAAACTTTCAACAACGGATCTCTTGGTTCTGGCATCGATGAAGA	Fungi	Ascomycota	Dothideomycetes	Capnodiales	Mycosphaerellaceae	Ramularia	collo-cygni	Mycosphaerellaceae	9	Pathotroph-Saprotroph	Plant Pathogen-Undefined Saprotroph	NULL	Microfungus	Probable	Biotrophic, necrotrophic or saprobic on various plant tissues (Cannon & Kirk 2007)	Cannon PF, Kirk PM. 2007. Fungal Families of the World. CAB International, Cambridge (ISBN: 978-0851998275)
AAGTCGTAACAAGGTTTCCGTAGGTGAACCTGCGGAAGGATCATTACCGAGAGAGGGACGGCCCACGGCTGCTCCCTGGGGGGCCCCGCCCCCCGCCTCTTCAACCCTGTGTGTATCAACCTCCTGTTGCTTCGACGAGCGTCGGGGTGCTCTGCGCCCCGGCCCCGGTCTCGGCCGGTGAGTTCTCGTCAGAGGCCCAAGCCCATTCTGTTCAAGTGACGTCCGAGTCCACGATTAAATCAATCAAAACTTTCAACAACGGATCTCTTGGTTCTG	Fungi	Ascomycota	Lecanoromycetes	Teloschistales	Teloschistaceae	Athallia	cerinella	Athallia	13	Symbiotroph	Lichenized	NULL	Thallus	Highly Probable	NULL	Esslinger TL. 2014. North Dakota State University ((http://www.ndsu.edu/pubweb/~esslinge/chcklst/chcklst7.htm))
AAGTCGTAACAAGGTCTCCGTTGGTGAACCAGCGGAGGGATCATTACCGAGTTTACAACTCCCAAACCCCTGTGAACATACCTTAATGTTGCCTCGGCGGATCAGCCCGCGCCCCGTAAAACGGGACGGCCCGCCAGAGGACCCAAACTCTAATGTTTCTTATTGTAACTTCTGAGTAAAACAAACAAATAAATCAAAACTTTCAACAACGGATCTCTTGGTTCTGGCATCGA	Fungi	Ascomycota	Sordariomycetes	Hypocreales	Nectriaceae	Fusarium	NA	Fusarium	13	Pathotroph-Saprotroph-Symbiotroph	Animal Pathogen-Endophyte-Lichen Parasite-Plant Pathogen-Soil Saprotroph-Wood Saprotroph	NULL	Microfungus	Possible	Likely opportunistic human pathogen (Irinyi et al. 2015)	Duncan CG, Eslyn WE. 1966. Mycologia 58:642-664 ((https://doi.org/10.2307/3757045)); Seehann G, et al. 1975. List of Fungi in Soft-Rot Tissue Tests. Institute fur Holzbiologie und Holzschutz, Bundesforschungsanstalt fur Forst - und Holzwirtshaft, Hamburg - Lohbrugge, Germany; Costa IPMW, et al. 2012. Mycotaxon 119:e26 ((http://mycotaxon.com/resources/checklists/costa_v119_checklist.pdf)); Tederso…
AAGTCGTAACAAGGTCTCCGTAGGTGAACCTGCGGAGGGATCATTACAAGTGACCCCGGTCTAACCACCGGGATGCTCATAACCCTTTGTTGTCCGACTCTGTTGCCTCCGGGGCGACCCTGCCTTCGGGCGGGGGCTCCGGGTGGACACTTCAAACTCTTGTGTAACTTTGCAGTCTGAGTAAACTTAATTAATAAATTAAAACTTTTAACAACGGATCTCTTGGTTCTGGC	Fungi	Ascomycota	Dothideomycetes	Capnodiales	Cladosporiaceae	Cladosporium	NA	NA	NA	Saprotroph	NA	NA	NA	NA	NA	NA
AAGTCGTAACAAGGTTTCCGTAGGTGAACCTGCGGAAGGATCATTACCTTTCAATGCAGCAGAATGGGGATGGTTGAGTTTCTCGCCTCTCTGTTCTGCCTGTATTCTACCCTTGTTTGTCATATACTATTATTTCCTCGGCAGGCTTGCTTGCCGAGTGAAACCAATTATAACCTATTTAATTTTCAATCAGCGTCTGAACAAAATTAATAATTACAACTTTCAACAACGGATCTCTTGGTTCTG	Fungi	Ascomycota	Dothideomycetes	Pleosporales	Phaeosphaeriaceae	Paraphoma	rhaphiolepidis	Phaeosphaeriaceae	9	Pathotroph-Saprotroph	Fungal Parasite-Plant Pathogen-Plant Saprotroph	NULL	Microfungus	Probable	Necrotrophic or saprobic on a wide range of plants, especially monocotyledons; a few species parasitic on other fungi (Cannon & Kirk 2007)	Cannon PF, Kirk PM. 2007. Fungal Families of the World. CAB International, Cambridge (ISBN: 978-0851998275)
AAGTCGTAACAAGGTTTCCGTAGGTGAACCTGCGGAAGGATCATTACCTAGAGTTGTAGGCTTTGCCTGCTATCTCTTACCCATGTCTTTTGAGTACCTTCGTTTCCTCGGCGGGTCCGCCCGCCGATTGGACAATTTAAACCATTTGCAGTTGCAATCAGCGTCTGAAAAAACTTAATAGTTACAACTTTCAACAACGGATCTCTTGGTTCTGGCATCGATGAAGAACGCAG	Fungi	Ascomycota	Dothideomycetes	Pleosporales	Didymellaceae	Didymella	keratinophila	Didymella	13	Pathotroph-Saprotroph	Animal Pathogen-Plant Pathogen-Undefined Saprotroph	NULL	Microfungus	Probable	NULL	Tedersoo L, et al. 2014. Science 346:e1256688 ((https://doi.org/10.1126/science.1256688))
AAGTCGTAACAAGGTTTCCGTAGGTGAACCTGCGGAAGGATCATTACCGAAGTCAAGGCCCCTTCGGGGGCTAAACTTCCACCCTTTGTTTACCTTACCATTGTTGCTTTGGCGGGCCGCCTTAGGCCACCGGCTCTCGAGCTGGTGCGTGCCCGCCAGAGACCCCCAAACCCAAACCATATTTAGTGTCGTCTGAAAACAAGTTTAAATTATTAAAACTTTCAACAACGGATCTCTTGGCTCTG	Fungi	Ascomycota	Leotiomycetes	Helotiales	Dermateaceae	Calloria	NA	Dermateaceae	9	Pathotroph-Saprotroph	Plant Pathogen-Plant Saprotroph	NULL	Microfungus	Probable	Saprobic or parasitic on herbaceous and woody material (Cannon & Kirk 2007)	Cannon PF, Kirk PM. 2007. Fungal Families of the World. CAB International, Cambridge (ISBN: 978-0851998275)
AAGTCGTAACAAGGTTTCCGTAGGTGAACCTGCGGAAGGATCATTACCGAAGTCAAGGCCCCTTCGGGGGCTAAACTTCCACCCTTTGTTTACCTTACCATTGTTGCTTTGGCGGGCCGCCTCAGGCCACCGGCTCTCGAGCTGGTGCGTGCCCGCCAGAGACCCCCAAACCCAAACCATATTTAGTGTCGTCTGAAAACAAGTTTAAATTATTAAAACTTTCAACAACGGATCTCTTGGCTCTG	Fungi	Ascomycota	Leotiomycetes	Helotiales	Dermateaceae	Calloria	urticae	Dermateaceae	9	Pathotroph-Saprotroph	Plant Pathogen-Plant Saprotroph	NULL	Microfungus	Probable	Saprobic or parasitic on herbaceous and woody material (Cannon & Kirk 2007)	Cannon PF, Kirk PM. 2007. Fungal Families of the World. CAB International, Cambridge (ISBN: 978-0851998275)
AAGTCGTAACAAGGTTTCCGTAGGTGAACCTGCGGAAGGATCATTACCGAGTTAGGGTTCGCCGTCTCGACGGTGGCCCGACCTCCCAACCCTGTGTCTACATTACCTTGTCGTTGCTTCGGCGGACCGGTTGACCAACTGGTCTTGACCGCCGAGGGGGTTCGCCCCTCCTCGGAGCGCGTCCGCCGATGGCCCAACCACAAAACTCTTGTACCAAACATTGTCGTCTGAATACTTTATTGATTTACAATCAAAAACAAAACTTTCAACAACGGATCTCTTGGTTCTG	Fungi	Ascomycota	Eurotiomycetes	Chaetothyriales	Trichomeriaceae	Knufia	mediterranea	Knufia	13	Pathotroph-Saprotroph	Animal Pathogen-Plant Pathogen-Soil Saprotroph-Undefined Saprotroph	NULL	Microfungus	Possible	Species isolated from tumour-like stem and branch deformities of Populus tremuloides, bark of Populus, rocks, and clinical samples, with one species causes opportunistic skin infections in humans (Crous et al. 2013)	Li DM, et al. 2008. Studies in Mycology 61:131-136 ((https://doi.org/10.3114/sim.2008.61.13)); Crous PW, et al. 2013. Persoonia 31188-296; Irinyi L, et al. 2015. Medical Mycology 53:313-337 ((https://doi.org/10.1093/mmy/myv008))((https://doi.org/10.1093/mmy/myv008))
AAGTCGTAACAAGGTTTCCGTAGGTGAACCTGCGGAAGGATCATTACCGAGAGTTGTAGGCTTCTGTCTACCATCTCTTACCCATGTCTTTTGCGTACTACACGTTTCCTCGGCAGGTCCGCCTGCCGCTAGGACAAAATTAAACCCTTTGCAGTTGCAGTCAGCGTCTGAAAAATTTAATAATTACAACTTTCAACAACGGATCTCTTGGTTCTGGCATCGATGAAGAACGC	Fungi	Ascomycota	Dothideomycetes	Pleosporales	Didymellaceae	Neoascochyta	NA	Didymellaceae	9	Pathotroph-Saprotroph	Animal Pathogen-Plant Pathogen-Undefined Saprotroph	NULL	Microfungus	Possible	NULL	Tedersoo L, et al. 2014. Science 346:e1256688 ((https://doi.org/10.1126/science.1256688))
AAGTCGTAACAAGGTTTCCGTAGGTGAACCTGCGGAAGGATCATTAATGATTAACTGTCTGTCGAGCTTGCTCACAGACTTATCATATCCATAACACCTGTGCACTTGTCGGATGGCTTAGTGAAGACCGCAAGGTTGGATCTATCCATCTACTTTACATAACAATTTAGTAACAAATGTAGTCTTATTATAACATAATAAAACTTTCAACAACGGATCTCTTGGCTCTCGCA	Fungi	Basidiomycota	Tremellomycetes	Filobasidiales	Filobasidiaceae	Naganishia	diffluens	NA	NA	Pathotroph-Saprotroph	NA	NA	NA	NA	NA	NA
AAGTCGTAACAAGGTTTCCGTAGGTGAACCTGCGGAAGGATCATTACCGAGTGAGGGCCCTCTGGGTCCAACCTCCCACCCGTGTTTATTTTACCTTGTTGCTTCGGCGGGCCCGCCTTAACTGGCCGCCGGGGGGCTCACGCCCCCGGGCCCGCGCCCGCCGAAGACACCCTCGAACTCTGTCTGAAGATTGTAGTCTGAGTGAAAATATAAATTATTTAAAACTTTCAACAACGGATCTCTTGGTTCCG	Fungi	Ascomycota	Eurotiomycetes	Eurotiales	Aspergillaceae	Penicillium	glandicola	Penicillium	13	Saprotroph	Dung Saprotroph-Undefined Saprotroph-Wood Saprotroph	Soft Rot	Microfungus	Highly Probable	NULL	Duncan CG, Eslyn WE. 1966. Mycologia 58642-664; Seehann G, et al. 1975. List of Fungi in Soft-Rot Tissue Tests. Institute fur Holzbiologie und Holzschutz, Bundesforschungsanstalt fur Forst - und Holzwirtshaft, Hamburg - Lohbrugge, Germany; Costa IPMW, et al. 2012. Mycotaxon 119:e26 ((http://mycotaxon.com/resources/checklists/costa_v119_checklist.pdf)); Bills GF, et al. 2013. Current Opinion in Mi…
AAGTCGTAACAAGGTCTCCGTTGGTGAACCAGCGGAGGGATCATTACAGGGTCTGACGACTGCCCAAAACCAACCGTGCTCCTTTCCATCATCTTGTTCCGGCGGCCGCCTGCTGGGGAGGCCGCGCGGCCGGGCGTCATGCCCGGTGGCTGCCGGAGCAAACAACCAAAACTTTTTACATCGTAACTATCTTCTGAGAACTTTCTATACGAGAAATTACAACTCATAACAATGGATCTCTTGGCTCTG	Fungi	Ascomycota	Sordariomycetes	Pleurotheciales	Pleurotheciaceae	Phaeoisaria	loranthacearum	Phaeoisaria	13	Saprotroph	Undefined Saprotroph-Wood Saprotroph	Soft Rot	NULL	Probable	NULL	Duncan CG, Eslyn WE. 1966. Mycologia 58:642-645 ((https://doi.org/10.2307/3757045)); Tedersoo L, et al. 2014. Science 346:e1256688 ((https://doi.org/10.1126/science.1256688))
AAGTCGTAACAAGGTTTCCGTAGGTGAACCTGCGGAAGGATCATTACCGAAGTACAGGCCCTCTCGAGGGCTAAACTTCCACCCTTTGTTTACTATACCTTTTGTTGCTTTGGCGGGCCGCCCTAGGCCACCGGCTTCGGCTGGTGCGTGCCCGCCAGAGACCCCCAAACCCAAACCATTATAAGTGTCGTCTGAAAACAAGTTTAAATTATTAAAACTTTCAACAACGGATCTCTTGGCTCTG	Fungi	Ascomycota	Leotiomycetes	Helotiales	Dermateaceae	Calloria	urticae	Dermateaceae	9	Pathotroph-Saprotroph	Plant Pathogen-Plant Saprotroph	NULL	Microfungus	Probable	Saprobic or parasitic on herbaceous and woody material (Cannon & Kirk 2007)	Cannon PF, Kirk PM. 2007. Fungal Families of the World. CAB International, Cambridge (ISBN: 978-0851998275)
AAGTCGTAACAAGGTCTCCGTAGGTGAACCTGCGGAGGGATCATTACAAGTGACCCCGGTCTAACCACCGGCATGTTCATAACCCTTTGTTGTCCGACTCTGTTGCCTCCGGGGCGACCCTGCCTTCGGGCGGGGGCTCCGGGTGGACACTTCAAACTCTTGCGTAACTTTGCAGTCCGAGTAAACTTAATTAATAAATTAAAACTTTTAACAACGGATCTCTTGGTTCTGGC	Fungi	Ascomycota	Dothideomycetes	Capnodiales	Cladosporiaceae	Cladosporium	NA	NA	NA	Saprotroph	NA	NA	NA	NA	NA	NA
AAGTCGTAACAAGGTTTCCGTAGGTGAACCTGCGGAAGGATCATTACCGAGATAGGGTGTCAGCCTCCGGGCGCGCCCGACCTCCAACCCTTTGCTTACTTGACCTTTTGTTGCTTCGGCAGGCCCGTTCCCCTGCGAGGGGGAACCGCCGGGGGTGCCTCACCGCCCCCTGGCCCGCCGCCTGCCGACGGCCCATTATTAAACACTTAGTCTAAAAAACGTGTCGTCTGAATATTTGTTATAAACCAATAACTAAAAACTTTCAACAACGGATCTCTTGGTTCTG	Fungi	Ascomycota	Eurotiomycetes	Chaetothyriales	NA	NA	NA	na	na	na	na	na	na	na	na	na
AAGTCGTCACAAGGTTTCCGTAGGTGAACCTGCGGAAGGATCCTTATCGAGTCAGGGTCCTCTGGGCCCGATCTCCAACCCTTTGTTTATCATACCTTTGTTGCTTTGGCAGACCCGTCCTTCGGGACCGTCGGGGGCGTTCAGTCGCCTCTGGCCAGCGTCTGCCAGTAGCCCAACCAAAATTCTTTGTTACATGTGACGTCTGAACGGTTCCATCAAAATCAAACCAAAACTTTCAACAACGGATCTCTTGGTTCTG	Fungi	Ascomycota	Eurotiomycetes	Phaeomoniellales	Phaeomoniellaceae	Phaeomoniella	chlamydospora	Phaeomoniella	13	Pathotroph	Plant Pathogen	NULL	Microfungus; Facultative Yeast (Tedersoo et al. 2014)	Highly Probable	Pathotroph isolated from necrosis in Prunus wood (Damm et al. 2010)	Damm U, et al. 2010. Persoonia 24:60-80 ((http://doi.org/10.3767/003158510X500705)); Tedersoo L, et al. 2014. Science 346:e1256688 ((https://doi.org/10.1126/science.1256688))
AAGTCGTAACAAGGTTTCCGTAGGTGAACCTGCGGAAGGATCATTACCAGGCCTTGGGCCGCCAGCGGGGTCCCGTCGTTCTCGCGACGACGGGCCCTCGCGGGTGCTTAGCCCTTGACTCTTACCTTGACTATGCGCACCTTTGTTGTTCCCTCGGCAGGTTTCCTGCCGCCAGGGACCCCATCAACCCTTTAGCATAAGCATAAAACGTCTGAAAACAAATTTAATTATTTACAACTTTCAACAATGGATCTCTTGGTTCTG	Fungi	Ascomycota	Dothideomycetes	Pleosporales	Lentitheciaceae	Murilentithecium	clematidis	NA	NA	Saprotroph	NA	NA	NA	NA	NA	NA
AAGTCGTAACAAGGTTTCCGTAGGTGAACCTGCGGAAGGATCATTATTGTAGGTGCCCTCGGGCCCGTAAACACAATAACCCTTGTCTTTTTTTGTGCACCCTTTGTTTCCTCGGCAGCTTTGCCTGCCAACGAGGACCCCCCAAAAACCTTTTGCAATCTTAGTATAACAATCTGAAAACAAACAATATTAAAACTTTCAACAATGGATCTCTTGGCTCTGGCATCGATGAA	Fungi	Ascomycota	Dothideomycetes	Pleosporales	Lophiostomataceae	Sigarispora	NA	Lophiostomataceae	9	Pathotroph-Saprotroph	Plant Pathogen-Undefined Saprotroph	NULL	Microfungus	Probable	Saprobic or necrotrophic on herbaceous and woody stems (Cannon & Kirk 2007)	Cannon PF, Kirk PM. 2007. Fungal Families of the World. CAB International, Cambridge (ISBN: 978-0851998275)
AAGTCGTAACAAGGTTTCCGTAGGTGAACCTGCGGAAGGATCATTTGTGATTTGGCCGAAAGGCCTCATTATAACAATGTAACACCTGTGAACTGTAGGGCCTTCGGGCCTCCAATTACAAACAATAGTGTAAAGAACGTCATATACATATAAACAAAACAAAACTTTTAACAACGGATCTCTTGGCTCTCGCATCGATGAAGAACGCAGCCTGTCTCTTATACACATCTCCG	Fungi	Basidiomycota	Tremellomycetes	NA	NA	NA	NA	na	na	na	na	na	na	na	na	na
AAGTCGTAACAAGGTCTCCGTAGGTGAACCTGCGGAGGGATCATTACACAATAACAAGGCGGGCTGGACACCCCCAGCCGGGCACTGCTTCACGGCGTGCGCGGCTGGGCCGGCCCTGCTGAATTATTCACCCGTGTCTTTTGCGTACTTCTTGTTTCCTGGGTGGGCTCGCCCGCCATCAGGACCAACCACAAACCTTTTGCAATAGCAATCAGCGTCAGTAACAACGTAATTAATTACAACTTTCAACAACGGATCTCTTGGTTCTG	Fungi	Ascomycota	Dothideomycetes	Pleosporales	Pleosporaceae	Alternaria	NA	Alternaria	13	Pathotroph-Saprotroph-Symbiotroph	Animal Pathogen-Endophyte-Plant Pathogen-Wood Saprotroph	Soft Rot	Microfungus	Possible	NULL	Duncan CG, Eslyn WE. 1966. Mycologia 58642-664; Seehann G, et al. 1975. List of Fungi in Soft-Rot Tissue Tests. Institute fur Holzbiologie und Holzschutz, Bundesforschungsanstalt fur Forst - und Holzwirtshaft, Hamburg - Lohbrugge, Germany; Tedersoo L, et al. 2014. Science 346:e1256688 ((https://doi.org/10.1126/science.1256688))
AAGTCGTAACAAGGTTTCCGTAGGTGAACCTGCGGAAGGATCATTAGTGAATTGAGCTGGCTTCGGCCGCTCTGATCTATACACACCTGTGAACTGTTGGCCTTCGGGTCTTTAATTACAACTGTGACGAACGTAAATTATTATAACAAATAAAACTTTTAACAACGGATCTCTTGGCTCTCGCATCGATGAAGAACGCAGCCTGTCTCTTATACACATCTCCGAGCCCACGA	Fungi	Basidiomycota	Tremellomycetes	Holtermanniales	Holtermanniales_fam_Incertae_sedis	Holtermanniella	NA	NA	NA	Saprotroph	NA	NA	NA	NA	NA	NA
AAGTCGTAACAAGGTTTCCGTAGGTGAACCTGCGGAAGGATCATTACCGAGTTAGGGTCTCTTCGCGAGCCCGAACCTCCAACCCCGTGTTTACTTAACCTATTGTTGCTTCGGCAGGCCCGCCTCCTGACGGGGGCCGCCGGGAGGGGTTCACTCCCCCCCCTGGCCCGCGCCTGCCGATGGCCCCAACCTATAAACTCTTTGTTAAAACATGTCGTCTGAGTTTGTTATCTCAATAACTAAAAACTTTCAACAACGGATCTCTTGGTTCTG	Fungi	Ascomycota	Eurotiomycetes	Chaetothyriales	NA	NA	NA	na	na	na	na	na	na	na	na	na
AAGTCGTAACAAGGTTTCCGTAGGTGAACCTGCGGAAGGATCATTAATGAAATGTAAGGATGCTCTTTTTAGAGGTCCGACCAAATCATTTTCCTTTCTACACTGTGCACACACTACACTTTTTACACCTTTTTTAACTCTTCAGTTTTAAGAATGTATAACAGTCTCTTTATTGAGCATAAATAAAATAAAACTTTCAGCAACGGATCTCTTGGCTCTCGCATCGATGAAGA	Fungi	Basidiomycota	Cystobasidiomycetes	Cystobasidiomycetes_ord_Incertae_sedis	Buckleyzymaceae	Buckleyzyma	aurantiaca	Buckleyzyma	13	Saprotroph	Undefined Saprotroph	NULL	Yeast	Probable	NULL	Wang QM, et al. 2015. Studies in Mycology 81:149-189 ((https://doi.org/10.1016/j.simyco.2015.12.002))
AAGTCGTAACAAGGTTTCCGTAGGTGAACCTGCGGAAGGATCATTACCGTAGGGAGGTAACCCCCCCTTCGAGATAGCACCCTTGATTTTCGAGTACCTTCTGTTTCTTCGGCGGGCTCGCCCGCCGGTGGACAAACTCAAACCCTTTTTGCAATAGCAGTACGCTCTGATAAACAAACAAAAAGTTAAAACTTTCAACAACGGATCTCTTGGTTCTGGCATCGATGAAGAAC	Fungi	Ascomycota	Dothideomycetes	Pleosporales	NA	NA	NA	na	na	na	na	na	na	na	na	na
AAGTCGTAACAAGGTCTCCGTTGGTGAACCAGCGGAGGGATCATTACCGAGTGTAAAAACTCCCAAACCATTGTGAACCTACCACTGTTGCTTCGGCGGCCTCGCCCCGGGCGCGTTCGCGCGGCCCGGACCCAGGCGTCCGCCGGAGGCTCCAAACTCTTGTCTTTTAGTGTATTTCTGAGTGGCATAAGCAAATAAATCAAAACTTTCAGCAACGGATCTCTTGGTTCTGG	Fungi	Ascomycota	Sordariomycetes	Hypocreales	Bionectriaceae	Geosmithia	NA	Bionectriaceae	9	Pathotroph-Saprotroph	Algal Parasite-Bryophyte Parasite-Fungal Parasite-Undefined Saprotroph	NULL	Microfungus	Probable	Associated with plant material, especially on wood and herbaceous debris, or with algae, bryophyte or other fungi, rarely pathogenic (Cannon & Kirk 2007)	Cannon PF, Kirk PM. 2007. Fungal Families of the World. CAB International, Cambridge (ISBN: 978-0851998275)
AAGTCGTAACAAGGTTTCCGTAGGTGAACCTGCGGAAGGATCATTACCGAGTTAGGGTTTCGCCGTCTCGACGGTGGCCCGACCTCCCAACCCTGTGTCTACATTACCTTGTCGTTGCTTCGGCGGACCGGTTGACCAACGGGTCTTGACCGCCGAGGGGGTTCGTCCCTCCTCGGAGCGCGTCCGCCGACGGCCCAACCACAAAAACTCTTGTACCAAACATTGTCGTCTGAATACTTTATTGATTTACAATCAAAAACAAAACTTTCAACAACGGATCTCTTGGTTCTG	Fungi	Ascomycota	Eurotiomycetes	Chaetothyriales	Trichomeriaceae	Knufia	mediterranea	Knufia	13	Pathotroph-Saprotroph	Animal Pathogen-Plant Pathogen-Soil Saprotroph-Undefined Saprotroph	NULL	Microfungus	Possible	Species isolated from tumour-like stem and branch deformities of Populus tremuloides, bark of Populus, rocks, and clinical samples, with one species causes opportunistic skin infections in humans (Crous et al. 2013)	Li DM, et al. 2008. Studies in Mycology 61:131-136 ((https://doi.org/10.3114/sim.2008.61.13)); Crous PW, et al. 2013. Persoonia 31188-296; Irinyi L, et al. 2015. Medical Mycology 53:313-337 ((https://doi.org/10.1093/mmy/myv008))((https://doi.org/10.1093/mmy/myv008))
AAGTCGTAACAAGGTCTCCGTTGGTGAACCAGCGGAGGGATCATTACTGAGTGTAAAAACTCCCTAAACCCTGTGCAAACCTACCAAAGTTGCTTCGGCGGCCTAAATCGCCCCGGGCGCCCCAGCGCGCCCCGGACCCAGGCGACCGCCGGAGGCCCCAAACTCCTGAATTTACAGTGGATTTTTCTGAGTGGCATAAGCAAATAAATCAAAACTTTCAGCAACGGATCTCTTGGTTCTG	Fungi	Ascomycota	Sordariomycetes	Hypocreales	Hypocreales_fam_Incertae_sedis	Acremonium	NA	Acremonium	13	Pathotroph-Saprotroph-Symbiotroph	Animal Pathogen-Endophyte-Fungal Parasite-Plant Pathogen-Wood Saprotroph	Soft Rot	Microfungus	Possible	Endophyte detection method-culture (Hanada et al. 2010, Del Olmo-Ruiz & Arnold 2014); Likely opportunistic human pathogen (Irinyi et al. 2015)	Duncan CG, Eslyn WE. 1966. Mycologia 58:642-645 ((https://doi.org/10.2307/3757045)); Nilsson T. 1973. Studia Forestalia Suecica 104:1-40 ((https://pub.epsilon.slu.se/5711/)); Worrall JJ, et al. 1997. Mycologia 89:199-219 ((https://doi.org/10.2307/3761073)); Hanada RE, et al. 2010. Fungal Biology 114:901-910 ((https://doi.org/10.1016/j.funbio.2010.08.006)); Del Olmo-Ruiz M, Arnold AE. 2014. Mycolo…
AAGTCGTAACAAGGTTTCCGTAGGTGAACCTGCGGAAGGATCATTACCTAGAGTTTGTAGACTTCGGTCTGCTACCTCTTACCCATGTCTTTTGAGTACCTTCGTTTCCTCGGCGGGTCCGCCCGCCGATTGGACAACATTCAAACCCTTTGCAGTTGCAATCAGCGTCTGAAAAAACATAATAGTTACAACTTTCAACAACGGATCTCTTGGTTCTGGCATCGATGAAAACG	Fungi	Ascomycota	Dothideomycetes	Pleosporales	Didymellaceae	Epicoccum	dendrobii	Epicoccum	13	Pathotroph-Saprotroph-Symbiotroph	Endophyte-Fungal Parasite-Lichen Parasite-Plant Pathogen-Wood Saprotroph	NULL	Microfungus	Probable	NULL	Nilsson T. 1973. Studia Forestalia Suecica 104:1-40 ((https://pub.epsilon.slu.se/5711/)); Seehann G, et al. 1975. List of Fungi in Soft-Rot Tissue Tests. Institute fur Holzbiologie und Holzschutz, Bundesforschungsanstalt fur Forst - und Holzwirtshaft, Hamburg - Lohbrugge, Germany; Costa IPMW, et al. 2012. Mycotaxon 119:e26 ((http://mycotaxon.com/resources/checklists/costa_v119_checklist.pdf)); Te…
AAGTCGTAACAAGGTCTCCGTTGGTGAACCAGCGGAGGGATCATTACCGAGTTTACAACTCCCAAACCCCAATGTGAACGTTACCAATCTGTTGCCTCGGCGGGATCTCTGCCCCGGGCGCGTCGCAGCCCCGGATCCCATGGCGCCCGCCGGAGGACCAACCAAACTCTTTTTTCTCTCCGTCGCGGCTTCCGTCGCGGCTCTGTTTTAACTTTGCTCTGAGCCTTTCTCGGCGACCCTAGCGGGCGTCTCGAAAATGAATCAAAACTTTCAACAACGGATCTCTTGGTTCTG	Fungi	Ascomycota	Sordariomycetes	Hypocreales	Hypocreaceae	Trichoderma	reesei	Trichoderma	13	Pathotroph-Saprotroph-Symbiotroph	Animal Pathogen-Endophyte-Epiphyte-Fungal Parasite-Plant Pathogen-Wood Saprotroph	Soft Rot	Microfungus	Probable	Cause of soft-rot (Seehann et al. 1975); Likely opportunistic human pathogen (Irinyi et al. 2015); Endophyte detection method-culture (Busby et al. 2016)	Seehann G, et al. 1975. List of Fungi in Soft-Rot Tissue Tests. Institute fur Holzbiologie und Holzschutz, Bundesforschungsanstalt fur Forst - und Holzwirtshaft, Hamburg - Lohbrugge, Germany; Andrews JH, et al. 1983. Phytopathology 73228-234; Hanada RE, et al. 2010. Fungal Biology 114:901-910 ((https://doi.org/10.1016/j.funbio.2010.08.006)); Costa IPMW, et al. 2012. Mycotaxon 119:e26 ((http://myc…
AAGTCGTAACAAGGTTTCCGTAGGTGAACCTGCGGAAGGATCATTAACAATTTTGGAGGCAGGCTGTATAAGTCTGGTTGGCAACAACTAGCATGCCCCTCTCTTTTGTACCCTTGTCTATTTGCGCACTCATGTTTCCTCGGTGGGCTTGCCCGCCGATTGGACAACCTTAAAACCTTTTTAATTTTTAAATCAGCGTCTGAAATAAACTTAATAATTACAACTTTCAACAACGGATCTCTTGGTTCTG	Fungi	Ascomycota	Dothideomycetes	Pleosporales	Phaeosphaeriaceae	Wojnowiciella	dactylidis	Phaeosphaeriaceae	9	Pathotroph-Saprotroph	Fungal Parasite-Plant Pathogen-Plant Saprotroph	NULL	Microfungus	Probable	Necrotrophic or saprobic on a wide range of plants, especially monocotyledons; a few species parasitic on other fungi (Cannon & Kirk 2007)	Cannon PF, Kirk PM. 2007. Fungal Families of the World. CAB International, Cambridge (ISBN: 978-0851998275)
AAGTCGTAACAAGGTTTCCGTAGGTGAACCTGCGGAAGGATCATTACCGAGTTAGGGTCCTCTGGGCTCGACCTCCTACCCTTTGTCTACCTTACCTTTTGTTGCTTCGGCGGATCCGTCCCTTAGGGGACCGCCGGAGGGGTTTACCCCCCTCTGGCCCGCGTCCGCCGGTGGCCCACAACCAAAACTCTTGTTTAAACGTGTCGTCTAAGTACAAAAACAAATAAGTAAAAACTTTCAACAACGGATCTCTTGGTTCTG	Fungi	Ascomycota	Eurotiomycetes	Chaetothyriales	Herpotrichiellaceae	Rhinocladiella	NA	Rhinocladiella	13	Saprotroph	Undefined Saprotroph-Wood Saprotroph	Soft Rot	Facultative Yeast	Probable	NULL	Nilsson T. 1973. Studia Forestalia Suecica 104:1-40 ((https://pub.epsilon.slu.se/5711/)); Seehann G, et al. 1975. List of Fungi in Soft-Rot Tissue Tests. Institute fur Holzbiologie und Holzschutz, Bundesforschungsanstalt fur Forst - und Holzwirtshaft, Hamburg - Lohbrugge, Germany; Costa IPMW, et al. 2012. Mycotaxon 119:e26 ((http://mycotaxon.com/resources/checklists/costa_v119_checklist.pdf)); Te…
AAGTCGTAACAAGGTCTCCGTTGGTGAACCAGCGGAGGGATCATTACCGAGTTTACAACTCCCAAACCCAATGTGAACGTTACCAAACTGTTGCCTCGGCGGGATCTCTGCCCCGGGTGCGTCGCAGCCCCGGACCAAGGCGCCCGCCGGAGGACCAACCAAAACTCTTTTTGTATACCCCCTCGCGGGTTTTTTATAATCTGAGCCTTCTCGGCGCCTCTCGTAGGCGTTTCGAAAATGAATCAAAACTTTCAACAACGGATCTCTTGGTTCTG	Fungi	Ascomycota	Sordariomycetes	Hypocreales	Hypocreaceae	Trichoderma	lixii	Trichoderma	13	Pathotroph-Saprotroph-Symbiotroph	Animal Pathogen-Endophyte-Epiphyte-Fungal Parasite-Plant Pathogen-Wood Saprotroph	Soft Rot	Microfungus	Probable	Cause of soft-rot (Seehann et al. 1975); Likely opportunistic human pathogen (Irinyi et al. 2015); Endophyte detection method-culture (Busby et al. 2016)	Seehann G, et al. 1975. List of Fungi in Soft-Rot Tissue Tests. Institute fur Holzbiologie und Holzschutz, Bundesforschungsanstalt fur Forst - und Holzwirtshaft, Hamburg - Lohbrugge, Germany; Andrews JH, et al. 1983. Phytopathology 73228-234; Hanada RE, et al. 2010. Fungal Biology 114:901-910 ((https://doi.org/10.1016/j.funbio.2010.08.006)); Costa IPMW, et al. 2012. Mycotaxon 119:e26 ((http://myc…
AAGTCGTAACAAGGTTTCCGTAGGTGAACCTGCGGAAGGATCACTAAAGTAAACGCCCTCCGGGGCTCTCTTTAATTCACACACCCCTGTGCACTTTGGCCACCTGCCGCGCTTTACTGCGTTAGTAGGTGTGTCTTTTTAACTATACACTATATACACAAGTCATTGAATGTAAAATCGTTATAAACTAATATAACTTTCAACAACGGATCTCTTGGTTCTCGCATCGATGA	Fungi	Basidiomycota	Tremellomycetes	Cystofilobasidiales	Cystofilobasidiaceae	Cystofilobasidium	macerans	Cystofilobasidium	13	Saprotroph	Leaf Saprotroph	NULL	Yeast	Possible	NULL	Oberwinkler F, et al. 1983. Systematic and Applied Microbiology 41:14-122 ((https://doi.org/10.1016/S0723-2020((83))80039-3))
AAGTCGTAACAAGGTTTCCGTAGGTGAACCTGCGGAAGGATCATTACAGAGTTCATGCCCGAAAGGGTAGACCTCCCACCCTTGTGTATTATTACTTTGTTGCTTTGGCGAGCTGCCTTCGGGCCTTGTATGCTCGCCAGAGAATACCAAAACTCTTTTTATTAATGTCGTCTGAGTACTATATAATAGTTAAAACTTTCAACAACGGATCTCTTGGTTCTGGCATCGATGAA	Fungi	Ascomycota	Leotiomycetes	Helotiales	Sclerotiniaceae	Botrytis	cinerea	Botrytis	13	Pathotroph	Plant Pathogen	NULL	Microfungus	Probable	NULL	The American Phytopathological Society Common Names of Plant Diseases ((https://www.apsnet.org/edcenter/resources/commonnames/Pages/default.aspx))
AAGTCGTCACAAGGTCTCCGGAGTTGAACCTGCGGAGGGATCATTACAAGTGACCCCGGTCTAACCACCGGGATGTTCATAACCCTTTGTTGTCCGACTCTGTTGCCTCCGGGGCGACCCTGCCTTCGGGCGGGGGCTCCGGGTGGACACTTCAAACTCTTGCGTAACTTTGCAGTCGGAGTAAACTTAATTAATAAATTAAAACTTTTAACAACGGATCTATTGGTGCTGGC	Fungi	Ascomycota	Dothideomycetes	Capnodiales	Cladosporiaceae	Cladosporium	delicatulum	NA	NA	Saprotroph	NA	NA	NA	NA	NA	NA
AAGTCGTAACAAGGTTTCCGTAGGTGAACCTGCGGAAGGATCATTACCTAGAGTCAGCGGGCTTTGCCTGCTATCTCTTACCCATGTTTTATGAGCACTTACGTTTCCTCGGTGGGTTCGCCCACCGATTGGACCACTTAAACCCTTTGCAGTTTTGTAATCAGCGTCTGAAAAACTTAATAGTTACAACTTTCAACAACGGATCTCTTGGTTCTGGCATCGATGAAGAACGC	Fungi	Ascomycota	Dothideomycetes	Pleosporales	Didymellaceae	Neodidymelliopsis	ranunculi	Didymellaceae	9	Pathotroph-Saprotroph	Animal Pathogen-Plant Pathogen-Undefined Saprotroph	NULL	Microfungus	Possible	NULL	Tedersoo L, et al. 2014. Science 346:e1256688 ((https://doi.org/10.1126/science.1256688))
AAGTCATAACAAGGTTTCCGTAGGTGAACCTGCGGAAGGATCATTATTGAATTCGGCCTTTGGCCTTATACACATAATATAACACTGTGAACCGTGGCTTCGGCCCAAACTATAAGTCTTGAATGTAATATATCATAACAAAATACAACTTTTAACAACGGATCTCTTGGCTCTCGCATCGATGAAGAACGCAGCCTGTCTCTTATACACATCTCCGAGCCCACGAGACAGGC	Fungi	Basidiomycota	Tremellomycetes	Tremellales	Bulleribasidiaceae	Vishniacozyma	dimennae	NA	NA	Saprotroph	NA	NA	NA	NA	NA	NA
AAGTCGTAACAAGGTTTCCGTAGGTGAACCTGCGGAAGGATCATTACCGAGTTAGGGTCCTCTGGGCTCGACCTCCTACCCTTTGTCTACCTTACCATTTGTTGCTTCGGCGGATCCGTCTCTTAGGGGACCGCCGGAGGGGTGTACCCCCCTCTGGCCCGCGTCCGCCGGTGGCCCACAACCAAAACTCTTGTTTAAACGTGTCGTCTAAGTACAAAAACAAATAAGTAAAAACTTTCAACAACGGATCTCTTGGTTCTG	Fungi	Ascomycota	Eurotiomycetes	Chaetothyriales	Herpotrichiellaceae	Rhinocladiella	NA	Rhinocladiella	13	Saprotroph	Undefined Saprotroph-Wood Saprotroph	Soft Rot	Facultative Yeast	Probable	NULL	Nilsson T. 1973. Studia Forestalia Suecica 104:1-40 ((https://pub.epsilon.slu.se/5711/)); Seehann G, et al. 1975. List of Fungi in Soft-Rot Tissue Tests. Institute fur Holzbiologie und Holzschutz, Bundesforschungsanstalt fur Forst - und Holzwirtshaft, Hamburg - Lohbrugge, Germany; Costa IPMW, et al. 2012. Mycotaxon 119:e26 ((http://mycotaxon.com/resources/checklists/costa_v119_checklist.pdf)); Te…
AAGTCGTAACAAGGTCTCCGTTGGTGAACCAGCGGAGGGATCATTACAGAGTTTTCTAACTCCCAAACCCATGTGAACTTACCATTGTTGCCTCGGCAGAACCTACCCGGTACCTACCCTGTAACGACCTACCCTGTAGCGAGTTACCCGGGAACGGCCTACCCTGTAGTGCGCTGCCGGCGGACCTCTTAACTCTTGTTATTTTATAGTAATCTGAGCGTCTTATTTTAATAAGTCAAAACTTTCAACAACGGATCTCTTGGTTCTG	Fungi	Ascomycota	Sordariomycetes	Xylariales	Amphisphaeriaceae	Seimatosporium	NA	Seimatosporium	13	Pathotroph	Plant Pathogen	NULL	Microfungus	Probable	Some species causing leaf spot disease (www.apsnet.org)	Tedersoo L, et al. 2014. Science 346:e1256688 ((https://doi.org/10.1126/science.1256688)); The American Phytopathological Society Common Names of Plant Diseases ((http://www.apsnet.org/publications/commonnames/Pages/default.aspx))
AAGTCGTAACAAGGTCTCCGTAGGTGAACCTGCGGAGGGATCATTACACAATATGAAAGCGGGCTGGCATCCTTCGGGGTTACAGCCTTGCTGAATTATTCACCCGTGTCTTTTGCGTACTTCTTGTTTCCTTGGTGGGTTCGCCCACCATAGGACAAACCATAAACCTTTTGTAATTGCAATCAGCGTCAGTAAAAAAATTAATAATTACAACTTTTAACAACGGATCTCTTGGTTCTG	Fungi	Ascomycota	Dothideomycetes	Pleosporales	Pleosporaceae	Alternaria	terricola	Alternaria	13	Pathotroph-Saprotroph-Symbiotroph	Animal Pathogen-Endophyte-Plant Pathogen-Wood Saprotroph	Soft Rot	Microfungus	Possible	NULL	Duncan CG, Eslyn WE. 1966. Mycologia 58642-664; Seehann G, et al. 1975. List of Fungi in Soft-Rot Tissue Tests. Institute fur Holzbiologie und Holzschutz, Bundesforschungsanstalt fur Forst - und Holzwirtshaft, Hamburg - Lohbrugge, Germany; Tedersoo L, et al. 2014. Science 346:e1256688 ((https://doi.org/10.1126/science.1256688))
AAGTCATAACAAGGTTTCCGTAGGTGAACCTGCGGAAGGATCATTAATAATGCCCTCTGATGCAAATCATTGGGTTAGATCTGCTCTCTTCGCAAGAAGAGGGTTTCCATACACACCGTGAACTGTGGCTTCGGCCATCACAAACTGTTAGTAATGAATGTAATATCATAACAAAAACAAAACTTTTAACAACGGATCTCTTGGCTCTCGCATCGATGAAGAACGCAGCCTGT	Fungi	Basidiomycota	Tremellomycetes	Tremellales	Bulleribasidiaceae	Vishniacozyma	victoriae	NA	NA	Saprotroph	NA	NA	NA	NA	NA	NA
AAGTCGTAACAAGGTTTCCGTAGGTGAACCTGCGGAAGGATCATTACACTCAGTAGAATTTTCTACTGCTCAGGGAGAGGGGAAAGCCCGCCCCGGTCTGTTTCGGCGGCTGGGCGTGCGAGTACGCTCTCTTTCTGCACCCTTGTCTTTTTGCGCACTCATGTTTCCTCGGCGGGTCTGCCCGCCGGTTGGACAACTCAACCACCTTTTTTCTAATATTTAATCAGCGTCTGAAAATTATGATAATAATTACAACTTTCAACAACGGATCTCTTGGTTCTG	Fungi	Ascomycota	Pezizomycotina_cls_Incertae_sedis	Pezizomycotina_ord_Incertae_sedis	Pezizomycotina_fam_Incertae_sedis	Hawksworthiana	clematidicola	Hawksworthiana	13	Pathotroph	Lichen Parasite	NULL	Microfungus	Probable	NULL	Lawrey JD, Diederich P. 2016. http://www.lichenicolous.net (accessed 24 May 2017) ((http://www.lichenicolous.net))
AAGTCGTAACAAGGTTTCCGTAGGTGAACCTGCGGAAGGATCATTACTGAGATAGGGTGTCAGCCTTCGGGCGCGCCCGACCTCCAACCCTTTGCTTACTTGACCTTTTGTTGCTTCGGCAGGCCCGTTTCCCTTTACGGGGAAACCGCCGGGGTGGCCTCACCGCCCCCTGGCCCGCCGCCTGCCGATGGCCCATTATTAAACACTTGTCTAAAAAACGTGTCGTCTGAATATTTGTTATAAACTAATAACTAAAAACTTTCAACAACGGATCTCTTGGTTCTG	Fungi	Ascomycota	NA	NA	NA	NA	NA	na	na	na	na	na	na	na	na	na
AAGTCGTCACAAGGTCTCCGGAGTTGAACCTGCGGAGGGATCATTACAAGAACGCCCGGGCTTCGGCCTGGTTATTCATAACCCTTTGTTGTCCGACTCTGTTGCCTCCGGGGCGACCCTGCCTTCGGGCGGGGGCTCCGGGTGGACACTTCAAACTCTTGCGTAACTTTGCAGTCTGAGTAAACTTAATTAATAAATTAAAACTTTTAACAACGGATCTCTTGGTTCTGGCA	Fungi	Ascomycota	Dothideomycetes	Capnodiales	Mycosphaerellaceae	Mycosphaerella	tassiana	Mycosphaerella	13	Pathotroph	Plant Pathogen	NULL	Microfungus	Probable	NULL	Tedersoo L, et al. 2014. Science 346:e1256688 ((https://doi.org/10.1126/science.1256688))
AAGTCGTAACAAGGTTTCCGTAGGTGAACCTGCGGAAGGATCATTAATGATTGAACGTCTGTCGAGCTTGCTCACAGGCACATCATATCCATAACACCTGTGCACTTGTCGGATGGCTTAGTGAAGACCGCAAGGTTGGATCTATCCATCTACTTTACATAACAATTCTGTAACAAATGTAGTCTTATTATAACATAATAAAACTTTCAACAACGGATCTCTTGGCTCTCGCA	Fungi	Basidiomycota	Tremellomycetes	Filobasidiales	Filobasidiaceae	Naganishia	adeliensis	NA	NA	Pathotroph-Saprotroph	NA	NA	NA	NA	NA	NA
AAGTCGTAACAAGGTCTCCGTTGGTGAACCAGCGGAGGGATCATTACAGAGTTACCTAACTCCAAACCCATGTGAACTTACCTATGTTGCCTCGGCGGGGAAGCCTACCCGGTACCTACCCGGGAGCGAGCTACCCTGTAGCCCGCTGCAGGCCTACCCGCCGGTGGACACTTAAACTCTTGTTTTTTAGTGATTATCTGAGTGTTTATACTTAATAAGTTAAAACTTTCAACAACGGATCTCTTGGTTCTG	Fungi	Ascomycota	Sordariomycetes	Xylariales	Diatrypaceae	Eutypa	NA	Eutypa	13	Pathotroph	Plant Pathogen	NULL	NULL	Probable	NULL	Tedersoo L, et al. 2014. Science 346:e1256688 ((https://doi.org/10.1126/science.1256688))
AAGTCGTAACAAGGTTTCCGTAGGTGAACCTGCGGAAGGATCATTACCGAGATAGGGTGTCAGCCTCCGGGCGCGCCCGACCTCCAACCCTTTGCTTACTTGACCTTTTGTTGCTTCGGCAGGCCCGTTCCCCTGTAAAGGGGGAACCGCCGGGGGTGCCTCACCGCCCCCTCGCCCGCCGCCTGCCGATGGCCTACTATTAAACACTTGTCTAAAAACGTGTCGTCTGAATATTTGTTATAAACCAATAACTAAAAACTTTCAACAACGGATCTCTTGGTTCTG	Fungi	Ascomycota	Eurotiomycetes	Chaetothyriales	NA	NA	NA	na	na	na	na	na	na	na	na	na
AAGTCGTAACAAGGTCTCCGTAGGTGAACCTGCGGAGGGATCATTACCGAGTGAAGGGCGCTCCGGCGTCCGATCTCCCAACCCTTTGATTTATCGACCCCATTCTGCCTCGGGGGCGACCCGGTCCTCGCGGCCGCGGTCCCCCCGGTGGCGACCTATAACCCTGCATCAATTGTCGTCTGATATTGATATTAAATTCAATTAAAACTTTCAACAACGGATCTCTTGGTTCTG	Fungi	Ascomycota	Dothideomycetes	Capnodiales	Neodevriesiaceae	Neodevriesia	capensis	Neodevriesiaceae	9	Pathotroph-Saprotroph	Plant Pathogen-Undefined Saprotroph	NULL	NULL	Probable	Members are foliicolous, saprobic or plant pathogenic (Quaedvlieg et al. 2014)	Quaedvlieg W., et al. 2014. Persoonia 3:31-40 ((http://doi.org/10.3767/003158514X681981))
AAGTCATAACAAGGTTTCTGTAGGTGAACCTGCAGAAGGATCATTAGAGAATTTTTAGGGATTGATTTCGATCTTCCCGAACCTTTTTTCTTATCCTAAACACCTGTGCATCGTGGAGTGTGTAGTACTATACACTCCACAATTCTTATCACACAAACTCTTATGTTTTTTTGAACGTAAAACAAGTGTTAATTTTATTTAACCAAATAACAAATTAATAACTTTTGACAACGGATCTCTTGGTTCTC	Fungi	Basidiomycota	Exobasidiomycetes	Exobasidiales	Brachybasidiaceae	Meira	NA	Brachybasidiaceae	9	Pathotroph	Plant Pathogen	NULL	Microfungus	Probable	Biotrophic or necrotrophic on leaves of monocots, including palms, grasses, sedges, and Commelinaceae (Cannon & Kirk 2007)	Cannon PF, Kirk PM. 2007. Fungal Families of the World. CAB International, Cambridge (ISBN: 978-0851998275)
AAGTCGTAACAAGGTTTCCGTAGGTGAACCTGCGGAAGGATCATTACATTCAGTAGCTTGCTACTGTTAGGGGGGTCTATCAGCCTGTATAGTATCACTACTGATGAGCAGCACGACCCTCTGTCTGTACCCTTGTCTTTTGCGCACTCATGTTTCCTCGGCGGGGTCTATACCCGCCGGCTGGACAACTCTATAACCTTTTTAATTTTCAATCAGCGTCTGAAAAACCTAATAATTACAACTTTCAACAACGGATCTCTTGGTTCTG	Fungi	Ascomycota	Dothideomycetes	Pleosporales	Phaeosphaeriaceae	Neosetophoma	rosarum	Neosetophoma	13	Saprotroph	Undefined Saprotroph	NULL	NULL	Probable	NULL	Tedersoo L, et al. 2014. Science 346:e1256688 ((https://doi.org/10.1126/science.1256688))
AAGTCATAACAAGGTTTCCGTAGGTGAACCTGCGGAAGGATCATTAATAATGCCCTCTGGCTTCGGTCAGCTGGGTTCAATGTGTGTCAACTCTTCGGAGTTGGCCATCCACACACACCGTGAACTGTGGCTTCGGCCATCACAAACTATTAGTAATGAATGTAAAATCATAACAAAATAAAACTTTTAACAACGGATCTCTTGGCTCTCGCATCGATGAAGAACGCAGCCTG	Fungi	Basidiomycota	Tremellomycetes	Tremellales	Bulleribasidiaceae	Vishniacozyma	tephrensis	NA	NA	Saprotroph	NA	NA	NA	NA	NA	NA
AAGTCGTAACAAGGTTTCCGTAGGTGAACCTGCGGAAGGATCATTACTGAGTGAGGGCCCTCTGGGTCCAACCTCCCACCCGTGTTTATTGTACCTTGTTGCTTCGGTGCGCCCGCCTCACGGCCGCCGGGGGGCTTCTGCCCCCGGGTCCGCGCGCACCGGAGACACTATTGAACTCTGTCTGAAGATTGCAGTCTGAGCATAAACTAAATAAGTTAAAACTTTCAACAACGGATCTCTTGGTTCCG	Fungi	Ascomycota	Eurotiomycetes	Eurotiales	Aspergillaceae	Penicillium	paczoskii	Penicillium	13	Saprotroph	Dung Saprotroph-Undefined Saprotroph-Wood Saprotroph	Soft Rot	Microfungus	Highly Probable	NULL	Duncan CG, Eslyn WE. 1966. Mycologia 58642-664; Seehann G, et al. 1975. List of Fungi in Soft-Rot Tissue Tests. Institute fur Holzbiologie und Holzschutz, Bundesforschungsanstalt fur Forst - und Holzwirtshaft, Hamburg - Lohbrugge, Germany; Costa IPMW, et al. 2012. Mycotaxon 119:e26 ((http://mycotaxon.com/resources/checklists/costa_v119_checklist.pdf)); Bills GF, et al. 2013. Current Opinion in Mi…
AAGTCGTCACAAGGTTTCCGGAGTTGAACCTGCGGAAGGATCATTATCGAGTCAGGGTCCTCTGGGCCCGATCTCCAACCCTTTGTTTATCATACCTTTGTTGCTTTGGCAGACCCGTCCTTCGGGACCGTCGGGGGCGTTCAGTCGCCTCTGGCCAGCGTCTGCCAGTAGCCCAACCAAAATTCTTTGTTACATGTGACGTCTGAACGGTTCCATCAAAATCAAACCAAAACTTTCAACAACGGATCTCTTGGTTCTG	Fungi	Ascomycota	Eurotiomycetes	Phaeomoniellales	Phaeomoniellaceae	Phaeomoniella	chlamydospora	Phaeomoniella	13	Pathotroph	Plant Pathogen	NULL	Microfungus; Facultative Yeast (Tedersoo et al. 2014)	Highly Probable	Pathotroph isolated from necrosis in Prunus wood (Damm et al. 2010)	Damm U, et al. 2010. Persoonia 24:60-80 ((http://doi.org/10.3767/003158510X500705)); Tedersoo L, et al. 2014. Science 346:e1256688 ((https://doi.org/10.1126/science.1256688))
AAGTCGTAACAAGGTCTCCGTAGGTGAACCTGCGGAGGGATCATTACCGAGTGCGGGCCCTCGCGGCCCAACCTCCCAACCCTTTGTCGATTCGTATCTGTTGCCTCGGCGGGCGACCCGGACCTCGCGCCGGGAGTCCTCCAGAGGTCCAACCCAACACACTGCGTCTTTGCGTCGGAGTATTGAAAACAATCAATCAAAACTTTCAACAACGGATCTCTTGGTTCTGGCAT	Fungi	Ascomycota	Dothideomycetes	Capnodiales	NA	NA	NA	na	na	na	na	na	na	na	na	na
AAGTCGTAACAAGGTTTCCGTAGGTGAACCTGCGGAAGGATCATTACCTAGAGTTTGTGGACTTCGGTCTGCTACCTCTTACCCATGTCTTTTGAGTACCTTCGTTTCCTCGGCGGGTCCGCCCGCCGGTTGGACAACATTCAAACCCTTTGCAGTTGCAATCAGCGTCTGAAAAAACTTAATAGTTACAACTTTCAACAACGGATCTCTTGGTTCTGGCATCGATGAAGAAC	Fungi	Ascomycota	Dothideomycetes	Pleosporales	Didymellaceae	Epicoccum	dendrobii	Epicoccum	13	Pathotroph-Saprotroph-Symbiotroph	Endophyte-Fungal Parasite-Lichen Parasite-Plant Pathogen-Wood Saprotroph	NULL	Microfungus	Probable	NULL	Nilsson T. 1973. Studia Forestalia Suecica 104:1-40 ((https://pub.epsilon.slu.se/5711/)); Seehann G, et al. 1975. List of Fungi in Soft-Rot Tissue Tests. Institute fur Holzbiologie und Holzschutz, Bundesforschungsanstalt fur Forst - und Holzwirtshaft, Hamburg - Lohbrugge, Germany; Costa IPMW, et al. 2012. Mycotaxon 119:e26 ((http://mycotaxon.com/resources/checklists/costa_v119_checklist.pdf)); Te…
AAGTCGTAACAAGGTCTCCGTTGGTGAACCAGCGGAGGGATCATTACAGAGTTACCTAACTCCAAACCCATGTGAACTTACCTATGTTGCCTCGGCGGGGAAGCCTACCCGGTACCTACCCTGTAGCTACCCGGGAGCGAGCTACCCTGTAGCCCGCTGCAGGCCTACCCGCCGGTGGACACTTAAACTCTTGTTTTTTAGTGATTATCTGAGTGTTTATACTTAATAAGTTAAAACTTTCAACAACGGATCTCTTGGTTCTG	Fungi	Ascomycota	Sordariomycetes	Xylariales	Diatrypaceae	Eutypa	NA	Eutypa	13	Pathotroph	Plant Pathogen	NULL	NULL	Probable	NULL	Tedersoo L, et al. 2014. Science 346:e1256688 ((https://doi.org/10.1126/science.1256688))
AAGTCGTAACAAGGTTTTCGTAGGTGAACCTGCGGAAGGATCATTAGTGAATTCCGGGAGTCCCTCCTGACCGGAGAAGGCCCGCTTACACTTATTTCTCACACTTGTGAACTGTTCCCTGGCGGAGCGAGTGACGCTGCTGTCCCAAAGGCCTTTGCCACGTGAAAGCGTTGCGAGGGCTTGGCGGCCGAGCTTGCCTCCACCTTTACCCTTTAACCCTTTTGTATTCGCAAAAGTCTTGATAATACAAGTTGATCAAATGAAAGAAAAACTTTCAGCAATGGATCTCTTGGCTCTC	Fungi	Basidiomycota	Agaricostilbomycetes	Agaricostilbales	NA	NA	NA	na	na	na	na	na	na	na	na	na
AAGTCATAACAAGGTTTCCGTAGGTGAACCTGCGGAAGGATCATTAATAGGTCTTCAAGTGGACATCACACTTGACCCACACACACCGTGAACCGTGGCTTCGGCCCAAACTATTTGTTGTAATGAATGTATTAGATCATAACAAAAAACAACTTTCAACAACGGATCTCTTGGCTCTCGCATCGATGAAGAACGCAGCCTGTCTCTTATACACATCTCCGAGCCCACGAGAC	Fungi	Basidiomycota	Tremellomycetes	Tremellales	Tremellaceae	Cryptococcus	dimennae	Cryptococcus	13	Pathotroph-Saprotroph-Symbiotroph	Animal Pathogen-Endophyte-Epiphyte-Undefined Saprotroph	NULL	Dimorphic Yeast	Possible	NULL	Andrews JH, et al. 1983. Phytopathology 73:228-234 ((https://doi.org/10.1094/Phyto-73-228)); Kurtzman CP, et al. (eds.) 2011. The Yeasts, a Taxonomic Study. Fifth Edition. Vols 1-3. Elsevier, San Diego (ISBN: 9780444521491)
AAGTCGTAACAAGGTTTCCGTAGGTGAACCTGCGGAAGGATCATTATCTATTTTAATGGTGTTGGTCGCGGCCCCCGGCGGAAGTGTCCCCGGGCGGTAGAGGTAACACTCTCACGCGGCCACATGCCTTCATCCTTTTTTTACGAGCACCTTTCGTTCTCCTTCGGTGGGGCAACCTGCCGTTGGAACCTATCAAAACCTTTTTTTGCATTTAGCATTACCTGTTCTGATACAAACAATCGTTACAACTTTCAACAATGGATCTCTTGGCTCTG	Fungi	Ascomycota	Dothideomycetes	Pleosporales	Didymosphaeriaceae	Pseudocamarosporium	propinquum	Didymosphaeriaceae	9	Pathotroph-Saprotroph-Symbiotroph	Endophyte-Lichen Parasite-Plant Pathogen-Undefined Saprotroph	NULL	Microfungus	Probable	Saprobes in both woody and herbaceous material, also parasitic on other fungi (Cannon & Kirk 2007)	Cannon PF, Kirk PM. 2007. Fungal Families of the World. CAB International, Cambridge (ISBN: 978-0851998275); Massimo NC, et al. 2015. Microbial Ecology 70:61-76 ((https://doi.org/10.1007/s00248-014-0563-6))
AAGTCGTAACAAGGTTTCCGTAGGTGAACCTGCGGAAGGATCATTAATGAATAAGAACTTTACGTCTCATGGCGTTCTTGGATCATTGTGCAATAGTCTTTGATCCAGTTCTCTCATATCCATAACACCTGTGCACTGTTGGATGCTTGCATCCACTTTTAAACTAAACATTATTGTAACAAATGTAGTCTTATTATAACATAATAAAACTTTCAACAACGGATCTCTTGGCTCTC	Fungi	Basidiomycota	Tremellomycetes	Filobasidiales	Filobasidiaceae	Filobasidium	floriforme	Filobasidium	13	Saprotroph	Undefined Saprotroph	NULL	Facultative Yeast	Highly Probable	NULL	Kurtzman CP, et al. (eds.) 2011. The Yeasts, a Taxonomic Study. Fifth Edition. Vols 1-3. Elsevier, San Diego (ISBN: 9780444521491)
AAGTCGTAACAAGGTTTCCGTAGGTGAACCTGCGGAAGGATCATTACACTCAGTAGATTCTCTACTGCTCAGGGAGAGGGGAAAGTTTCCAGCATGCTTCGGCGGCTGGTGACGAGTACGCTCTCTATCTGAACCCTTGTCTTTTTGTGTACTCTTGTTTCCTCGGCGGGCCTGCCCGCCGGCTGGACAACTCTATAACCTTTTTTAATTCTCAATCAGCGTCTGAATAAATATAATAATTACAACTTTCAACAACGGATCTCTTGGTTCTG	Fungi	Ascomycota	Dothideomycetes	Pleosporales	Phaeosphaeriaceae	NA	NA	Phaeosphaeriaceae	9	Pathotroph-Saprotroph	Fungal Parasite-Plant Pathogen-Plant Saprotroph	NULL	Microfungus	Probable	Necrotrophic or saprobic on a wide range of plants, especially monocotyledons; a few species parasitic on other fungi (Cannon & Kirk 2007)	Cannon PF, Kirk PM. 2007. Fungal Families of the World. CAB International, Cambridge (ISBN: 978-0851998275)
AAGTCGTAACAAGGTTTCCGTAGGTGAACCTGCGGAAGGATCATTACCTGAGGCCACGGGCCGTTCTTGGGGGGTAACCTCTGGGAGCGCTTAGCCCCTGACTATCACCTTGACTATGTGCACCTTTGTTGTTCCCTCGGCAGTTCGCTGCCGCCAGGGACCACGAAACCCCTTGCATCAGCATCAAACCTCTGAAAACAAAACCTAATTATTTACAACTTTCAACAATGGATCTCTTGGTTCTG	Fungi	Ascomycota	Dothideomycetes	Pleosporales	Lentitheciaceae	Pleurophoma	ossicola	NA	NA	Saprotroph	NA	NA	NA	NA	NA	NA
CAGTCATGCCGTCACGTGGGCTATTTCACGCATAAAAGGAAGGTCCTCTCCGTTAGCTTCCAGTTGTCAAAGGACTCGCAGTGAACGTCAGAGGACGCCCCGGAACTCCGCACCGCGCCTCCTCCGGCCCCGCAGCTCCGATCCGCGCACCTCCACGCCTCCGCCGGCCCCGCGCCCCGCCCGCAGCCGAGATGCTCGCCCGGGCCCTGCTGCTCTGCGCTGCCGTGGCGCTCAGCGGTGCAGGTGAGTGAGTTCCTGGCGCCTGTGCCCGGGATTCCGCGGCTCCGTCCACCCGGGCTGAGTTTCTGC	Fungi	NA	NA	NA	NA	NA	NA	na	na	na	na	na	na	na	na	na
AAGTCGTAACAAGGTCTCCGTTGGTGAACCAGCGGAGGGATCATTACAGAGTTACCTAACTCCAAACCCATGTGAACTTACCTATGTTGCCTCGGCGGGGAAGCCTACCCGGTACCTACCCTGTAGCTACCCGGGAGCGAGCTACCCTGTAGCCCGCTGCAGGCCTACCCGCCGGTGGACACTTAAACTCTTGTTTTTTTAGTGATTATCTGAGTGTTTATACTTAATAAGTTAAAACTTTCAACAACGGATCTCTTGGTTCTG	Fungi	Ascomycota	Sordariomycetes	Xylariales	Diatrypaceae	Eutypa	NA	Eutypa	13	Pathotroph	Plant Pathogen	NULL	NULL	Probable	NULL	Tedersoo L, et al. 2014. Science 346:e1256688 ((https://doi.org/10.1126/science.1256688))
AAGTCGTAACAAGGTTTCCGTAGGTGAACCTGCGGAAGGATCATTACCGTTGGAGTTCGCTCCATCTGGGATAGAACCCTTGAATTTGAGTACCTTTTCGTTTCCTCGGTGGGCTCGCCCGCCGGTGGACAACTAAAACTCTTTGTAATAGCAGTATCTTCTGAGAAAAACAAATAGTCAAAACTTTCAACAACGGATCTCTTGGTTCTGGCATCGATGAAGAACGCAGCCTG	Fungi	Ascomycota	Dothideomycetes	Pleosporales	Pleosporales_fam_Incertae_sedis	Nigrograna	NA	Nigrograna	13	Pathotroph	Animal Pathogen	NULL	NULL	Probable	NULL	Tedersoo L, et al. 2014. Science 346:e1256688 ((https://doi.org/10.1126/science.1256688))
AAGTCGTAACAAGGTTTCCGTAGGTGAACCTGCGGAAGGATCATTACCGAGAGCCTGGAGCCTAACCGGCCCCAACTCTTCACCCGTGTGTACGAAAACAAACGTTGCTTTGGCGGGTCAGGGATTCATCTCGGTCCCTGGATGGGTATCTACCCATTCCGCGCCCGCCGAAGGTCCAATTAAACCTGTCATCAATGAAGTCCGAGTAATTGTATAATAACTAAAACTTTCAACAACGGATCTCTTGGTTCCC	Fungi	Ascomycota	Lecanoromycetes	Caliciales	Physciaceae	Phaeophyscia	NA	Phaeophyscia	13	Symbiotroph	Lichenized	NULL	Thallus	Highly Probable	NULL	Esslinger TL. 2014. North Dakota State University ((http://www.ndsu.edu/pubweb/~esslinge/chcklst/chcklst7.htm))
AAGTCGTCACAAGGTTTCCGGAGGTGAACCTGCGGAAGGATCATTATCGAGTCAGGGTCCTCTGGGCCCGATCTCCAACCCTTTGTTTATCATACCTTTGTTGCTTTGGCAGACCCGTCCTTCGGGACCGTCGGGGGCGTTCAGTCGCCTCTGGCCAGCGTCTGCCAGTAGCCCAACCAAAATTCTTTGTTACATGTGACGTCTGAACGGTTCCATCAAAATCAAACCAAAACTTTCAACAACGGATCTCTTGGTTCTG	Fungi	Ascomycota	Eurotiomycetes	Phaeomoniellales	Phaeomoniellaceae	Phaeomoniella	chlamydospora	Phaeomoniella	13	Pathotroph	Plant Pathogen	NULL	Microfungus; Facultative Yeast (Tedersoo et al. 2014)	Highly Probable	Pathotroph isolated from necrosis in Prunus wood (Damm et al. 2010)	Damm U, et al. 2010. Persoonia 24:60-80 ((http://doi.org/10.3767/003158510X500705)); Tedersoo L, et al. 2014. Science 346:e1256688 ((https://doi.org/10.1126/science.1256688))
AAGTCGTAACAAGGTTTCCGTAGGTGAACCTGCGGAAGGATCATTACATTCAGTAGCTTGCTACTGTTAGGGGGTCTATCAGCCTGTATAGTATCACTACTGATGAGCAGCACGACCCTCTGTCTGTACCCTTGTCTTTTGCGCACTCATGTTTCCTCGGCGGGGTCTATACCCGCCGGCTGGACAACTCCTATAACCTTTTTAATTTTCAATCAGCGTCTGAAAAACCTAATAATTACAACTTTCAACAACGGATCTCTTGGTTCTG	Fungi	Ascomycota	Dothideomycetes	Pleosporales	Phaeosphaeriaceae	Neosetophoma	rosarum	Neosetophoma	13	Saprotroph	Undefined Saprotroph	NULL	NULL	Probable	NULL	Tedersoo L, et al. 2014. Science 346:e1256688 ((https://doi.org/10.1126/science.1256688))
AAGTCGTAACAAGGTTTCCGTAGGTGAACCTGCGGAAGGATCATTATCGATGGCCGCGCCGTGAGCGCCCTGGTGCAGGATCGGCCGGCCACTGACCACACCCTTACTTTACGAGCACCTTTCGTTCTCCTTCGGCGGGGCAACCCGCCGCTGGAACCTCATCAAACCCTTTTTTGCATCTAGCATTACCTGTTCTGATAAAAAACAATCGTAACAACTTTCAACAATGGATCTCTTGGCTCTG	Fungi	Ascomycota	Dothideomycetes	Pleosporales	Didymosphaeriaceae	Kalmusia	variispora	Kalmusia	13	Saprotroph	Undefined Saprotroph	NULL	NULL	Probable	NULL	Tedersoo L, et al. 2014. Science 346:e1256688 ((https://doi.org/10.1126/science.1256688))
AAGTCATAACAAGGTTTCCGTAGGTGAACCTGCGGAAGGATCATTAATAATGCTCTCTGACTATAGTCAGAGCGGGCGTCCTGTCCTTGACTCGATGCCCATCCACACACACCGTGAACTGTGGCTTCGGCCATCACAAACTGTTAGTAATGAATGTACTATCATAACAAAAACAAAACTTTTAACAACGGATCTCTTGGCTCTCGCATCGATGAAGAACGCAGCCTGTCTCT	Fungi	Basidiomycota	Tremellomycetes	Tremellales	Bulleribasidiaceae	Vishniacozyma	carnescens	NA	NA	Saprotroph	NA	NA	NA	NA	NA	NA
AAGTCGTAACAAGGTTTCCGTAGGTGAACCTGCGGAAGGATCATTAGCGAGTAAGGCCAGCCTTCGGGCTCGGTCAGTCCCATCATACACACCTTTAATCTGTGAACCCGTTGTGCCTGCTGAGGGCGAAAGCTTAGGCGACTAACCCGACAATGGTGCGGCAACGCATACACCCTTTATGAAAAGTAATGGAAGCAATGATAATCTAGTAGAACTTTCAACAACGGATCTCTTGGCTCTC	Fungi	Basidiomycota	Atractiellomycetes	Atractiellales	Hoehnelomycetaceae	NA	NA	na	na	na	na	na	na	na	na	na
AAGTCGTAACAAGGTTTCCGTAGGTGAACCTGCGGAAGGATCATTAGTGAATCTAGGACGTCCAACTTAACTTGGAGTCCGAACTCTCACTTTCTAACCCTGTGCATCTGTTAATTGGAATAGTAGCTCTTCGGAGTGAACCACCATTCACTTATAAAACACAAAGTCTATGAATGTATACAAATTTATAACAAAACAAAACTTTCAACAACGGATCTCTTGGCTCTCGCATC	Fungi	Basidiomycota	Microbotryomycetes	Sporidiobolales	Sporidiobolaceae	Rhodotorula	babjevae	Rhodotorula	13	Pathotroph-Saprotroph	Animal Endosymbiont-Animal Pathogen-Endophyte-Plant Pathogen-Undefined Saprotroph	NULL	Yeast	Probable	Opportunistic human pathogen	https://www.cdc.gov ((https://www.cdc.gov))
AAGTCGTAACAAGGTTTCTGTAGGTGAACCTGCAGAAGGATCATTAGTGAAGATTTGGGCAGGCCATACGGACGCCACAAAGTGTCCCTGGCCGCCTACACCCACTATACATCCACAAACCCGTGTGCACTGTCCTTGGAAGGGGCATTTGGAGAGAAAAAGGAAGAGAAGCGAGAACAGTGCGATCCGTCGCGTTGGGCGTTGATCTCTGGCTTGGTCTCTCTGAGGCCCTTTCCTCGCTACAAACTCGAATGGTTAGTATGAACGTGGAACTTGGTTGGACCGTCACTGGCCAACAAACTATACACAACTTTCGACAACGGATCTCTTGGTTCTC	Fungi	Basidiomycota	Malasseziomycetes	Malasseziales	Malasseziaceae	Malassezia	NA	Malassezia	13	Pathotroph-Saprotroph	Animal Pathogen-Undefined Saprotroph	NULL	Facultative Yeast	Probable	A lipid-dependent fungus growing on the sebaceous areas of human skin that may cause or exacerbate several skin diseases (Pityrosporum is a synonym that has been used for the yeast forms)	Kurtzman CP, et al. (eds.) 2011. The Yeasts, a Taxonomic Study. Fifth Edition. Vols 1-3. Elsevier, San Diego (ISBN: 9780444521491); Findley K, et al. 2013. Nature 498:367-370 ((https://doi.org/10.1038/nature12171))
AAGTCGTAACAAGGTCTCCGTTGGTGAACCAGCGGAGGGATCATTACCGAGTTTACAACTCCCAAACCCCTGTGAACATACCAATTGTTGCCTCGGCGGATCAGCCCGCTCCCGGTAAAACGGGACGGCCCGCCAGAGGACCCCTAAACTCTGTTTCTATATGTAACTTCTGAGTAAAACCATAAATAAATCAAAACTTTCAACAACGGATCTCTTGGTTCTGGCATCGATGA	Fungi	Ascomycota	Sordariomycetes	Hypocreales	Nectriaceae	Fusarium	NA	Fusarium	13	Pathotroph-Saprotroph-Symbiotroph	Animal Pathogen-Endophyte-Lichen Parasite-Plant Pathogen-Soil Saprotroph-Wood Saprotroph	NULL	Microfungus	Possible	Likely opportunistic human pathogen (Irinyi et al. 2015)	Duncan CG, Eslyn WE. 1966. Mycologia 58:642-664 ((https://doi.org/10.2307/3757045)); Seehann G, et al. 1975. List of Fungi in Soft-Rot Tissue Tests. Institute fur Holzbiologie und Holzschutz, Bundesforschungsanstalt fur Forst - und Holzwirtshaft, Hamburg - Lohbrugge, Germany; Costa IPMW, et al. 2012. Mycotaxon 119:e26 ((http://mycotaxon.com/resources/checklists/costa_v119_checklist.pdf)); Tederso…
AAGTCGTAACAAGGTTTCCGTAGGTGAACCTGCGGAAGGATCATTAATAAACGGCGAAGCTCGAAAGAGCCTAGCTTTATATTATTCCATAACACCTGTGAACTATTTGCCTTCTTGTCATGAGAAGGTACAACCTATACAAACATAACTGTAATGAATGTAATCTATTATAACATAATACAACTTTCAACAACGGATCTCTTGGCTCTCGCATCGATGAAGAACGCAGCCTG	Fungi	Basidiomycota	Tremellomycetes	Tremellales	Bulleribasidiaceae	Dioszegia	NA	NA	NA	Saprotroph	NA	NA	NA	NA	NA	NA
AAGTCGTCACAAGGTTTCCGTAGGTGAACCTGCGGAAGGATCCTTACCTAGAGTTTGTAGACTTCGGTCTGCTACCTCTTACCCATGTCTTTTGAGTACCTTCGTTTCCTCGGCGGGTCCGCCCGCCGATTGGACAACATTCAAACCCTTTGCAGTTGCAATCAGCGTCTGAAAAAACATAATAGTTACAACTTTCAACAACGGATCTCTTGGTTCTGGCATCGATGAAGAAC	Fungi	Ascomycota	Dothideomycetes	Pleosporales	Didymellaceae	Epicoccum	dendrobii	Epicoccum	13	Pathotroph-Saprotroph-Symbiotroph	Endophyte-Fungal Parasite-Lichen Parasite-Plant Pathogen-Wood Saprotroph	NULL	Microfungus	Probable	NULL	Nilsson T. 1973. Studia Forestalia Suecica 104:1-40 ((https://pub.epsilon.slu.se/5711/)); Seehann G, et al. 1975. List of Fungi in Soft-Rot Tissue Tests. Institute fur Holzbiologie und Holzschutz, Bundesforschungsanstalt fur Forst - und Holzwirtshaft, Hamburg - Lohbrugge, Germany; Costa IPMW, et al. 2012. Mycotaxon 119:e26 ((http://mycotaxon.com/resources/checklists/costa_v119_checklist.pdf)); Te…
AAGTCGTCACAAGGTTTCCGGAGTTGAACCTGCGGAAGGATCATTACCTAGAGTTTGTAGACTTCGGTCTGCTACCTCTTACCCATGTCTTTTGAGTACCTTCGTTTCCTCGGCGGGTCCGCCCGCCGATTGGACAACATTCAAACCCTTTGCAGTTGCAATCAGCGTCTGAAAAAACATAATAGTTACAACTTTCAACAACGGATCTCTTGGTTCTGGCATCGATGAAGAAC	Fungi	Ascomycota	Dothideomycetes	Pleosporales	Didymellaceae	Epicoccum	dendrobii	Epicoccum	13	Pathotroph-Saprotroph-Symbiotroph	Endophyte-Fungal Parasite-Lichen Parasite-Plant Pathogen-Wood Saprotroph	NULL	Microfungus	Probable	NULL	Nilsson T. 1973. Studia Forestalia Suecica 104:1-40 ((https://pub.epsilon.slu.se/5711/)); Seehann G, et al. 1975. List of Fungi in Soft-Rot Tissue Tests. Institute fur Holzbiologie und Holzschutz, Bundesforschungsanstalt fur Forst - und Holzwirtshaft, Hamburg - Lohbrugge, Germany; Costa IPMW, et al. 2012. Mycotaxon 119:e26 ((http://mycotaxon.com/resources/checklists/costa_v119_checklist.pdf)); Te…
AAGTCGTCACAAGGTCTCCGGAGGTGAACCTGCGGAGGGATCATTACAAGTGACCCCGGTCTAACCACCGGGATGTTCATAACCCTTTGTTGTCCGACTCTGTTGCCTCCGGGGCGACCCTGCCTTCGGGCGGGGGCTCCGGGTGGACACTTCAAACTCTTGCGTAACTTTGCAGTCTGAGTAAACTTAATTAATAAATTAAAACTTTTAACAACGGATCTCTTGGTTCTGGC	Fungi	Ascomycota	Dothideomycetes	Capnodiales	Cladosporiaceae	Cladosporium	delicatulum	NA	NA	Saprotroph	NA	NA	NA	NA	NA	NA
AAGTCGTAACAAGGTCTCCGTTGGTGAACCAGCGGAGGGATCATTACCGAGTTTACAACTCCCCAAACCCCCTGTGAACATACCTATGTTGCTTCGGCGGACCGCCCCGGCGCCCCTCGCGGGGTCCGGATCCAGCGCCCGCCGGAGGACCTCAAACTCTTGTTTTTTGAACCAGTATCTTCTGAGTGACATAAGCAAATAAATTAAAACTTTCAACAACGGATCTCTTGGCTCTG	Fungi	Ascomycota	Sordariomycetes	Hypocreales	Nectriaceae	NA	NA	Nectriaceae	9	Pathotroph-Saprotroph-Symbiotroph	Animal Pathogen-Endophyte-Fungal Parasite-Lichen Parasite-Plant Pathogen-Wood Saprotroph	NULL	Microfungus	Possible	Fusarium species are amongst the economically significant plant pathogens (Cannon & Kirk 2007)	Cannon PF, Kirk PM. 2007. Fungal Families of the World. CAB International, Cambridge (ISBN: 978-0851998275); Hirooka Y, et al. 2012. Studies in Mycology 711-210 ((https://doi.org/10.3114/sim0001)); Tedersoo L, et al. 2014. Science 346:e1256688 ((https://doi.org/10.1126/science.1256688)); The American Phytopathological Society Common Names of Plant Diseases ((http://www.apsnet.org/publications/com…
AAGTCGTCACAAGGTCTCCGTAGGTGAACCTGCGGAGGGATCCTTACAAGTGACCCCGGTCTAACCACCGGGATGTTCATAACCCTTTGTTGTCCGACTCTGTTGCCTCCGGGGCGACCCTGCCTTCGGGCGGGGGCTCCGGGTGGACACTTCAAACTCTTGCGTAACTTTGCAGTCGGAGTAAACTTAATTAATAAATTAAAACTTTTAACAACGGATCTATTGGTGCTGGC	Fungi	Ascomycota	Dothideomycetes	Capnodiales	Cladosporiaceae	Cladosporium	delicatulum	NA	NA	Saprotroph	NA	NA	NA	NA	NA	NA
AAGTCGTAACAAGGTTTCTGTAGGTGAACCTGCAGAAGGATCATTAGTGAAGATTCAAGGGCCAGCCATACAGACGTACAATAAGTGTGTCTCTGGCGGCTCGTATCCACTATACATCCATAAACCCGTGTGCACTGTTAAGGAGTAAGAAAGAAGGGGAGGGAGAGAGTGCATGTGCTTTGCATATAACTCTCTCTCTTTCTCTTCCTTTCTCTCTCTGGTTAATTACACAAACTCGTATGGATTTGTATGAACGTGAGATATATCGTTGGACCGTCACTGGCCAACAAATATAACACAACTTTCGACAACGGATCTCTTGGTTCTC	Fungi	Basidiomycota	Malasseziomycetes	Malasseziales	Malasseziaceae	Malassezia	globosa	Malassezia	13	Pathotroph-Saprotroph	Animal Pathogen-Undefined Saprotroph	NULL	Facultative Yeast	Probable	A lipid-dependent fungus growing on the sebaceous areas of human skin that may cause or exacerbate several skin diseases (Pityrosporum is a synonym that has been used for the yeast forms)	Kurtzman CP, et al. (eds.) 2011. The Yeasts, a Taxonomic Study. Fifth Edition. Vols 1-3. Elsevier, San Diego (ISBN: 9780444521491); Findley K, et al. 2013. Nature 498:367-370 ((https://doi.org/10.1038/nature12171))
AAGTCGTAACAAGGTTTCCGTAGGTGAACCTGCGGAAGGATCATTACCGAAGTACAGGCCCTCTTGTAGGGCTACACTTCCACCCTTTGTTTACCATACCATGTTGCTTTGGCGAGACGTCTTCGGACCACCGGCCCTCGGGCGGGTGCGCGCTCGCCAGAGAAAAATCAAACCCAAACCATTTTAAGTGTCGTCTGAAAAACAAGTTTAAATTATTAAAACTTTCAACAACGGATCTCTTGGCTCTG	Fungi	Ascomycota	Leotiomycetes	Helotiales	Helotiaceae	Articulospora	proliferata	Articulospora	13	Saprotroph	Undefined Saprotroph	NULL	NULL	Probable	NULL	Tedersoo L, et al. 2014. Science 346:e1256688 ((https://doi.org/10.1126/science.1256688))
AAGTCGTAACAAGGTTTCTGTAGGTGAACCTGCAGAAGGATCATTAGTGAAGATTTGGGCAGGCCATACGGACGCCACAAAGTGTCCCTGGCCGCCTACACCCACTATACATCCACAAACCCGTGTGCACTGTCCTTGGAAAGGGCATTTGGAGAGAAAAAGGAAGAGAGAAGCGAGAACAGTGCGATCCGTCGCGTTGGGCGTTGATCTCTGGCTTGGTCTCTCTGAGGCCCTTTCCTCGCTACAAACTCGAATGGTTAGTATGAACGTGGAACTTGGTTGGACCGTCACTGGCCAACAAACTATACACAACTTTCGACAACGGATCTCTTGGTTCTC	Fungi	Basidiomycota	Malasseziomycetes	Malasseziales	Malasseziaceae	Malassezia	NA	Malassezia	13	Pathotroph-Saprotroph	Animal Pathogen-Undefined Saprotroph	NULL	Facultative Yeast	Probable	A lipid-dependent fungus growing on the sebaceous areas of human skin that may cause or exacerbate several skin diseases (Pityrosporum is a synonym that has been used for the yeast forms)	Kurtzman CP, et al. (eds.) 2011. The Yeasts, a Taxonomic Study. Fifth Edition. Vols 1-3. Elsevier, San Diego (ISBN: 9780444521491); Findley K, et al. 2013. Nature 498:367-370 ((https://doi.org/10.1038/nature12171))
AAGTCGTAACAAGGTCTCCGTTGGTGAACCAGCGGAGGGATCATTACAGAGTTATCTAACTCCCAAAACCATGTGAACTTACCTATGTTGCCTCGGCGGGGAAGCTAACCCGGTACCTACCCAGTAGTTACCCGGGAGGGCCTACCCTGTAGCTACCCTATAGCGACCCGCCGGTGGACTGCTAAACTCTTGTTTTTAAGTGATATTCTGAGTGTTTAAACTTAATTAGTTAAAACTTTCAACAACGGATCTCTTGGTTCTG	Fungi	Ascomycota	Sordariomycetes	Xylariales	Diatrypaceae	NA	NA	Diatrypaceae	9	Pathotroph-Saprotroph	Plant Pathogen-Plant Saprotroph	NULL	Microfungus	Probable	Saprobes and (usually) weak parasites in wood and bark (Cannon & Kirk 2007)	Cannon PF, Kirk PM. 2007. Fungal Families of the World. CAB International, Cambridge (ISBN: 978-0851998275)
AAGTCGTCACAAGGTCTCCGGAGTTGAACCTGCGGAGGGATCATTACACAAATATGAAGGCGGGCTGGAACCTCTCGGGGTTACAGCCTTGCTGAATTATTCACCCTTGTCTTTTGCGTACTTCTTGTTTCCTTGGTGGGTTCGCCCACCACTAGGACAAACATAAACCTTTTGTAATTGCAATCAGCGTCAGTAACAAATTAATAATTACAACTTTCAACAACGGATCTCTTGGTTCTG	Fungi	Ascomycota	Dothideomycetes	Pleosporales	Pleosporaceae	Alternaria	angustiovoidea	Alternaria	13	Pathotroph-Saprotroph-Symbiotroph	Animal Pathogen-Endophyte-Plant Pathogen-Wood Saprotroph	Soft Rot	Microfungus	Possible	NULL	Duncan CG, Eslyn WE. 1966. Mycologia 58642-664; Seehann G, et al. 1975. List of Fungi in Soft-Rot Tissue Tests. Institute fur Holzbiologie und Holzschutz, Bundesforschungsanstalt fur Forst - und Holzwirtshaft, Hamburg - Lohbrugge, Germany; Tedersoo L, et al. 2014. Science 346:e1256688 ((https://doi.org/10.1126/science.1256688))
AAGTCGTAACAAGGTTTCCGTAGGTGAACCTGCGGAAGGATCATTAACCTTTCAAAACAGGGTGCGTCGCGGCCCCCGAGGTGCGGAAACAAGCCTCGAGCGGTTTGGGGTCCTCCCCTTCACGCGCGCACGACTGCCATCCTTACTTTACGAGCACCTTCTGTTCTCCCTCGGCGGGGCAACCTGCCGTTGGAACCGAATAAACTCTTTTTGCATCTAGCATTACCTGTTCCGAAACAAACAATCGTTACAACTTTCAACAATGGATCTCTTGGCTCTG	Fungi	Ascomycota	Dothideomycetes	Pleosporales	Didymosphaeriaceae	Pseudopithomyces	rosae	Didymosphaeriaceae	9	Pathotroph-Saprotroph-Symbiotroph	Endophyte-Lichen Parasite-Plant Pathogen-Undefined Saprotroph	NULL	Microfungus	Probable	Saprobes in both woody and herbaceous material, also parasitic on other fungi (Cannon & Kirk 2007)	Cannon PF, Kirk PM. 2007. Fungal Families of the World. CAB International, Cambridge (ISBN: 978-0851998275); Massimo NC, et al. 2015. Microbial Ecology 70:61-76 ((https://doi.org/10.1007/s00248-014-0563-6))
AAGTCGTAACAAGGTTTCCGTAGGTGAACCTGCGGAAGGATCATTACACTCAGTAGATCTCTACTGCTCAGGGGGAGCGGAAAGCTTGCCAGCCTGCTGGCCTGCGAGTACGTTCTCTGTCTGAACCCTTGTCTTTTTGCGTACTCATGTTTCCTCGGCGGGCTTGCCCGCCGGCTGGACAACCTATAAACCTTTTTTAATTTTCAATCAGCGTCTGAATAATTATAATAATTACAACTTTCAACAACGGATCTCTTGGTTCTG	Fungi	Ascomycota	Dothideomycetes	Pleosporales	Phaeosphaeriaceae	NA	NA	Phaeosphaeriaceae	9	Pathotroph-Saprotroph	Fungal Parasite-Plant Pathogen-Plant Saprotroph	NULL	Microfungus	Probable	Necrotrophic or saprobic on a wide range of plants, especially monocotyledons; a few species parasitic on other fungi (Cannon & Kirk 2007)	Cannon PF, Kirk PM. 2007. Fungal Families of the World. CAB International, Cambridge (ISBN: 978-0851998275)
AAGTCGTAACAAGGTTTCCGTAGGTGAACCTGCGGAAGGATCATTAGTGAATAAATAGGGTGTCCAATTTAACTTGGAACCCGACCTTCTCACATCTAACCCTGTGCATCTGTATTTAATGGCGAGCAATTTTCGAATTGTGAGCCATTTCACTTTATAAACACTAGTCTATGAATGTAAAATTTTTATAACAATAAAAACTTTCAACAACGGATCTCTTGGCTCTCGCATCG	Fungi	Basidiomycota	Microbotryomycetes	Sporidiobolales	Sporidiobolaceae	Sporobolomyces	roseus	Sporobolomyces	13	Pathotroph-Saprotroph	Fungal Parasite-Litter Saprotroph	NULL	Yeast	Probable	NULL	Tedersoo L, et al. 2014. Science 346:e1256688 ((https://doi.org/10.1126/science.1256688)); Nagy LG, et al. 2014. Nature Communications 5:e4471 ((https://doi.org/10.1038/ncomms5471)); Purahong W, et al. 2016. Molecular Ecology 25:4059-4074 ((https://doi.org/10.1111/mec.13739))
AAGTCGTAACAAGGTTTCCGTAGGTGAACCTGCGGAAGGATCATTATTGAATTCAAATCATCTGTGGCTTCGGTCCGGATGTGCCAACAGGTAACACTGTTGGTAATTCTATCCATAACACCTGTGAACTGTTGGATGCTTGCATCCACTTTTATACTAAACATTATTGTAACAAATGTAGTCTTATTATAACATAATAAAACTTTTAACAACGGATCTCTTGGCTCTCGCAT	Fungi	Basidiomycota	Tremellomycetes	Filobasidiales	Filobasidiaceae	Filobasidium	chernovii	Filobasidium	13	Saprotroph	Undefined Saprotroph	NULL	Facultative Yeast	Highly Probable	NULL	Kurtzman CP, et al. (eds.) 2011. The Yeasts, a Taxonomic Study. Fifth Edition. Vols 1-3. Elsevier, San Diego (ISBN: 9780444521491)
AAGTCGTAACAAGGTTTCCGTAGGTGAACCTGCGGAAGGATCATTAGTGAATAAATAGGGTGTCCAATTTAACTTGGAACCCGACCTTCTCACATCTAACCCTGTGCATCTGTATTAATGGCGAGCAATTTTCGGATTGTGAGCCATTTCACTTTATAAACACTAGTCTATGAATGTAAAATTTTTATAACAAATAAAAACTTTCAACAACGGATCTCTTGGCTCTCGCATCG	Fungi	Basidiomycota	Microbotryomycetes	Sporidiobolales	Sporidiobolaceae	Sporobolomyces	roseus	Sporobolomyces	13	Pathotroph-Saprotroph	Fungal Parasite-Litter Saprotroph	NULL	Yeast	Probable	NULL	Tedersoo L, et al. 2014. Science 346:e1256688 ((https://doi.org/10.1126/science.1256688)); Nagy LG, et al. 2014. Nature Communications 5:e4471 ((https://doi.org/10.1038/ncomms5471)); Purahong W, et al. 2016. Molecular Ecology 25:4059-4074 ((https://doi.org/10.1111/mec.13739))
AAGTCATAACAAGGTTTCCGTAGGTGAACCTGCGGAAGGATCATTAATAGTGCCCTTTGATGCAAATCATTGGGTTAGATCTGCTCTCTTCGCAAGAAGAGGGTTTCCATACACACCGTGAACTGTGGCTTCGGCCATCGCAAACTGTTAGTAATGAATGTAATATCATAACAAAAACAAAACTTTTAACAACGGATCTCTTGGCTCTCGCATCGATGAAGAACGCAGCCTGT	Fungi	Basidiomycota	Tremellomycetes	Tremellales	Bulleribasidiaceae	Vishniacozyma	victoriae	NA	NA	Saprotroph	NA	NA	NA	NA	NA	NA
AAGTCGTAACAAGGTTTCCGTAGGTGAACCTGCGGAAGGATCATTACCGAAGTACAGGCCCTTTTATAGGGCTACACTTCCACCCTTTGTTTACCATACTATGTTGCTTTGGCGAGACGTCTTCGGACCACCGGCTCTCGGGCTGGTGCGCGCTCGCCAGAGAAAACCCAAACCCAAACCATTTTAAGTGTCGTCTGAAAAATAAGTTTAATTATTAAAACTTTCAACAACGGATCTCTTGGCTCTG	Fungi	Ascomycota	Leotiomycetes	Helotiales	Helotiaceae	Articulospora	proliferata	Articulospora	13	Saprotroph	Undefined Saprotroph	NULL	NULL	Probable	NULL	Tedersoo L, et al. 2014. Science 346:e1256688 ((https://doi.org/10.1126/science.1256688))
AAGTCGTAACAAGGTTTCCGTAGGTGAACCTGCGGAAGGATCATTACCGAGTTAGGGTCCTCTGGGCTCGACCTCCTACCCTTTGCCTACCTTACCATTTGTTGCTTCGGCGGATCCGTCCTTTAGGGGACCGCCGGAGGGTGTAATACCCCTCTGGCCCGCGTCCGCCGGTAGCCCACAACCAAAACTCTTGTTTAAACGTGTCGTCTAAGTACAAAAACAAATAAGTAAAAACTTTCAACAACGGATCTCTTGGTTCTG	Fungi	Ascomycota	Eurotiomycetes	Chaetothyriales	Herpotrichiellaceae	Rhinocladiella	NA	Rhinocladiella	13	Saprotroph	Undefined Saprotroph-Wood Saprotroph	Soft Rot	Facultative Yeast	Probable	NULL	Nilsson T. 1973. Studia Forestalia Suecica 104:1-40 ((https://pub.epsilon.slu.se/5711/)); Seehann G, et al. 1975. List of Fungi in Soft-Rot Tissue Tests. Institute fur Holzbiologie und Holzschutz, Bundesforschungsanstalt fur Forst - und Holzwirtshaft, Hamburg - Lohbrugge, Germany; Costa IPMW, et al. 2012. Mycotaxon 119:e26 ((http://mycotaxon.com/resources/checklists/costa_v119_checklist.pdf)); Te…
AAGTCGTAACAAGGTTTCCGTAGGTGAACCTGCGGAAGGATCATTACCAATTGCGGGCGAGGCCTAGCCTCCCCGCGAACCTTCTCATCCCTTTATGGTGTACCTTTGTTTCCTCGGCAGGCTTGCCTGCCAGCGAGGACCCCCAACAAACCTTTTTGCAGTAAGAAGTATACGTCTTATCGAAAACAAATCGTTTACAACTTTCAACAATGGATCTCTTGGTTCTGGCATCG	Fungi	Ascomycota	Dothideomycetes	Pleosporales	NA	NA	NA	na	na	na	na	na	na	na	na	na
AAGTCGTAACAAGGTTTCCGTAGGTGAACCTGCGGAAGGATCATTACCGAAGTCAAGGCCCCTTCGGGGGCTAAACTTCCACCCTTTGTTTACCTTACCATTGTTGCTTTGGCGGGCCGCCTTAGGCCACCGGCTCTCGAGCTGGTGGGTGCCCGCCAGAGACCCCCAAACCCAAACCATATTTAGTGTCGTCTGAAAACAAGTTTAAATTATTAAAACTTTCAACAACGGATCTCTTGGCTCTG	Fungi	Ascomycota	Leotiomycetes	Helotiales	Dermateaceae	Calloria	urticae	Dermateaceae	9	Pathotroph-Saprotroph	Plant Pathogen-Plant Saprotroph	NULL	Microfungus	Probable	Saprobic or parasitic on herbaceous and woody material (Cannon & Kirk 2007)	Cannon PF, Kirk PM. 2007. Fungal Families of the World. CAB International, Cambridge (ISBN: 978-0851998275)
AAGTCGTAACAAGGTTTCCGTAGGTGAACCTGCGGAAGGATCATTACCGAGTTAGGGTCCTCTGGGCTCGACCTCCTACCCTTTGTCTACCTTACCATTTGTTGCTTCGGCGGATCCGTCTCTTAGGGGACCGCCGGAGGGGTTTACCCCCCTCTGGCCCGCGTCCGCCGGTGGCCCACAACCAAAACTCTTGTTTAAACGTGTCGTCTAAGTACAAAAACAAATAAGTAAAAACTTTCAACAACGGATCTCTTGGTTCTG	Fungi	Ascomycota	Eurotiomycetes	Chaetothyriales	Herpotrichiellaceae	Rhinocladiella	NA	Rhinocladiella	13	Saprotroph	Undefined Saprotroph-Wood Saprotroph	Soft Rot	Facultative Yeast	Probable	NULL	Nilsson T. 1973. Studia Forestalia Suecica 104:1-40 ((https://pub.epsilon.slu.se/5711/)); Seehann G, et al. 1975. List of Fungi in Soft-Rot Tissue Tests. Institute fur Holzbiologie und Holzschutz, Bundesforschungsanstalt fur Forst - und Holzwirtshaft, Hamburg - Lohbrugge, Germany; Costa IPMW, et al. 2012. Mycotaxon 119:e26 ((http://mycotaxon.com/resources/checklists/costa_v119_checklist.pdf)); Te…
AAGTCGTAACAAGGTTTCCGTAGGTGAACCTGCGGAAGGATCATTAATGAATTTTAGGACTCTCTTTTTAGAGGTCCGACCACTTCATTTCCTTACACTGTGCACACACTTCTTTTCACACATTTTAACACATTAGTATAAGAATGTAACAGTCTCTTAATTGAGCATAAATAAAAATAAAACTTTCAGCAACGGATCTCTTGGCTCTCGCATCGATGAAGAACGCAGCCTGT	Fungi	Basidiomycota	Cystobasidiomycetes	Cystobasidiales	Cystobasidiaceae	Cystobasidium	NA	Cystobasidium	13	Pathotroph	Fungal Parasite	NULL	Facultative Yeast	Highly Probable	NULL	Kurtzman CP, et al. (eds.) 2011. The Yeasts, a Taxonomic Study. Fifth Edition. Vols 1-3. Elsevier, San Diego (ISBN: 9780444521491)
AAGTCGTAACAAGGTCTCCGTTGGTGAACCAGCGGAGGGATCATTACAGAGTTATACAACTCCCATACCATCTGTTAACCTACCCAGTTATGCCTCGGCGTAAGCTCGGTTGGAGGCACCTGCAGCTACCCTGTAGTTGCGGACTGCCAACTCCAGCCGCGGCCCGCCGGCGGTACACTAAACTCTGTTTTATTTTATATTCTGAGCGTCTTATTTTAATAAGTTAAAACTTTCAACAACGGATCTCTTGGTTCTG	Fungi	Ascomycota	Sordariomycetes	Xylariales	Apiosporaceae	Arthrinium	malaysianum	Arthrinium	13	Saprotroph	Undefined Saprotroph	NULL	NULL	Probable	NULL	Tedersoo L, et al. 2014. Science 346:e1256688 ((https://doi.org/10.1126/science.1256688))
AAGTCGTCACAAGGTCTCCGTAGGTGAACCTGCGGAGGGATCCTTACAAGAACGCCCGGGCTTCGGCCTGGTTATTCATAACCCTTTGTTGTCCGACTCTGTTGCCTCCGGGGCGACCCTGCCTTCGGGCGGGGGCTCCGGGTGGACACTTCAAACTCTTGCGTAACTTTGCAGTCTGAGTAAACTTAATTAATAAATTAAAACTTTTAACAACGGATCTCTTGGTTCTGGCA	Fungi	Ascomycota	Dothideomycetes	Capnodiales	Mycosphaerellaceae	Mycosphaerella	tassiana	Mycosphaerella	13	Pathotroph	Plant Pathogen	NULL	Microfungus	Probable	NULL	Tedersoo L, et al. 2014. Science 346:e1256688 ((https://doi.org/10.1126/science.1256688))
AAGTCGTAACAAGGTTTCCGTAGGTGAACCTGCGGAAGGATCATTACCGAAGTACAGGCCCTCTCGAGGGCTAAACTTCCACCCTTTGTTTATTATACTATGTTGCTTTGGCGGATCGCCCTTGGGCCACCGGCTTCGGCTGGTGCGTGTCCGCCAGAGACCTCAAACCCAAACCATTATACGTAATTGTCTGAAAACAAGTTTAAATTATTAAAACTTTCAACAACGGATCTCTTGGCTCTG	Fungi	Ascomycota	Leotiomycetes	Helotiales	Dermateaceae	NA	NA	Dermateaceae	9	Pathotroph-Saprotroph	Plant Pathogen-Plant Saprotroph	NULL	Microfungus	Probable	Saprobic or parasitic on herbaceous and woody material (Cannon & Kirk 2007)	Cannon PF, Kirk PM. 2007. Fungal Families of the World. CAB International, Cambridge (ISBN: 978-0851998275)
TTGCTCACCAGGTTATTTTTCAATTTACTTGTGGGTATGCTATTGTTGGTGATTCTTATTGCAATTATGGTGCAAGATGTAACTACTCGCACCCAACCTTATAGATATTATCTGCTCTGAGGCCAAACGGCCCTCACAAATACCCCCTTAATATTCCATTGATAGCTTCATTCATTTCTGCCTTTGAATCTTTTTCTTCTTCATCATCATCATTCTAGTAATAATAGTAGCGTTTGTTTATTTAATTCCCATCCAAGTATGTCAACAAAAGAGGAGATACTCAGGATTTTTGAATTGTTACCAGTGGGCTACGGATTTCGGC	Fungi	NA	NA	NA	NA	NA	NA	na	na	na	na	na	na	na	na	na
AAGTCGTAACAAGGTTTCCGTAGGTGAACCTGCGGAAGGATCATTACCGTTGGAGCTCTGCTCCAATCTGGGATAGAACCCTTGCCTTTGAGTACCTTCTCGTTTCCTCGGTGGGCTCGCCCGCCGGTGGACAACCGTAAACTCTCTGTAATAGCAGTATCTTCTGAGAAAAACAAATAGTCAAAACTTTCAACAACGGATCTCTTGGTTCTGGCATCGATGAAGAACGCAGC	Fungi	Ascomycota	Dothideomycetes	Pleosporales	Biatriosporaceae	Biatriospora	antibiotica	Biatriospora	13	Pathotroph-Saprotroph-Symbiotroph	Animal Pathogen-Endophyte-Wood Saprotroph	NULL	Microfungus	Probable	Saprotroph isolated from decaying wood in marine habitats-an opportunistic human pathogen (Kolařík et al. 2017)	Kolařík M, et al. 2017. Plant Systematics and Evolution 303:35-50 ((https://doi.org/10.1007/s00606-016-1350-2))
AAGTCATAACAAGGTTTCCGTAGGTGAACCTGCGGAAGGATCATTATTGAATTCGGCCTTTGGCCTTATACACATAATATAACACTGTGAACCGTGGCTTCGGCCCAAACTATAAGTCTTGAATGTAATATATCATAACAAAATACAACTTTTAACAACGGATCTCTTGGCTCTCGCATCGATGAAGAACGCAGCCTGTCTCTTATACACATCTCCGAGCCCACGAGACGGAC	Fungi	Basidiomycota	Tremellomycetes	Tremellales	Bulleribasidiaceae	Vishniacozyma	dimennae	NA	NA	Saprotroph	NA	NA	NA	NA	NA	NA
AAGTCGTAACAAGGTAACCGTAGGTGAACCTGCGGTTGGATCATTAACAAATTATTTAGGCCCCTGGCTGTCCCAAAAGGGCGAAGGGGGGACAACCTAAACATTTGTGTGCACCATATCTGTCCTTGGTAGTTCGAGTGTCCTGGGTTGCGTAACTGCTCCAGGTACCTACTGAAGCGAGCCTTCGGGATTGCTGATGTTGGGCTGCCGCCTTTTGAACAAACCTATTGTATATTTGTTTTGTCTGAAATTGTTTGATCTTATGATTGAATTTAAATACAACTTTTGACAACGGATCTCTTGGCTCTC	Fungi	Chytridiomycota	Rhizophlyctidomycetes	Rhizophlyctidales	Rhizophlyctidaceae	Rhizophlyctis	NA	Rhizophlyctis	13	Saprotroph	Undefined Saprotroph	NULL	NULL	Probable	NULL	James TY, et al. 2006. Nature 443:818-822 ((https://doi.org/10.1038/nature05110))
AAGTCGTAACAAGGTTTCCGTAGGTGAACCTGCGGAAGGATCATTACCAACCGATGCGAGTCCCCCTCCCCGGAGGTGCGGACGCGTGTTACACCCTTTGTGAAATCGACCCTTTGTGCTTCGGTGGCGCGACCCCCCCGGCCTCACCGCCGGGCGGGACCGTAAGCCCACCGGCCGTAAACCCCACCAGAATTTTTGATTGTCTGAATACAGAACTAAAAACAAGTTAAAACTTTCAACAACGGATCTCTTGGTTCTC	Fungi	Ascomycota	NA	NA	NA	NA	NA	na	na	na	na	na	na	na	na	na
AAGTCATAACAAGGTTTCCGTAGGTGAACCTGCGGAAGGATCATTAATAGGTCTTCGAGTGGACATTACACTCGACCCACACACACTGTGAACCGTGGCTTCGGCCCAAACTATTTATGTATTGAATGTGTAAAATCATAACAAAACACAACTTTCAACAACGGATCTCTTGGCTCTCGCATCGATGAAGAACGCAGCCTGTCTCTTATACACATCTCCGAGCCCACGAGACG	Fungi	Basidiomycota	Tremellomycetes	Tremellales	Tremellaceae	Cryptococcus	dimennae	Cryptococcus	13	Pathotroph-Saprotroph-Symbiotroph	Animal Pathogen-Endophyte-Epiphyte-Undefined Saprotroph	NULL	Dimorphic Yeast	Possible	NULL	Andrews JH, et al. 1983. Phytopathology 73:228-234 ((https://doi.org/10.1094/Phyto-73-228)); Kurtzman CP, et al. (eds.) 2011. The Yeasts, a Taxonomic Study. Fifth Edition. Vols 1-3. Elsevier, San Diego (ISBN: 9780444521491)
AAGTCGTAACAAGGTTTCCGTAGGTGAACCTGCGGAAGGATCATTACCTAGAGTTGTAGGCTTTGCCTGCTATCTCTTACCCATGTCTTTTAAGTACCTTCGTTTCCTCGGCGGGCTCGCCCGCCGATTGGACAATTTAAACCATTTGCAGTTGCAATCAGCGTCTGAAAAAACTTAATAGTTACAACTTTCAACAACGGATCTCTTGGTTCTGGCATCGATGAAGAACGCAG	Fungi	Ascomycota	Dothideomycetes	Pleosporales	Didymellaceae	Didymella	keratinophila	Didymella	13	Pathotroph-Saprotroph	Animal Pathogen-Plant Pathogen-Undefined Saprotroph	NULL	Microfungus	Probable	NULL	Tedersoo L, et al. 2014. Science 346:e1256688 ((https://doi.org/10.1126/science.1256688))
AAGTCGTAACAAGGTCTCCGTTGGTGAACCAGCGGAGGGATCATTACGAGAGTTGAAAAACTCCCAACCCATTGTTTACCTACCTGTGGAAATCGTGCTTCGGCAGGCAGCCCCGTGGGACGGGGCCCCCGCCTTCTCCAGAAGGTGCCTGCCGCTGGCCAAACAACAAACTCTGTCATACAAGTTACCATCTGAGTCTATAAACAAATAAGTTAAAACTTTCAACAACGGATCTCTTGGTTCTG	Fungi	Ascomycota	Sordariomycetes	Myrmecridiales	Myrmecridiaceae	Myrmecridium	sorbicola	Myrmecridium	13	Saprotroph	Undefined Saprotroph	NULL	NULL	Probable	NULL	Tedersoo L, et al. 2014. Science 346:e1256688 ((https://doi.org/10.1126/science.1256688))
AAGTCATAACAAGGTTTCCGTAGGTGAACCTGCGGAAGGATCATTATTGAATTTGGCCTTTGGCCTTATACACATAATATAACACTGTGAACCGTGGCTTCGGCCCAAACTATAAGTCTTGAATGTAATATATCATAACAAAATACAACTTTTAACAACGGATCTCTTGGCTCTCGCATCGATGAAGAACGCAGCCTGTCTCTTATACACATCTCCGAGCCCACGAGACGGAC	Fungi	Basidiomycota	Tremellomycetes	Tremellales	Bulleribasidiaceae	Vishniacozyma	dimennae	NA	NA	Saprotroph	NA	NA	NA	NA	NA	NA
AAGTCGTAACAAGGTCTCCGTTGGTGAACCAGCGGAGGGATCATTACCAGAGTGCCCTAGGCTCTCCAACCCATTGTGAACTTACCAAACGTTCCCTCGGCGGGCTCAGCGCGCGGTGGCCTCCGGGCCTCCGGGCGTCCGCCGGGGAAAACCAAACCCTGATTTAATCGTATTTCTCTGAGGGGCGAAAGCCCGAAAACAAAATGAATCAAAACTTTCAACAACGGATCTCTTGGCTCTG	Fungi	Ascomycota	Sordariomycetes	Hypocreales	Hypocreales_fam_Incertae_sedis	Sarocladium	bactrocephalum	Sarocladium	13	Saprotroph	Undefined Saprotroph	NULL	NULL	Probable	NULL	Tedersoo L, et al. 2014. Science 346:e1256688 ((https://doi.org/10.1126/science.1256688))
AAGTCGTAACAAGGTTTCCGTAGGTGAACCTGCGGAAGGATCATTATCTATTCCATGAGGTGCGGTCGCGGCCCTCGGCGGGAGCAACAGCTACCGTCGGGCGGTAGAGGTAACACTTTCACGCGCCGCATGTCTGAATCCTTTTTTTACGAGCACCTTTCGTTCTCCTTCGGTGGGGCAACCTGCCGTTGGAACCTATCAAAACCTTTTTTTGCATCTAGCATTACCTGTTCTGATACAAACAATCGTTACAACTTTCAACAATGGATCTCTTGGCTCTG	Fungi	Ascomycota	Dothideomycetes	Pleosporales	Didymosphaeriaceae	Paraconiothyrium	brasiliense	Paraconiothyrium	13	Saprotroph	Undefined Saprotroph	NULL	NULL	Probable	NULL	Tedersoo L, et al. 2014. Science 346:e1256688 ((https://doi.org/10.1126/science.1256688))
AAGTCGTAACAAGGTTTCCGTAGGTGAACCTGCGGAAGGATCATTACTGCTTGCTTACGGTTTCGTTCGGGCAACCGAGCGGGGCCGGGCACGCTACCCTTGCTTATGTATACCTATTGTTATTCCCTCGGCGGGGAAACCCGCCGCTGGGATCACATAAACCCTTTTGTATGAAGCATCAAACCTTCTGAAAACAAATTAATAATTACAACTTTCAACAATGGATCTCTTGGTTCTG	Fungi	Ascomycota	Dothideomycetes	Pleosporales	Dictyosporiaceae	Pseudocoleophoma	polygonicola	Dictyosporiaceae	9	Saprotroph	Undefined Saprotroph	NULL	Microfungus	Probable	NULL	Tedersoo L, et al. 2014. Science 346:e1256688 ((https://doi.org/10.1126/science.1256688))
AAGTCGTAACAAGGTTTCCGTAGGTGAACCTGCGGAAGGATCATTATTGTAGGCGCCTTCGGGCCCGTAAACACAATAACCCTTGTCTTTTTTTGTGCACCCTTTGTTTCCTCGGCAGCTTTGCCTGCCAACGAGGACCCCCCAAAAACCTTTTGCAATCTTAGTATAACAAATCTGAAAACAAACAATATTAAAACTTTCAACAATGGATCTCTTGGCTCTGGCATCGATGA	Fungi	Ascomycota	Dothideomycetes	Pleosporales	Lophiostomataceae	Sigarispora	caryophyllacearum	Lophiostomataceae	9	Pathotroph-Saprotroph	Plant Pathogen-Undefined Saprotroph	NULL	Microfungus	Probable	Saprobic or necrotrophic on herbaceous and woody stems (Cannon & Kirk 2007)	Cannon PF, Kirk PM. 2007. Fungal Families of the World. CAB International, Cambridge (ISBN: 978-0851998275)
AAGTCGTAACAAGGTCTCCGTTGGTGAACCAGCGGAGGGATCATTACCGAGTTTACAACTCCCAAACCCCTGTGAACATACCACTTGTTGCCTCGGCGGATCAGCCCGCTCCCGGTAAAACGGGACGGCCCGCCAGAGGACCCCTAAACTCTGTTTCTATATGTAACTTCTGAGTAAAACCATAAATAAATCAAAACTTTCAACAACGGATCTCTTGGTTCTGGCATCGATGA	Fungi	Ascomycota	Sordariomycetes	Hypocreales	Nectriaceae	Fusarium	NA	Fusarium	13	Pathotroph-Saprotroph-Symbiotroph	Animal Pathogen-Endophyte-Lichen Parasite-Plant Pathogen-Soil Saprotroph-Wood Saprotroph	NULL	Microfungus	Possible	Likely opportunistic human pathogen (Irinyi et al. 2015)	Duncan CG, Eslyn WE. 1966. Mycologia 58:642-664 ((https://doi.org/10.2307/3757045)); Seehann G, et al. 1975. List of Fungi in Soft-Rot Tissue Tests. Institute fur Holzbiologie und Holzschutz, Bundesforschungsanstalt fur Forst - und Holzwirtshaft, Hamburg - Lohbrugge, Germany; Costa IPMW, et al. 2012. Mycotaxon 119:e26 ((http://mycotaxon.com/resources/checklists/costa_v119_checklist.pdf)); Tederso…
AAGTCGTAACAAGGTTTCCGTAGGTGAACCTGCGGAAGGATCATTACATTCAGTAGCTTGCTACTGTTAGGGGGGTCGATCAGCCTGTATAGTATCACTACTGATGAGCAGCACAACCCCCTGTCTGTACCCTTGTCTTTTGCGCACTCATGTTTCCTCGGCGGGTCTATGCCCGCCGGCTGGACAACTCTATAACCTTTTTAATTTTCAATCAGCGTCTGAAAAACCTAATAATTACAACTTTCAACAACGGATCTCTTGGTTCTG	Fungi	Ascomycota	Dothideomycetes	Pleosporales	Phaeosphaeriaceae	Neosetophoma	rosigena	Neosetophoma	13	Saprotroph	Undefined Saprotroph	NULL	NULL	Probable	NULL	Tedersoo L, et al. 2014. Science 346:e1256688 ((https://doi.org/10.1126/science.1256688))
AAGTCATAACAAGGTTTCCGTAGGTGAACCTGCGGAAGGATCATTATTGAATTCGGCCTTTGGCCTTATACACATAATATAACACTGTGAACCGTGGCTTCGGCCCAAACTATAAGTCTTGAATGTAATATATCATAACAAAATACAACTTTTAACAACGGATCTCTTGGCTCTCGCATCGATGAAGAACGCAGCCTGTCTCTTATACACATCTCCGAGCCCACGAGACTCCT	Fungi	Basidiomycota	Tremellomycetes	Tremellales	Bulleribasidiaceae	Vishniacozyma	dimennae	NA	NA	Saprotroph	NA	NA	NA	NA	NA	NA
AAGTCGTAACAAGGTTTCCGTAGGTGAACCTGCGGAAGGATCATTAACGAATCAAACAAGTTCATCTTGTTCTGATCCTGTGCACCTTATGTAGTCCCAAAGCCTTCACGGGCTGCGGTTGACTACGTCTACCTCACACTCTAAAGTATGTTAACGAATGTAATCATGGTCTTGACCGACCCTAAAAGTCAATACAACTTTCGACAACGGATCTCTTGGCTCTCGCATCGATG	Fungi	Basidiomycota	Agaricomycetes	Agaricales	Schizophyllaceae	Schizophyllum	amplum	Schizophyllum	13	Saprotroph	Wood Saprotroph	White Rot	NULL	Highly Probable	NULL	Ahmada SS, Miles PG. 1970. Genetical Research 15:19-28 ((https://doi.org/10.1017/S0016672300001336))
AAGTCGTAACAAGGTTTCCGTAGGTGAACCTGCGGAAGGATCATTAAAGAGTTAGGGTCTCACGGCCCAACCTCCAACCCTTTGTTTACCGACCATGTTGTTGCTTTGGCGGGTCGAGGCCTAAACAGCCTTGCATCGGCCCCGTGAGAACGGGGCGCCCGCCGGAGGAAACCTAAAACTCGTTTTATCAGTGTCGTCTGAGAAACAAACTTAATAGTTTAAAACTTTCAACAACGGATCTCTTGGTTCTG	Fungi	Ascomycota	NA	NA	NA	NA	NA	na	na	na	na	na	na	na	na	na
AAGTCGTAACAAGGTCTCCGTTGGTGAACCAGCGGAGGGATCATTACCGAGTTTACAAACTCCCAAACCCATCGCGAACATACCTTTTGTTGCTTCGGCGGTGCCGCCCCAGGGCGCCCGCCGAAGGCCCCGAACCTCTGTATCTACCGTGGAATTCTGAGTGGCGAAAGCAAAAACGAATCAAAACTTTCAACAACGGATCTCTTGGTTCTGGCATCGATGAAGAACGCAGC	Fungi	Ascomycota	Sordariomycetes	Hypocreales	Tilachlidiaceae	Tilachlidium	brachiatum	NA	NA	Saprotroph	NA	NA	NA	NA	NA	NA
AAGTCGTAACAAGGTTTCCGTAGGTGAACCTGCGGAAGGATCATTACATTCAGTAGCCTAGCTACTTGTTTACACCCTTGTTTTTTTGCGTACCTATTGTTTCCTCGGTGGGCTTGCCTGCCGGTTGGACAAAACCTATAACCTTTTTAAATCTTCAATCAGCGTCTGAATTAAACATAATAATTACAACTTTCAACAACGGATCTCTTGGTTCTGGCATCGATGAAGAACGC	Fungi	Ascomycota	Dothideomycetes	Pleosporales	Phaeosphaeriaceae	Phaeosphaeria	NA	Phaeosphaeria	13	Saprotroph	Undefined Saprotroph	NULL	NULL	Probable	NULL	Tedersoo L, et al. 2014. Science 346:e1256688 ((https://doi.org/10.1126/science.1256688))
AAGTCGTAACAAGGTTTCCGTAGGTGAACCTGCGGAAGGATCATTATCTTCAGTGGTTTTCCACTGTATTGAGGGGGACCTAACCGTCCCTTCTCTCCATCCTTGTCTTTTGCGTACCCATGTTTCCTCGGCAGGCTTGCCTGCCGGTTGGACAAAACTATAACCTTTTTAATTTTTAATCAGCGTCTGAAAAACTTAATAATTACAACTTTCAACAACGGATCTCTTGGTTCTG	Fungi	Ascomycota	Dothideomycetes	Pleosporales	Phaeosphaeriaceae	Sclerostagonospora	NA	Sclerostagonospora	13	Saprotroph	Undefined Saprotroph	NULL	NULL	Probable	NULL	Tedersoo L, et al. 2014. Science 346:e1256688 ((https://doi.org/10.1126/science.1256688))
AAGTCGTCACAAGGTTTCCGTAGGTGAACCTGCGGAAGGATCCTTATAGTATTCTATTGCCAGCGCTTAATTGCGCGGCGATAAACCTTACACACATTGTCTAGTTTTTTTGAACTTTGCTTTGGGTGGTGAGCCTGGCTTACTGCCCAAAGGTCTAAACACATTTTTTTTAATGTTAAAACCTTTAACCAATAGTCATGAAAATTTTTAACAAAAATTAAAATCTTCAAAACTTTCAACAACGGATCTCTTGGTTCTC	Fungi	Ascomycota	Saccharomycetes	Saccharomycetales	Phaffomycetaceae	Wickerhamomyces	anomalus	Wickerhamomyces	13	Saprotroph	Undefined Saprotroph	NULL	Yeast	Probable	NULL	Kurtzman CP, et al. 2008. FEMS Yeast Research 8:939-954 ((https://doi.org/10.1111/j.1567-1364.2008.00419.x))
AAGTCGTAACAAGGTTTCCGTAGGTGAACCTGCGGAAGGATCATTACCTAGAGTTGTAGGCTTTGCCTGCTATCTCTTACCCATGTCTTTTGAGTACTTACGTTTCCTCGGCGGGTTCGCCCGCCGATTGGACAATTTAAACCCTTTGCAGTTGCAATCAGCGTCTGAAAAACTTAATAGTTACAACTTTCAACAACGGATCTCTTGGTTCTGGCATCGATGAAGAACGCAGC	Fungi	Ascomycota	Dothideomycetes	Pleosporales	Didymellaceae	NA	NA	Didymellaceae	9	Pathotroph-Saprotroph	Animal Pathogen-Plant Pathogen-Undefined Saprotroph	NULL	Microfungus	Possible	NULL	Tedersoo L, et al. 2014. Science 346:e1256688 ((https://doi.org/10.1126/science.1256688))
AAGTCGTAACAAGGTTTCCGTAGGTGAACCTGCGGAAGGATCATTACCGAGTTAGGGTCCTCTGGGCTCGACCTCCTACCCTTTGTCTACCTTACCTTTTGTTGCTTCGGCGGATCCGTCCTTTCGAGGACCGCCGGAGGGGCGTAAACACCCCTCTGGCCCGCGTCCGCCGGTGGCCCACAACCAAAAACTCTTGTTTAAACGTGTCGTCTAAGTACAAAAAAACAAATAAAGTAAAAACTTTCAACAACGGATCTCTTGGTTCTG	Fungi	Ascomycota	Eurotiomycetes	Chaetothyriales	Herpotrichiellaceae	Rhinocladiella	NA	Rhinocladiella	13	Saprotroph	Undefined Saprotroph-Wood Saprotroph	Soft Rot	Facultative Yeast	Probable	NULL	Nilsson T. 1973. Studia Forestalia Suecica 104:1-40 ((https://pub.epsilon.slu.se/5711/)); Seehann G, et al. 1975. List of Fungi in Soft-Rot Tissue Tests. Institute fur Holzbiologie und Holzschutz, Bundesforschungsanstalt fur Forst - und Holzwirtshaft, Hamburg - Lohbrugge, Germany; Costa IPMW, et al. 2012. Mycotaxon 119:e26 ((http://mycotaxon.com/resources/checklists/costa_v119_checklist.pdf)); Te…
AAGTCGTAACAAGGTTTCCGTAGGTGAACCTGCGGAAGGATCATTATTATAAATGTTTAAGATCTCCTGACCAACTCTGCTGTAAAAGGTACGGTTGTGATGTTGAGAACACTACACCACTGATGTAAATCCCTTTCGGGGGTATTTAATGTGTCCACCCAATTGTGAAACTTCTATTTTTGCTTCGGCAGCGCTCTCAGCGGGAAACCGTTGGCGGGGTAAGGCTGTCAGAAGACCCCATTTATAAAACTAGTTTGATGAAATGTCATGCAGTCTGATAACTACTATTTGAGAAATCAAATTACGTTAAAACTTTCAGCAACGGATCTCTTGGTTCTC	Fungi	Ascomycota	NA	NA	NA	NA	NA	na	na	na	na	na	na	na	na	na
AAGTCATAACAAGGTTTCCGTAGGTGAACCTGCGGAAGGATCATTATTGAATTCGGCCTTTTGGCCTTATACACATAATATACACTGTGAACCGTGGCTTCGGCCCAAACTTGAAGTCTTGAATGTAATATATCATAACAAAATACAACTTTTAACAACGGATCTCTTGGCTCTCGCATCGATGAAGAACGCAGCCTGTCTCTTATACACATCTCCGAGCCCACGAGACTCCT	Fungi	Basidiomycota	Tremellomycetes	Tremellales	Bulleribasidiaceae	Vishniacozyma	dimennae	NA	NA	Saprotroph	NA	NA	NA	NA	NA	NA
AAGTCGTAACAAGGTTTCCGTAGGTGAACCTGCGGAAGGATCATTAACGAGTTAGGGTTGCCTTTTTAGGTGCCCGACCTCCCAACCCTGTGTCTAATTTACCTTGTCGTTGCTTCGGCGGACCGGTTTCGATCAACTGGTCTTGACCGCCGGGCCCCGTGCCTGGAGAGCGTCCGCCGATGGCCCAACCACAAACTCTTGTACCAAACATTGTCGCCTGAATACTTTATTGATAATAATCAAAAACAAAACTTTCAACAACGGATCTCTTGGTTCTG	Fungi	Ascomycota	Eurotiomycetes	Chaetothyriales	Trichomeriaceae	Knufia	NA	Knufia	13	Pathotroph-Saprotroph	Animal Pathogen-Plant Pathogen-Soil Saprotroph-Undefined Saprotroph	NULL	Microfungus	Possible	Species isolated from tumour-like stem and branch deformities of Populus tremuloides, bark of Populus, rocks, and clinical samples, with one species causes opportunistic skin infections in humans (Crous et al. 2013)	Li DM, et al. 2008. Studies in Mycology 61:131-136 ((https://doi.org/10.3114/sim.2008.61.13)); Crous PW, et al. 2013. Persoonia 31188-296; Irinyi L, et al. 2015. Medical Mycology 53:313-337 ((https://doi.org/10.1093/mmy/myv008))((https://doi.org/10.1093/mmy/myv008))
AAGTCGTCACAAGGTCTCCGGAGTTGAACCTGCGGAGGGATCATTACAAGAACGCCCGGGCTTCGGCCTGGTTATTCATAACCCTTTGTTGTCCGACTCTGTTGCCTCCGGGGCGACCCTGCCTTCGGGCGGGGGCTCCGGGTGGACACTTCAAACTCTTGCGTAACTTTGCAGTCGGAGTAAACTTAATTAATAAATTAAAACTTTTAACAACGGATCTATTGGTGCTGGCA	Fungi	Ascomycota	Dothideomycetes	Capnodiales	Mycosphaerellaceae	Mycosphaerella	tassiana	Mycosphaerella	13	Pathotroph	Plant Pathogen	NULL	Microfungus	Probable	NULL	Tedersoo L, et al. 2014. Science 346:e1256688 ((https://doi.org/10.1126/science.1256688))
AAGTCGTAACAAGGTCTCCGTTGGTGAACCAGCGGAGGGATCATTACCGAGTTTACAACTCCCAAACCCCTGTGAACCATACCTGTCGTTGCTTCGGCGGCCACGCCCCGGTGCCCTCGTGCCCGGAACCAGGCGCCCGCCGGAGGCCAAAAAAACCATGTTTACCACAGTGGCATTATCTGAGTGGCACAAGCAAATAAATCAAAACTTTCAACAACGGATCTCTTGGTTCTG	Fungi	Ascomycota	Sordariomycetes	Hypocreales	Niessliaceae	Niesslia	tenuis	Niesslia	13	Saprotroph	Undefined Saprotroph	NULL	NULL	Probable	NULL	Tedersoo L, et al. 2014. Science 346:e1256688 ((https://doi.org/10.1126/science.1256688))
ATGTGTTAACCATCGAGTTTGTAATTTTGTCCTCACTCTCTATTTTAGGTTCATTTAAAACTCTTGAAATGAAGGCATCCAAGCCTGGCTGGTGGCTCCTAGACACAGAGGTTGGAGAAAACCAGGTAGCTGGCATGCAAACGCCATTTCTCATCATAGACAAAGGTATCACTTGCATGTTGTTTACGGGTGAGGGAGTGCCTAGTACTAGACTATTTCCAACTTCCAGATTGAAAGTAATCTGCAAGT	Fungi	NA	NA	NA	NA	NA	NA	na	na	na	na	na	na	na	na	na
AAGTCGTAACAAGGTTTCCGTAGGTGAACCTGCGGAAGGATCATTACCTGGCCTAGGCCGCCTTCTCGGCGTGTCGCTTGTGCCTATTCCCTTGTCTATGCGTACCCACGTTGTTCCCTCGGCAGTTCGCTGCCGGCAGGGACCCAGAAAACCCTTATGTATTAGCAGTCTACTTCTGAAACAAACCTAATTATTACAACTTTCAACAATGGATCTCTTGGTTCTGGCATCGA	Fungi	Ascomycota	Dothideomycetes	Pleosporales	Lentitheciaceae	Keissleriella	NA	Keissleriella	13	Saprotroph	Undefined Saprotroph	NULL	NULL	Probable	NULL	Tedersoo L, et al. 2014. Science 346:e1256688 ((https://doi.org/10.1126/science.1256688))
AAGTCGTAACAAGGTCTCCGTAGGTGAACCTGCGGAGGGATCATTACTGAGTTTTTAACTCTCCAAACCATGTGAACTTACCACTGTTGCCTCGGTGGATGGTGCTGTCTCTCGGGACGGTGCCACCGCCGGTGGACTACCTAAACTCTGTTAATTTTTGTCAATCTGAATCAAACTAAGAAATAAGTTAAAACTTTCAACAACGGATCTCTTGGTTCTGGCATCGATGAAGA	Fungi	Ascomycota	Sordariomycetes	Xylariales	Hyponectriaceae	Monographella	nivalis	Monographella	13	Pathotroph	Plant Pathogen	NULL	NULL	Probable	NULL	Tedersoo L, et al. 2014. Science 346:e1256688 ((https://doi.org/10.1126/science.1256688))
AAGTCGTAACAAGGTTTCCGTAGGTGAACCTGCGGAAGGATCATTACCTGGCCTAGGCCGCTGCTTGCCAGCGCGCCGCCCGTGCCTATTACCTTGTCTATGTGCACCTTTGTTGTTCCTTCGGCAGCTCGCTGCCGCTGGACCCCCTAAACCCCTTTGTATTAGCATCATACTTCTGATAACAAACCTAATTATTTACAACTTTCAACAATGGATCTCTTGGTTCTGGCATC	Fungi	Ascomycota	Dothideomycetes	Pleosporales	Lentitheciaceae	Keissleriella	cirsii	Keissleriella	13	Saprotroph	Undefined Saprotroph	NULL	NULL	Probable	NULL	Tedersoo L, et al. 2014. Science 346:e1256688 ((https://doi.org/10.1126/science.1256688))
AAGTCGTAACAAGGTCTCCGTAGGTGAACCTGCGGAGGGATCATTACCGAGTGAGGGTGGAAACACCCGACCTCCAACCCCATGTCGTTACAACCTTTGTTGCCTCGGGGGCGACCCGGCCTCGCGCCGGGGCCCCCGACGGACCAGCTCACTCTGCGTCTTTGCGTCGGAGTCACAAGTAAATTGAATCAAAACTTTTAACAACGGATCTCTTGGTTCTGGCATCGATGAAG	Fungi	Ascomycota	Dothideomycetes	Capnodiales	Extremaceae	Vermiconia	calcicola	NA	NA	Saprotroph	NA	NA	NA	NA	NA	NA
AAGTCGTAACAAGGTTTCCGTAGGTGAACCTGCGGAAGGATCATTACCGAGTGAGGGCCCTCTGGGTCCAACCTCCCACCCGTGTTTATTTTACCTTGTTGCTTCGGCGAGCCTGCCTTTTGGCTGCCGGGGGACGTCTGTCCCCGGGTCCGCGCTCGCCGAAGACACCTTAGAACTCTGTCTGAAGATTGTAGTCTGAGATTAAATATAAATTATTTAAAACTTTCAACAACGGATCTCTTGGTTCCG	Fungi	Ascomycota	Eurotiomycetes	Eurotiales	Aspergillaceae	Penicillium	kongii	Penicillium	13	Saprotroph	Dung Saprotroph-Undefined Saprotroph-Wood Saprotroph	Soft Rot	Microfungus	Highly Probable	NULL	Duncan CG, Eslyn WE. 1966. Mycologia 58642-664; Seehann G, et al. 1975. List of Fungi in Soft-Rot Tissue Tests. Institute fur Holzbiologie und Holzschutz, Bundesforschungsanstalt fur Forst - und Holzwirtshaft, Hamburg - Lohbrugge, Germany; Costa IPMW, et al. 2012. Mycotaxon 119:e26 ((http://mycotaxon.com/resources/checklists/costa_v119_checklist.pdf)); Bills GF, et al. 2013. Current Opinion in Mi…
AAGTCGTAACAAGGTTTCCGTAGGTGAACCTGCGGAAGGATCATTACCAATCCAAAAACCCTTTGCCCTGTCAAGGCTCCGGCCGCGCTGGGTGAAGTTTTTGACCTTTTGTGAACCAAAAATCTTTCAGCTTCGGTAGCTGGCTGGTTTGGACTCGTGCCTGACCACGCCGTCAGCCTACCGGCAGCGCCAACCTAAACTGTTTTACAAATTATGTCTGATACCAAATTTTCGAATGAAAATTAAAACTTTCAACAACGGATCTCTTGGTTCTC	Fungi	Ascomycota	Orbiliomycetes	Orbiliales	Orbiliaceae	Orbilia	NA	Orbilia	13	Saprotroph	Wood Saprotroph	NULL	Microfungus	Probable	Saprobic, found especially on wood in both wet and dry habitats. Many species are nematophagous, forming adhesive knobs, nets or ring-like traps in the presence of a food source; perhaps a strategy for life in low-nitrogen environments. There have been reports of associations with algae for a few species, but an established lichen association appears not to exist (Cannon & Kirk 2007)	Cannon PF, Kirk PM. 2007. Fungal Families of the World. CAB International, Cambridge (ISBN: 978-0851998275); Tedersoo L, et al. 2014. Science 346:e1256688 ((https://doi.org/10.1126/science.1256688))
AAGTCGTAACAAGGTTTCCGTAGGTGAACCTGCGGAAGGATCATTATCGAATAAACTTGAACAGGCTGTTGCTGGTCTTCTCGCCGAGGACATGTGCACGCTTGTCATCTTTATCATTTCTCCAACTGTGCACATATTTTTGTAGACCTTGGAGGGGGGATGGAATTCGTTCCGAGTGGGGACTGCTGTGCTTCAAACACAAGAGGTCGGCTTTCCCTTTGAAAGGTCTATGTCATTTTTGAACAACTGATATGTCTAGAATGTTTGAAATGAATAAAAGTTATAAAAAACAACTTTCAGCAACGGATCTCTTGGCTCTC	Fungi	Basidiomycota	Agaricomycetes	Agaricales	Inocybaceae	Inocybe	serotina	Inocybe	13	Symbiotroph	Ectomycorrhizal	NULL	Agaricoid	Highly Probable	Sensu stricto (Matheny 2009).	Rinaldi AC, et al. 2008. Fungal Diversity 33:1-45 ((http://www.fungaldiversity.org/fdp/sfdp/33-1.pdf)); Matheny PB. 2009. McIlvainea 18:11-21 ((https://namyco.org/docs/3_Matheny.pdf)); Tedersoo L, et al. 2010. Mycorrhiza 20:217-263 ((https://doi.org/10.1007/s00572-009-0274-x)); http://mycorrhizas.info/ecmf.html ((http://mycorrhizas.info/ecmf.html))
AAGTCGTAACAAGGTCTCCGTAGGTGAACCTGCGGAGGGATCATTACACAATAACCAGGCGGGCTGGACACCCCCCGCTGGGCACTGCTTCACGGCGTGCGCGGCGGGGCCGGCCCTGCTGAATTATTCACCCGTGTCTTTTGCGTACTTCTTGTTTCCTGGGTGGGCTCGCCCGCCCTCAGGACCAACCACAAACCTTTTGCAATAGCAATCAGCGTCAGTAACAACGTAATTAATTACAACTTTCAACAACGGATCTCTTGGTTCTG	Fungi	Ascomycota	Dothideomycetes	Pleosporales	Pleosporaceae	Alternaria	NA	Alternaria	13	Pathotroph-Saprotroph-Symbiotroph	Animal Pathogen-Endophyte-Plant Pathogen-Wood Saprotroph	Soft Rot	Microfungus	Possible	NULL	Duncan CG, Eslyn WE. 1966. Mycologia 58642-664; Seehann G, et al. 1975. List of Fungi in Soft-Rot Tissue Tests. Institute fur Holzbiologie und Holzschutz, Bundesforschungsanstalt fur Forst - und Holzwirtshaft, Hamburg - Lohbrugge, Germany; Tedersoo L, et al. 2014. Science 346:e1256688 ((https://doi.org/10.1126/science.1256688))
AAGTCGTAACAAGGTCTCCGTAGGTGAACCTGCGGAGGGATCATTACACAATAACAAGGCGGGCTGGACACCCCCAGCCGGGCACTGCTTCACGGCGTGCGCGGCTGGGCCGGCCCTGCTGAATTATTCACCCGTGTCTTTTGCGTACTTCTTGTTTCCTGGGTGGGCTCGCCCGCCCTCAGGACCAACCACAAACCTTTTGCAATAGCAATCAGCGTCAGTAACAACGTAATTAATTACAACTTTCAACAACGGATCTCTTGGTTCTG	Fungi	Ascomycota	Dothideomycetes	Pleosporales	Pleosporaceae	Alternaria	NA	Alternaria	13	Pathotroph-Saprotroph-Symbiotroph	Animal Pathogen-Endophyte-Plant Pathogen-Wood Saprotroph	Soft Rot	Microfungus	Possible	NULL	Duncan CG, Eslyn WE. 1966. Mycologia 58642-664; Seehann G, et al. 1975. List of Fungi in Soft-Rot Tissue Tests. Institute fur Holzbiologie und Holzschutz, Bundesforschungsanstalt fur Forst - und Holzwirtshaft, Hamburg - Lohbrugge, Germany; Tedersoo L, et al. 2014. Science 346:e1256688 ((https://doi.org/10.1126/science.1256688))
AAGTCATAACAAGGTTTCCGTAGGTGAACCTGCGGAAGGATCATTAATAATGCCCTTTGACTTCGGTCTATTGGGTTCAATGTGTGCCTTCTCTTCGGAGTTGGCCATCCACACACACCGTGAACTGTGGCTTCGGCCATCACAAACTATTAGTAATGAATGTAATATCATAACAAAATAAAACTTTTAACAACGGATCTCTTGGCTCTCGCATCGATGAAGAACGCAGCCTG	Fungi	Basidiomycota	Tremellomycetes	Tremellales	Bulleribasidiaceae	Vishniacozyma	tephrensis	NA	NA	Saprotroph	NA	NA	NA	NA	NA	NA
AAGTCGTAACAAGGTTTCCGTAGGTGAACCTGCGGAAGGATCATTACCTAGAGTTGTAGGCTTTGCCTGCTATCTCTTACCCATGTCTTTTGAGTACTTACGTTTCCTCGGCGGGTCCGCCCGCCGATTGGACAAATTTAAACCATTTGCAGTTGCAATCAGCGTCTGAAAAACTTTAATAGTTACAACTTTCAACAACGGATCTCTTGGTTCTGGCATCGATGAAGAACGCA	Fungi	Ascomycota	Dothideomycetes	Pleosporales	Didymellaceae	NA	NA	Didymellaceae	9	Pathotroph-Saprotroph	Animal Pathogen-Plant Pathogen-Undefined Saprotroph	NULL	Microfungus	Possible	NULL	Tedersoo L, et al. 2014. Science 346:e1256688 ((https://doi.org/10.1126/science.1256688))
AAGTCGTAACAAGGTTTCCGTAGGTGAACCTGCGGAAGGATCATTGTCGAAACCTGCCTAGCAGAACGACCCGAGAACTAGTTTCAAAGCGGGGGGGCGAGGGGCCCTGCGGCTCCTTGTCCCCTTTATCCCGGGGGGGTTGCGCCGCGCTCGCGCGGCCGACCCTTCCGGGCGTACAAACGAACACCGGCGCGAACTGCGCCAAGGAAATTGAACGAGAGAGCGCGTCCCCGTCGCCCCGGAAACGGTGTGCGCGGGCGGCGTCGTCATCTTCAAATATGTCAAAACGACTCTCGGCAACGGATATCTCGGCTCTC	Fungi	Ascomycota	NA	NA	NA	NA	NA	na	na	na	na	na	na	na	na	na
AAGTCGTAACAAGGTCTCCGTAGGTGAACCTGCGGAGGGATCATTACCGAGTGAGGGCGCTTGCCGCCCGACCTCCCAACCCTTTGATTTGATCAAGACCTCCTTCTGCCTCGGGGGCGACCCGGACCTCGCGGTCTCGGTCCCCCCGGCGGTCACCAACACAAACCCTGCATCAATTGTCGTCTGAGTAAAGAAGTTAATTCAATTAAAACTTTCAACAACGGATCTCTTGGTTCTG	Fungi	Ascomycota	Dothideomycetes	Capnodiales	Teratosphaeriaceae	Devriesia	fraserae	Devriesia	13	Pathotroph	Plant Pathogen	NULL	NULL	Probable	NULL	Tedersoo L, et al. 2014. Science 346:e1256688 ((https://doi.org/10.1126/science.1256688))
AAGTCGTAACAAGGTCTCCGTTGGTGAACCAGCGGAGGGATCATTACAGAGTTATCTAACTCCCAAACCCATGTGAACTTACCTTTGTTGCCTCGGCAGTAGTTGCTGGGCGAGCCTACCCGGGAAATCCTGGGACGACTTACCCTGTAACGCCTGCCGGTGGACTACTAAACTCTTGTTATTTTTAAGTAATCTGAGCGTCTTATTTTAATAAGTCAAAACTTTCAACAACGGATCTCTTGGTTCTG	Fungi	Ascomycota	Sordariomycetes	Xylariales	Bartaliniaceae	Bartalinia	robillardoides	NA	NA	Saprotroph	NA	NA	NA	NA	NA	NA
AAGTCGTAACAAGGTTTCCGTAGGTGAACCTGCGGAAGGATCATTACCGAGATAGGGTGTCAGCCTCCGGGCGCGCCCGACCTCCAACCCTTTGCTTACTTGACCTTTTGTTGCTTCGGCAGGCCCGTTCCCCTGCGAGGGGGAACCGCCGGGGGTGCCTCACCGCCCCCTGGCCCGCCGCCTGCCGACGGCCCATTATTAAACACTTAGTCTGAAAAACGTGTCGTCTGAATATTTGTTATAAACCAATAACTAAAAACTTTCAACAACGGATCTCTTGGTTCTG	Fungi	Ascomycota	Eurotiomycetes	Chaetothyriales	Cyphellophoraceae	NA	NA	Cyphellophoraceae	9	Pathotroph-Saprotroph	Animal Pathogen-Undefined Saprotroph	NULL	Facultative Yeast-Microfungus	Probable	Consult the current literature for updated names on this group that included the Black Yeasts; Some species are likely opportunistic human pathogen (Irinyi et al. 2015)	Tedersoo L, et al. 2014. Science 346:e1256688 ((https://doi.org/10.1126/science.1256688)); Irinyi L, et al. 2015. Medical Mycology 53:313-337 ((https://doi.org/10.1093/mmy/myv008))
AAGTCGTAACAAGGTTTTCGTAGGTGAACCTGCGGAAGGATCATTAGTGAAACACAAGAGTGCTCTTCATTGAGGCTCGTTTTAACTATCCATTACACTTAGTGCACTTGAAATCTTATATTCTTCAAATACCTTCACGGGTTGTCGAAGTCTATAACACACATACATAACCCCTTTGAATATTTAATAAGAGATGAGGATGTAAATAACCAATGAAATTTGAAAGAACAACTTTCAGCAACGGATTTCTTGGCTCTC	Fungi	Basidiomycota	Agaricostilbomycetes	Agaricostilbales	Kondoaceae	Bensingtonia	NA	Bensingtonia	13	Saprotroph	Undefined Saprotroph	NULL	Facultative Yeast	Highly Probable	NULL	Kurtzman CP, et al. (eds.) 2011. The Yeasts, a Taxonomic Study. Fifth Edition. Vols 1-3. Elsevier, San Diego (ISBN: 9780444521491)
AAGTCGTAACAAGGTTTCCGTAGGTGAACCTGCGGAAGGATCATTGTCGAAACCTGCCTAGCAGAACGACCCGAGAACTAGTTTCAAAGCGGGGGGGCGAGGGGCCCTGCGGCTCCTTGTCCCCTTTTATCCCGGGGGGGTTGCGCTGCGCTCGCGCGGCCGACCCTTCCGGGCGTACAAACGAACACCGGCGCGAATTGCGCCAAGGAAATTGAACGAGAGAGCGCATCCCCGTCGACCCGGAAACGGTGTGCGCGGGCGGCGTCGTCATCTTCAAATATGTCAAAACGACTCTCGGCAACGGATATCTCGGCTCTC	Fungi	Ascomycota	NA	NA	NA	NA	NA	na	na	na	na	na	na	na	na	na
AAGTCGTAACAAGGTTTCCGTAGGTGAACCTGCGGAAGGATCATTAGCGAGTAAGGCCAGCCTCCGGGCTCGGTCAGTCCCATCATACACACCTTTAATCTGTGAACCCGTTGTGCCTGCTGAGGGCGAAAGCTTAGGCGACTAACCCGACAATGGTGCGGCAACCCATACACCCTTTATGAAAAGTAATGGAAGCAATGATAATCTAGTAGAACTTTCAACAACGGATCTCTTGGCTCTC	Fungi	Basidiomycota	Atractiellomycetes	Atractiellales	Hoehnelomycetaceae	NA	NA	na	na	na	na	na	na	na	na	na
AAGTCGTAACAAGGTTTCCGTAGGTGAACCTGCGGAAGGATCATTACCAATCCAAAAACCCTTTGCCCTGTCAAGGCTCCGGCCGCGCTGGGTGAAGTTTTTGACCTTTTGTGAACCAAAAATCTTTCAGCTTCGGTAGCTGGCTGGTTTGGACTCGTGCCTGACCACGCCGTCAGTCTACCGGCAGCGCCAACCTAAACTGTTTTACAAATTATGTCTGATACCAAATTTTCGAATGAAAATTAAAACTTTCAACAACGGATCTCTTGGTTCTC	Fungi	Ascomycota	Orbiliomycetes	Orbiliales	Orbiliaceae	Orbilia	NA	Orbilia	13	Saprotroph	Wood Saprotroph	NULL	Microfungus	Probable	Saprobic, found especially on wood in both wet and dry habitats. Many species are nematophagous, forming adhesive knobs, nets or ring-like traps in the presence of a food source; perhaps a strategy for life in low-nitrogen environments. There have been reports of associations with algae for a few species, but an established lichen association appears not to exist (Cannon & Kirk 2007)	Cannon PF, Kirk PM. 2007. Fungal Families of the World. CAB International, Cambridge (ISBN: 978-0851998275); Tedersoo L, et al. 2014. Science 346:e1256688 ((https://doi.org/10.1126/science.1256688))
AAGTCATAACAAGGTTTCCGTAGGTGAACCTGCGGAAGGATCATTAATAATGCCCTCTGGCTCCGGTCAGCTGGGTTCAATGTGTGTCAACTCTTCGGAGTTGGCCATCCACACACACCGTGAACTGTGGCTTCGGCCATCACAAACTATTAGTAATGAATGTAAAATCATAACAAAATAAAACTTTTAACAACGGATCTCTTGGCTCTCGCATCGATGAAGAACGCAGCCTG	Fungi	Basidiomycota	Tremellomycetes	Tremellales	Bulleribasidiaceae	Vishniacozyma	tephrensis	NA	NA	Saprotroph	NA	NA	NA	NA	NA	NA
AAGTCGTCACAAGGTTTCCGTAGGTGAACCTGCGGAAGGATCCTTATCGAGTCAGGGTCCTCTGGGCCCGATCTCCAACCCTTTGTTTATCATACCTTTGTTGCTTTGGCAGACCCGTCCTTCGGGACCGTCGGGGGCGTTCAGTCGCCTCTGGCCAGCGTCTGCCAGTAGCCCAACCAAAATTCTTTGTTACATGTGACGTCTGAACGGTTCCATCAAAATCAAACCAAAACTTTCAACAACGGATCTATTGGTGCTG	Fungi	Ascomycota	Eurotiomycetes	Phaeomoniellales	Phaeomoniellaceae	Phaeomoniella	chlamydospora	Phaeomoniella	13	Pathotroph	Plant Pathogen	NULL	Microfungus; Facultative Yeast (Tedersoo et al. 2014)	Highly Probable	Pathotroph isolated from necrosis in Prunus wood (Damm et al. 2010)	Damm U, et al. 2010. Persoonia 24:60-80 ((http://doi.org/10.3767/003158510X500705)); Tedersoo L, et al. 2014. Science 346:e1256688 ((https://doi.org/10.1126/science.1256688))
AAGTCGTCACAAGGTTTCCGGAGTTGAACCTGCGGAAGGATCATTATCGAGTCAGGGTCCTCTGGGCCCGATCTCCAACCCTTTGTTTATCATACCTTTGTTGCTTTGGCAGACCCGTCCTTCGGGACCGTCGGGGGCGTTCAGTCGCCTCTGGCCAGCGTCTGCCAGTAGCCCAACCAAAATTCTTTGTTACATGTGACGTCTGAACGGTTCCATCAAAATCAAACCAAAACTTTCAACAACGGATCTATTGGTGCTG	Fungi	Ascomycota	Eurotiomycetes	Phaeomoniellales	Phaeomoniellaceae	Phaeomoniella	chlamydospora	Phaeomoniella	13	Pathotroph	Plant Pathogen	NULL	Microfungus; Facultative Yeast (Tedersoo et al. 2014)	Highly Probable	Pathotroph isolated from necrosis in Prunus wood (Damm et al. 2010)	Damm U, et al. 2010. Persoonia 24:60-80 ((http://doi.org/10.3767/003158510X500705)); Tedersoo L, et al. 2014. Science 346:e1256688 ((https://doi.org/10.1126/science.1256688))
AAGTCGTAACAAGGTTTCCGTAGGTGAACCTGCGGAAGGATCATTATTGAATAAACATGAACAGGCTGTTGCTGGCCCCCCCTGGGGGGTATGTGCACGCTTGTCATCTTTATAATTTCTCCAACCTGTGCACACACCTTGTAGATCTGAATGAATTCTTATTCGAGTTGGGGACTGCTGTGCTCAATAAAAGTCGGCTTTCCCTTGTATTTTTCAGGTCTATGTCATTTTCACAACCTCTAGAACACGTTTAGAATGTTGAATCAGGTCCTTGTACCTATAATAAAAGTTATATACAACTTTCAGCAACGGATCTCTTGGCTCTC	Fungi	Basidiomycota	Agaricomycetes	Agaricales	Inocybaceae	Inocybe	whitei	Inocybe	13	Symbiotroph	Ectomycorrhizal	NULL	Agaricoid	Highly Probable	Sensu stricto (Matheny 2009).	Rinaldi AC, et al. 2008. Fungal Diversity 33:1-45 ((http://www.fungaldiversity.org/fdp/sfdp/33-1.pdf)); Matheny PB. 2009. McIlvainea 18:11-21 ((https://namyco.org/docs/3_Matheny.pdf)); Tedersoo L, et al. 2010. Mycorrhiza 20:217-263 ((https://doi.org/10.1007/s00572-009-0274-x)); http://mycorrhizas.info/ecmf.html ((http://mycorrhizas.info/ecmf.html))
AAGTCGTAACAAGGTTTCCGTAGGTGAACCTGCGGAAGGATCATTACCCTTTCATCGGGGGGCCGGATCCAGCGTTCGGGGCCTGTTGGCCTGGTTCGCTGCCCCGCCCTGTCTGAATATACCCATGTCTTTTGCGTACTATTTGTTTCCTTGGTGGGCTTGCCCGCCAACAGGACACCCCTTACACCTTTTGTAATTGCAGTCAGCGTCAGGAAAAACATAATAATTACAACTTTCAACAACGGATCTCTTGGTTCTG	Fungi	Ascomycota	Dothideomycetes	Pleosporales	NA	NA	NA	na	na	na	na	na	na	na	na	na
AAGTCGTAACAAGGTCTCCGTTGGTGAACCAGCGGAGGGATCATTAGAGAGTGTAAAAGACTCCGTACCCCGTGGACGTGAAAGCACGTTTCATCCGGGCGGGAGGCTTCCGACCCCACCGTCACGGTGCAGGACGGTCGCCGACCCCCGGGAAGGCCCCAAACCCGTCTTGAACCATGCATCTGAAGTGGCATACTTGAATCAGTAAAAACTTTCAACAACGGATCTCTTGGTTCTG	Fungi	Ascomycota	Sordariomycetes	Phyllachorales	Phyllachoraceae	Polystigma	amygdalinum	Polystigma	13	Pathotroph	Plant Pathogen	NULL	NULL	Probable	NULL	Tedersoo L, et al. 2014. Science 346:e1256688 ((https://doi.org/10.1126/science.1256688))
AAGTCGTAACAAGGTCTCCGTTGGTGAACCAGCGGAGGGATCATTACAGAGTTACCTAACTCCAAACCCATGTGAACTTACCTATGTTGCCTCGGCGGGGAAGCCTACCCGGTACCTACCCTGTAGCTACCCGGGAGCGAGCTACCCTGTAGCCCGCTGCAGGCCTACCCGCCGGTGGACACTTAAACTCTTGTTTTTTTTAGTGATTATCTGAGTGTTTATACTTAATAAGTTAAAACTTTCAACAACGGATCTCTTGGTTCTG	Fungi	Ascomycota	Sordariomycetes	Xylariales	Diatrypaceae	Eutypa	NA	Eutypa	13	Pathotroph	Plant Pathogen	NULL	NULL	Probable	NULL	Tedersoo L, et al. 2014. Science 346:e1256688 ((https://doi.org/10.1126/science.1256688))
AAGTCGTAACAAGGTTTCCGTAGGTGAACCTGCGGAAGGATCATTAATAGAGTATACACGTCCGTGCCAGGCCCACGTGGCCCGGCACTGGTTCGGTGAAACTCCACCCTCTGCGAAGAGATCTTATATACCTTCTGTTCCCTCGGTGGATTCGTATCCGCCGAGGGAGATTTAAACCCTTGCTGAGTATGTGTCGTCAGAGTAATTATCAAATAAATTAAAACTTTCAACAACGGATCTCTTGGTTCCG	Fungi	Ascomycota	Dothideomycetes	Patellariales	Patellariaceae	Patellaria	quercus	NA	NA	Saprotroph	NA	NA	NA	NA	NA	NA
AAGTCGTAACAAGGTTTCCGTAGGTGAACCTGCGGAAGGATCATTACCGAGTTAGGGTCCTCTGGGCTCGACCTCCTACCCTTTGTCTACCTTACCTTTTGTTGCTTCGGCGGATCCGTCCCTTCGGGGACCGCCGGAGGGTTTCACCCCCCTCTGGCCCGCGTCCGCCGGTGGCCCACAAACCAAAACTCTTGTTTAAACGTGTCGTCTAAGTACAAAAACAAATAAGTAAAAACTTTCAACAACGGATCTCTTGGTTCTG	Fungi	Ascomycota	Eurotiomycetes	Chaetothyriales	Herpotrichiellaceae	Rhinocladiella	NA	Rhinocladiella	13	Saprotroph	Undefined Saprotroph-Wood Saprotroph	Soft Rot	Facultative Yeast	Probable	NULL	Nilsson T. 1973. Studia Forestalia Suecica 104:1-40 ((https://pub.epsilon.slu.se/5711/)); Seehann G, et al. 1975. List of Fungi in Soft-Rot Tissue Tests. Institute fur Holzbiologie und Holzschutz, Bundesforschungsanstalt fur Forst - und Holzwirtshaft, Hamburg - Lohbrugge, Germany; Costa IPMW, et al. 2012. Mycotaxon 119:e26 ((http://mycotaxon.com/resources/checklists/costa_v119_checklist.pdf)); Te…
AAGTCGTAACAAGGTTTCCGTAGGTGAACCTGCGGAAGGATCATTAATGAATTTTAGGACTCTCTTTTTAGAGGTCCGACCCTTTCATTTCCTTACACTGTGCACACACTTCTTTTCACACATTTTAACACTATAGTATAAGAATGTAACAGTCTCTTTATTGAGCATAAATAAAAATAAAACTTTCAGCAACGGATCTCTTGGCTCTCGCATCGATGAAGAACGCAGCCTGT	Fungi	Basidiomycota	Cystobasidiomycetes	Cystobasidiales	Cystobasidiaceae	Cystobasidium	NA	Cystobasidium	13	Pathotroph	Fungal Parasite	NULL	Facultative Yeast	Highly Probable	NULL	Kurtzman CP, et al. (eds.) 2011. The Yeasts, a Taxonomic Study. Fifth Edition. Vols 1-3. Elsevier, San Diego (ISBN: 9780444521491)
AAGTCGTAACAAGGTTTCCGTAGGTGAACCTGCGGAAGGATCATTAAAGAGTAATGGGTGCTCCCGCGCCCGAACTCCCACCCTTTGTTGTCGCGAATTTGTTGCCTCGGCGGGTTACCCCTTCGGGGGTGACGGGCCCCGGCCCGCCCGCCGCAGGACATATACAACCCTGCTTTAACCATAAAGTCTGAGTAAATTCTAAATGAATCAAAACTTTCAACAACGGATCTCTTGGTTCTG	Fungi	Ascomycota	Dothideomycetes	Myriangiales	Myriangiaceae	Myriangium	citri	Myriangium	13	Pathotroph	Animal Pathogen	NULL	NULL	Probable	NULL	Tedersoo L, et al. 2014. Science 346:e1256688 ((https://doi.org/10.1126/science.1256688))
AAGTCGTCACAAGGTTTCCGTAGTTGAACCTGCGGAAGGATCATTATCGAGTCAGGGTCCTCTGGGCCCGATCTCCAACCCTTTGTTTATCATACCTTTGTTGCTTTGGCAGACCCGTCCTTCGGGACCGTCGGGGGCGTTCAGTCGCCTCTGGCCAGCGTCTGCCAGTAGCCCAACCAAAATTCTTTGTTACATGTGACGTCTGAACGGTTCCATCAAAATCAAACCAAAACTTTCAACAACGGATCTCTTGGTTCTG	Fungi	Ascomycota	Eurotiomycetes	Phaeomoniellales	Phaeomoniellaceae	Phaeomoniella	chlamydospora	Phaeomoniella	13	Pathotroph	Plant Pathogen	NULL	Microfungus; Facultative Yeast (Tedersoo et al. 2014)	Highly Probable	Pathotroph isolated from necrosis in Prunus wood (Damm et al. 2010)	Damm U, et al. 2010. Persoonia 24:60-80 ((http://doi.org/10.3767/003158510X500705)); Tedersoo L, et al. 2014. Science 346:e1256688 ((https://doi.org/10.1126/science.1256688))
AAGTCGTAACAAGGTTTCCGTAGGTGAACCTGCGGAAGGATCATTACCGAAGTCAAGGCCCCTTTGGGGGCTAAACTTCCACCCTTTGTTTACCTTACCATTGTTGCTTTGGCGGGCCGCCTTAGGCCACCGGCTCTCGAGCTGGTGCGTGCCCGCCAGAGACCCCCAAACCCAAACCATATTTAGTGTCGTCTGAAAACAAGTTTAAATTATTAAAACTTTCAACAACGGATCTCTTGGCTCTG	Fungi	Ascomycota	Leotiomycetes	Helotiales	NA	NA	NA	na	na	na	na	na	na	na	na	na
AAGTCGTAACAAGGTTTCCGTAGGTGAACCTGCGGAAGGATCATTACCTGGCCTTGGGCCGCTCGCGGGGGCCCGTCGCTCGCGACGGTGCTTCCGGGGGTGCTTAGCCCTCGATCATCACCTTGACTACGCGCACCTTTGTTGTTCCCTCGGCAGCTTGCTGCCGCTAGGGACCCCAAAACCCCTTTGCATTAGCATCAAACCTCTGAAAACAAACCTAATTATTTACAACTTTCAACAATGGATCTCTTGGTTCTG	Fungi	Ascomycota	Dothideomycetes	Pleosporales	Lentitheciaceae	Keissleriella	rosarum	Keissleriella	13	Saprotroph	Undefined Saprotroph	NULL	NULL	Probable	NULL	Tedersoo L, et al. 2014. Science 346:e1256688 ((https://doi.org/10.1126/science.1256688))
AAGTCGTAACAAGGTTTCCGTAGGTGAACCTGCGGAAGGATCATTAGAATGAAACGTCTCTTTAGGAGTATCTCACTCTCTAAATTTACACCTTCATACCAAACTGTGAACCCACCTTTTGCTTCGGCAGCGGGGTGCTCCTCTCGCTCCTAACGGGGGTGCTTGGTCGCCTTGTCAGCCTGCCGGAAGCCCCATCCAAAACCATTTGTAGAAACGTTCTCTGAAATTAAAATCTATAAACAAGTTAAAACTTTCAACAACGGATCTCTTGGTTCTC	Fungi	Ascomycota	NA	NA	NA	NA	NA	na	na	na	na	na	na	na	na	na
AAGTCGTAACAAGGTTTCCGTAGGTGAACCTGCGGAAGGATCATTACCGAAGTCAAGGCCCCTTCGGGGGCTAAACTTCCACCCTTTGTTTACCTTACCAATTGTTGCTTTGGCGGGCCGCCTTAGGCCACCGGCTCTCGAGCTGGTGCGTGCCCGCCAGAGACCCCCAAACCCAAACCATATTTAGTGTCGTCTGAAAACAAGTTTAAATTATTAAAACTTTCAACAACGGATCTCTTGGCTCTG	Fungi	Ascomycota	Leotiomycetes	Helotiales	Dermateaceae	NA	NA	Dermateaceae	9	Pathotroph-Saprotroph	Plant Pathogen-Plant Saprotroph	NULL	Microfungus	Probable	Saprobic or parasitic on herbaceous and woody material (Cannon & Kirk 2007)	Cannon PF, Kirk PM. 2007. Fungal Families of the World. CAB International, Cambridge (ISBN: 978-0851998275)
AAGTCGTAACAAGGTTTCCGTAGGTGAACCTGCGGAAGGATCATTACTGCTTGCTTATGGCCGTCTGGGTGGGGAAACCCCCTCGACGGTACGGCAACATACCCTTGACTATGTATACCTATCGTTATTTCCCTCGGCGGAGCAATCCGCCGCTGGGGACACCACAAACTCTTGTATAAAGCATTTAAAATTCTGAAACAAACTTGAAATATCACAACTTTCAACAATGGATCTCTTGGTTCTG	Fungi	Ascomycota	Dothideomycetes	NA	NA	NA	NA	na	na	na	na	na	na	na	na	na
AAGTCGTAACAAGGTTTCCGTAGGTGAACCTGCGGAAGGATCATTATGATACACTCTTTGCTCACGCGAAGTTTTAAACCCTCTGTGAACCAAAAAACACTTATAGCTTCGGTAGCAGTGCTTCAGCTAACCCTGCGGCACGTTAGCCTACCGGCAGCACCAATACAAACTCTTGTTTAAAACACTTGTCTGAACTAAAATTTTCGAATGAAAATCAAAACTTTCAACAACGGATCTCTTGGTTCTC	Fungi	Ascomycota	Orbiliomycetes	Orbiliales	Orbiliaceae	Orbilia	NA	Orbilia	13	Saprotroph	Wood Saprotroph	NULL	Microfungus	Probable	Saprobic, found especially on wood in both wet and dry habitats. Many species are nematophagous, forming adhesive knobs, nets or ring-like traps in the presence of a food source; perhaps a strategy for life in low-nitrogen environments. There have been reports of associations with algae for a few species, but an established lichen association appears not to exist (Cannon & Kirk 2007)	Cannon PF, Kirk PM. 2007. Fungal Families of the World. CAB International, Cambridge (ISBN: 978-0851998275); Tedersoo L, et al. 2014. Science 346:e1256688 ((https://doi.org/10.1126/science.1256688))
AAGTCGTAACAAGGTTTCCGTAGGTGAACCTGCGGAAGGATCATTATCGAATAAACTTGCACAGGCTGTTGCTGGCCCTTGAGGGGGTATGTGCACGCTTGTCATCTTTATCATTTCTCCCAACTGTGCACATATTGTAGACCTGTTGTATCTTTTTGAATTCTGATAAGGAATTCAAAGTTGGGGGACTGCTGTGCTTTATCTACCAAAAGTCGGCTTTCCCTTGTATTTTTCAGGTCTATGTCATTTTCACAACCTCTAGAACACGTTTAGAATGTTGAATCAGGTCCTTGTACCTATAATAAAAGTTATATACAACTTTCAGCAACGGATCTCTTGGCTCTC	Fungi	Basidiomycota	Agaricomycetes	Agaricales	Inocybaceae	Inocybe	posterula	Inocybe	13	Symbiotroph	Ectomycorrhizal	NULL	Agaricoid	Highly Probable	Sensu stricto (Matheny 2009).	Rinaldi AC, et al. 2008. Fungal Diversity 33:1-45 ((http://www.fungaldiversity.org/fdp/sfdp/33-1.pdf)); Matheny PB. 2009. McIlvainea 18:11-21 ((https://namyco.org/docs/3_Matheny.pdf)); Tedersoo L, et al. 2010. Mycorrhiza 20:217-263 ((https://doi.org/10.1007/s00572-009-0274-x)); http://mycorrhizas.info/ecmf.html ((http://mycorrhizas.info/ecmf.html))
AAGTCGTAACAAGGTTTCCGTAGGTGAACCTGCGGAAGGATCATTATCTATTCCATGAGGTGCGGTCGCGGCCCTCGGCGGGAGCAACAGCTACCGTCGGGCGGTAGAGGTAACACTTTCACGCGCCGCATGTCTGAATCCTTTTTTTACGAGCACCTTTCGTTCTCCTTCGGCGGGGCAACCTGCCGTTGGAACCTATCAAAACCTTTTTTTGCATCTAGCATTACCTGTTCTGATACAAACAATCGTTACAACTTTCAACAATGGATCTCTTGGCTCTG	Fungi	Ascomycota	Dothideomycetes	Pleosporales	Didymosphaeriaceae	Paraconiothyrium	brasiliense	Paraconiothyrium	13	Saprotroph	Undefined Saprotroph	NULL	NULL	Probable	NULL	Tedersoo L, et al. 2014. Science 346:e1256688 ((https://doi.org/10.1126/science.1256688))
AAGTCATAACAAGGTTTCCGTAGGTGAACCTGCGGAAGGATCATTAATAGGTCTTCGAGTGGACATTACACTCGACCCACACACACTGTGAACCGTGGCTTCGGCCCAAACTATTTATGTATTGAATGTGTAAAATCATAACAAAACACAACTTTCAACAACGGATCTCTTGGCTCTCGCATCGATGAAGAACGCAGCCTGTCTCTTATACACATCTCCGAGCCCACGAGACT	Fungi	Basidiomycota	Tremellomycetes	Tremellales	Tremellaceae	Cryptococcus	dimennae	Cryptococcus	13	Pathotroph-Saprotroph-Symbiotroph	Animal Pathogen-Endophyte-Epiphyte-Undefined Saprotroph	NULL	Dimorphic Yeast	Possible	NULL	Andrews JH, et al. 1983. Phytopathology 73:228-234 ((https://doi.org/10.1094/Phyto-73-228)); Kurtzman CP, et al. (eds.) 2011. The Yeasts, a Taxonomic Study. Fifth Edition. Vols 1-3. Elsevier, San Diego (ISBN: 9780444521491)
AAGTCGTAACAAGGTTTCCGTAGGTGAACCTGCGGAAGGATCATTATCCTAACAAACTCTTTGCGAAAGCAAAGTTTTAAACCCTCTGTGAACCAAAAAAATCTATAGCTTCGGTAGCCTTGCTGCGGTATTACAGCCGTTGCATGTTAGCCTGCCGGCAGCGCACAATCCAACTCTTGTTTAAAAAATCTAGTCTGAACTAAAATTTTCGAATGAAAATCAAAACTTTCAACAACGGATCTCTTGGTTCTC	Fungi	Ascomycota	Orbiliomycetes	Orbiliales	Orbiliaceae	Orbilia	NA	Orbilia	13	Saprotroph	Wood Saprotroph	NULL	Microfungus	Probable	Saprobic, found especially on wood in both wet and dry habitats. Many species are nematophagous, forming adhesive knobs, nets or ring-like traps in the presence of a food source; perhaps a strategy for life in low-nitrogen environments. There have been reports of associations with algae for a few species, but an established lichen association appears not to exist (Cannon & Kirk 2007)	Cannon PF, Kirk PM. 2007. Fungal Families of the World. CAB International, Cambridge (ISBN: 978-0851998275); Tedersoo L, et al. 2014. Science 346:e1256688 ((https://doi.org/10.1126/science.1256688))
AAGTCGTAACAAGGTCTCCGTAGGTGAACCTGCGGAGGGATCATTACACAAATATGAAGGCAGATTGGGTAGTCCCCGCTTTTGGGGGTTTGCCCATTCTGGCGCCATATTCACCCATGTCTTTTGCGTACTACTTGTTTCCTTGGCGGGCTCGCCCGCCAATTGGACTTTATTCAAACCTTTTTTTATTGCAATCAGCGTCAGCAAAACAATGTAATCAATTACAACTTTCAACAACGGATCTCTTGGTTCTG	Fungi	Ascomycota	Dothideomycetes	Pleosporales	Pleosporaceae	Pyrenophora	tritici-repentis	Pyrenophora	13	Pathotroph	Plant Pathogen	NULL	Microfungus	Probable	NULL	Tedersoo L, et al. 2014. Science 346:e1256688 ((https://doi.org/10.1126/science.1256688))
AAGTCGTAACAAGGTCTCCGTTGGTGAACCAGCGGAGGGATCATTACAGAGTTACCTAACTCCAAACCCATGTGAACTTACCTATGTTGCCTCGGCGGGGAAGCCTACCCGGTACCTACCCTGTAGCTACCCGGGAGCGAGCTACCCTGTAGCTCGCTGCAGGCCTACCCGCCGGTGGACACTTAAACTCTTGTTTTTTTAGTGATTATCTGAGTGTTTATACTTAATAAGTTAAAACTTTCAACAACGGATCTCTTGGTTCTG	Fungi	Ascomycota	Sordariomycetes	Xylariales	Diatrypaceae	Eutypa	NA	Eutypa	13	Pathotroph	Plant Pathogen	NULL	NULL	Probable	NULL	Tedersoo L, et al. 2014. Science 346:e1256688 ((https://doi.org/10.1126/science.1256688))
AAGTCGTAACAAGGTTTCCGTAGGTGAACCTTCGGAAGGATCATTATCGAAATGCAGCGGGAGGCAGATGGCCGCAAGGTCGCCGGCCACCGCGCCATGCATTCTATCACCCTTGACTTTGAGCACCGTTTTGTTTCCTCGGCAGGGACGCCTGCCAGCGGGGACCCCATTGAACACTTGCAGTAGCAGTATTTGTCTGAGAATAAACCAAAAAATTAAAACTTTCAACAATGGATCTCTTGGTTCTG	Fungi	Ascomycota	Dothideomycetes	Pleosporales	Thyridariaceae	Parathyridaria	NA	Thyridariaceae	9	Saprotroph	Wood Saprotroph	NULL	Microfungus	Probable	Saprobic on wood and bark (Cannon & Kirk 2007)	Cannon PF, Kirk PM. 2007. Fungal Families of the World. CAB International, Cambridge (ISBN: 978-0851998275)
AAGTCGTAACAAGGTTTCCGTAGGTGAACCTGCGGAAGGATCATTAACGAGTTAGGGTCTTCCAAGGCCCGACCTCCCAACCCTATGTTTATTGTACCATGTGTTGCTTCGGCGGGACCGTCTTCACGACCGCCGGAGGGCTGTAAAACGTCCTCTGGCCCGCGCCCGCCGATGGCCCCCCATTAAAAACTCTTGAATAATCATGCCTATATTGTCTGAGTAATACACAAAAATTAAAAAGCAAAACTTTCAACAACGGATCTCTTGGTTCTG	Fungi	Ascomycota	Eurotiomycetes	Chaetothyriales	Herpotrichiellaceae	Exophiala	capensis	Herpotrichiellaceae	9	Pathotroph-Saprotroph	Animal Pathogen-Fungal Parasite-Undefined Saprotroph	NULL	Facultative Yeast-Microfungus	Probable	Mostly saprobic on plants or other fungi, isolated from soil etc., and from medical sources (Cannon & Kirk 2007)	Cannon PF, Kirk PM. 2007. Fungal Families of the World. CAB International, Cambridge (ISBN: 978-0851998275)
AAGTCGTAACAAGGTCTCCGTTGGTGAACCAGCGGAGGGATCATTACGAAAGGAGTACCCGTACTCTTAAACCCTCTGTGAACCTACCTATTGTTAGTTGCTTCGGCGGGAGGCCCCTGGGAGGGGCCCCGGGGCCCGGTCCTGAGCCGGGCTCCCGCCGGAGGAGCGCAACCAAAACACTTGCTGTACCCCAGTGGCACCTCCGAGTAAATAAATAAAAAACAAGTTAAAACTTTCAACAACGGATCTCTTGGTTCTG	Fungi	Ascomycota	Sordariomycetes	Phomatosporales	Phomatosporaceae	Phomatospora	biseriata	NA	NA	Saprotroph	NA	NA	NA	NA	NA	NA
AAGTCGTAACAAGGTTTCCGTAGGTGAACCTGCGGAAGGATCATTACCGAGTTAGGGTTGCTCCGCAGCCCGACCTCCCAACCCTTTGTCTAATTTACCTTGTCGTTGCTTCGGCGGACCGGTTGACCAACTGGTCTTGACCGCCGGGGGGTTCGTCCCCTGGAGAGCGTCCGCCGACGGCCCAACCACAAACTCTTGTACCAATCCATGTCGTCTGAATTACTTGATTAAAATCAAAAAACAAAACTTTCAACAACGGATCTCTTGGTTCTG	Fungi	Ascomycota	Eurotiomycetes	Chaetothyriales	Trichomeriaceae	Knufia	perforans	Knufia	13	Pathotroph-Saprotroph	Animal Pathogen-Plant Pathogen-Soil Saprotroph-Undefined Saprotroph	NULL	Microfungus	Possible	Species isolated from tumour-like stem and branch deformities of Populus tremuloides, bark of Populus, rocks, and clinical samples, with one species causes opportunistic skin infections in humans (Crous et al. 2013)	Li DM, et al. 2008. Studies in Mycology 61:131-136 ((https://doi.org/10.3114/sim.2008.61.13)); Crous PW, et al. 2013. Persoonia 31188-296; Irinyi L, et al. 2015. Medical Mycology 53:313-337 ((https://doi.org/10.1093/mmy/myv008))((https://doi.org/10.1093/mmy/myv008))
AAGTCGTAACAAGGTCTCCGTTGGTGAACCAGCGGAGGGATCATTATCGAGTTTCGTACTCCAAACCCTTTGTGAACATACCTGTTTTCGTTGCTTCGGCAGGTCGGGGGCCAACCCCGCCCGCCGCCGGACTCCCCCCTCGCGGGGCTGCGCCGGCGGGCCTGCCGGAGGGCACAGACTCTGTATTCAAAAACGTACCTCTCTGAGTTATCTTTACAAATAAGTAAAAACTTTCAACAACGGATCTCTTGGTTCTG	Fungi	Ascomycota	Sordariomycetes	Togniniales	Togniniaceae	Phaeoacremonium	minimum	Phaeoacremonium	13	Pathotroph	Plant Pathogen	NULL	NULL	Probable	NULL	Tedersoo L, et al. 2014. Science 346:e1256688 ((https://doi.org/10.1126/science.1256688))
AAGTCGTAACAAGGTTTCCGTAGGTGAACCTGCGGAAGGATCATTACCGAGAGCCTGGAGCCTAACCGGCCCCAACTCTTCACCCGTGTGTACGAAAACAGACGTTGCTTTGGCGGGTCAGGGATTCATCTCGGTCCCTGGATGGGTATCTACCCATTCCGCGCCCGCCGAAGGTCCAATTAAACCTGTCATCAATGAAGTCCGAGTAATTGTATAATAACTAAAACTTTCAACAACGGATCTCTTGGTTCCC	Fungi	Ascomycota	Lecanoromycetes	Caliciales	Physciaceae	Phaeophyscia	NA	Phaeophyscia	13	Symbiotroph	Lichenized	NULL	Thallus	Highly Probable	NULL	Esslinger TL. 2014. North Dakota State University ((http://www.ndsu.edu/pubweb/~esslinge/chcklst/chcklst7.htm))
AAGTCGTAACAAGGTCTCCGTTGGTGAACCAGCGGAGGGATCATTACCGAGTTTACAACTCCCAAACCCCTGTGAACATACCTATACGTTGCCTCGGCGGATCAGCCCGCGCCCCGTAAAAAGGGACGGCCCGCCCGAGGACCCCTAAACTCTGTTTTTAGTGGAACTTCTGAGTAAAACAAACAAATAAATCAAAACTTTCAACAACGGATCTCTTGGTTCTGGCATCGATG	Fungi	Ascomycota	Sordariomycetes	Hypocreales	Nectriaceae	Gibberella	intricans	Gibberella	13	Pathotroph	Plant Pathogen	NULL	Microfungus	Probable	NULL	Tedersoo L, et al. 2014. Science 346:e1256688 ((https://doi.org/10.1126/science.1256688))
AAGTCGTAACAAGGTTTCCGTAGGTGAACCTGCGGAAGGATCATTACCGAGTTAGGGTCCTCTGGGCTCGACCTCCTACCCTTTGCCTACCTTACCTTTTGTTGCTTCGGCGGATCCGTCCTTCAGGGGACCGCCGGAGGGCTCACCCCCTCTGGCCCGCGTCCGCCGGTGGCCCAAAACCAAAACTCTTGTTTAAACGTGTCGTCTAAGTACAAAACAAAATAAGTAAAAACTTTCAACAACGGATCTCTTGGTTCTG	Fungi	Ascomycota	Eurotiomycetes	Chaetothyriales	Herpotrichiellaceae	Rhinocladiella	NA	Rhinocladiella	13	Saprotroph	Undefined Saprotroph-Wood Saprotroph	Soft Rot	Facultative Yeast	Probable	NULL	Nilsson T. 1973. Studia Forestalia Suecica 104:1-40 ((https://pub.epsilon.slu.se/5711/)); Seehann G, et al. 1975. List of Fungi in Soft-Rot Tissue Tests. Institute fur Holzbiologie und Holzschutz, Bundesforschungsanstalt fur Forst - und Holzwirtshaft, Hamburg - Lohbrugge, Germany; Costa IPMW, et al. 2012. Mycotaxon 119:e26 ((http://mycotaxon.com/resources/checklists/costa_v119_checklist.pdf)); Te…
AAGTCGTAACAAGGTTTCCGTAGGTGAACCTGCGGAAGGATCATTACCGAGTTAGGGTTGCCCTCCGGGTGCCCGACCTCCCAACCCTGTGTCTAATCTACCTTGTCGTTGCTTCGGCGGACCGGTTTCGACCAACTGGTCTTGACCGCCGGGCCCCTCGGGGCCTGGAGAGCGTCCGCCGACGGCCCAACCACAAAACTCTTGTATCAAACATTGTCGCCTGAATACTTTATTGATAACAATCAAAAAACAAAACTTTCAACAACGGATCTCTTGGTTCTG	Fungi	Ascomycota	Eurotiomycetes	Chaetothyriales	Trichomeriaceae	Knufia	perforans	Knufia	13	Pathotroph-Saprotroph	Animal Pathogen-Plant Pathogen-Soil Saprotroph-Undefined Saprotroph	NULL	Microfungus	Possible	Species isolated from tumour-like stem and branch deformities of Populus tremuloides, bark of Populus, rocks, and clinical samples, with one species causes opportunistic skin infections in humans (Crous et al. 2013)	Li DM, et al. 2008. Studies in Mycology 61:131-136 ((https://doi.org/10.3114/sim.2008.61.13)); Crous PW, et al. 2013. Persoonia 31188-296; Irinyi L, et al. 2015. Medical Mycology 53:313-337 ((https://doi.org/10.1093/mmy/myv008))((https://doi.org/10.1093/mmy/myv008))
AAGTCGTAACAAGGTTTCCGTAGGTGAGTGAAACAAAACCTCTTACTCCTCTTCGTTACTTCTCATGCTAACATATTCTCTAGGTGAACCTGCGGAAGGATCATTAAAGAGTTAGGGTCTTCTCAGGCCCGATCTCCCAACCCTATGTTTATTGAACCAATTTGTGTTGCTTCGGCGGGCCCGTCCACCGTGACCGCCGGAGGACCACCGAGAGGTGTCCTCTGGCCCGCGTCCGCCGATAGCCTATAACCAAAAACTCTTGAATGAATCGTGTCATATGTCTAAGTAATTCCAAAAATTAAAAAGCAAAAAACTTTCAACAACGGATCTCTTGGTTCTG	Fungi	Ascomycota	Eurotiomycetes	Chaetothyriales	Herpotrichiellaceae	NA	NA	Herpotrichiellaceae	9	Pathotroph-Saprotroph	Animal Pathogen-Fungal Parasite-Undefined Saprotroph	NULL	Facultative Yeast-Microfungus	Probable	Mostly saprobic on plants or other fungi, isolated from soil etc., and from medical sources (Cannon & Kirk 2007)	Cannon PF, Kirk PM. 2007. Fungal Families of the World. CAB International, Cambridge (ISBN: 978-0851998275)
AAGTCGTAACAAGGTTTCCGTAGGTGAACCTGCGGAAGGATCATTACCGAGTGCGGGCCCTCTGGGTCCAACCTCCCATCCGTGTCTATCTGTACCCTGTTGCTTCGGCGTGGCCACGGCCCGCCGGAGACTAACATTTGAACGCTGTCTGAAGTTTGCAGTCTGAGTTTTTAGTTAAACAATCGTTAAAACTTTCAACAACGGATCTCTTGGTTCCGGCATCGATGAAGAAC	Fungi	Ascomycota	Eurotiomycetes	Eurotiales	Aspergillaceae	Aspergillus	heterocaryoticus	NA	NA	Pathotroph-Saprotroph	NA	NA	NA	NA	NA	NA
AAGTCGTAACAAGGTTTCCGTAGGTGAACCTGCGGAAGGATCATTAATGGACGCTGGTAAGGAGCGGGGCATCCGCCGAGAGGCTGTGAACCCGCTCCGTTACTCACCAACCATTCTGTGAAAGTACCTCTCGCTTCGGCGGCGGAGGGGCTCCTGCCCCTCGTCAGCCCGCCGGCAGCTCCCAACCAAAACCATTTTCCTTCGTTAAACGTCAATGTCTGAAATCATACTTTGAAAAAAACAAGTTAAAACTTTCAACAACGGATCTCTTGGTTCTC	Fungi	Ascomycota	NA	NA	NA	NA	NA	na	na	na	na	na	na	na	na	na
AAGTCGTAACAAGGTTTCCGTAGGTGAACCTGCGGAAGGATCATTACCGAGAGAGGGGTGGCCCACGGCCATCCCGTGGGGGGTCCGCCCCCCGGTTTCTTCAACCCTGTGTATACCAACCTCTGTTGCTTCGGCGAGCGCTGGGGCTTCGCGCCCCAGCCCCGGCCATCGGTCGGTGAGCACTCGCCGGAGGCTCGAGCCCATCCTGTTTACGACAATGTCCGAGTGTACCGATGGAATTTAGCAAAACTTTCAACAACGGATCTCTTGGTTCTG	Fungi	Ascomycota	Lecanoromycetes	Teloschistales	Teloschistaceae	Caloplaca	skii	Caloplaca	13	Symbiotroph	Lichenized	NULL	Thallus	Highly Probable	Commonly called firedot lichens	Esslinger TL. 2014. North Dakota State University ((http://www.ndsu.edu/pubweb/~esslinge/chcklst/chcklst7.htm))
AAGTCGTAACAAGGTTTCCGTAGGTGAACCTGCGGAAGGATCATTAGTGATTAATTATTGAGTGATAAAAAACTCATAATCTTCTACAAACCACTGTTTTAAAATGTTTACTAGAATGTCCAAGCAGTTAAGCTGTTGAAATATTAAAAGTTTTATAAAACTTTCAGCAACGGATCTCTTGGTTCAGGCATCGATGAAGAACGCAGCCTGTCTCTTATACACATCTCCGAGCC	Fungi	Basidiomycota	Wallemiomycetes	Wallemiales	Wallemiaceae	Wallemia	muriae	Wallemia	13	Saprotroph	Undefined Saprotroph	NULL	NULL	Probable	NULL	Tedersoo L, et al. 2014. Science 346:e1256688 ((https://doi.org/10.1126/science.1256688))
AAGTCGTAACAAGGTTTCCGTAGGTGAACCTGCGGAAGGATCATTAATGAATTTTAGGACGTTCTTTTTAGAAGTCCGACCATTTCATTTTCTTACACTGTGCACACACTTCTTTTTACACACACTTTTAACACATTAGTATAAGAATGTAATAGTCTCTTAATTGAGCATAAACAAAAATAAAACTTTCAGCAACGGATCTCTTGGCTCTCGCATCGATGAAGAACGCAGCC	Fungi	Basidiomycota	Cystobasidiomycetes	Cystobasidiales	Cystobasidiaceae	Cystobasidium	minuta	Cystobasidium	13	Pathotroph	Fungal Parasite	NULL	Facultative Yeast	Highly Probable	NULL	Kurtzman CP, et al. (eds.) 2011. The Yeasts, a Taxonomic Study. Fifth Edition. Vols 1-3. Elsevier, San Diego (ISBN: 9780444521491)
AAGTCGTAACAAGGTTTCCGTAGGTGAACCTGCGGAAGGATCATTAACGAAGAAACGCAACGAGGCCCCGGTTTCGATCGGGGACTCGTTCGTTAGCTCTTCTTTTCACCCTGTGCACCGTGACTTTTTTTTCGCGCGTTAGTCGAAGTTGCGGATGTTTGAAACAATTATGAAAGGCACAAAATGAAGCAACGGATCTCTTGGCTCTCGCATCGATGAAGAACGCAGCCTGT	Fungi	Basidiomycota	NA	NA	NA	NA	NA	na	na	na	na	na	na	na	na	na
AAGTCGTAACAAGGTTTCCGTAGGTGAACCTGCGGAAGGATCATTAGTGAATATAGGACGTCCAACTTAACTTGGAGTCCGAACTCTCACTTTCTAACCCTGTGCACTTGTTTGGGATAGTAACTCTCGCAAGAGAGCGAACTCCTATTCACTTATAAACACAAAGTCTATGAATGTATTAAATTTTATAACAAAATAAAACTTTCAACAACGGATCTCTTGGCTCTCGCATC	Fungi	Basidiomycota	Microbotryomycetes	Sporidiobolales	Sporidiobolaceae	Rhodotorula	mucilaginosa	Rhodotorula	13	Pathotroph-Saprotroph	Animal Endosymbiont-Animal Pathogen-Endophyte-Plant Pathogen-Undefined Saprotroph	NULL	Yeast	Probable	Opportunistic human pathogen	https://www.cdc.gov ((https://www.cdc.gov))
AAGTCGTAACAAGGTTTTCGTAGGTGAACCTGCGGAAGGATCATTAGTGAATCAAGAGTGCTCGCAAGAGGCTCATTTCATTTCCACACACCCATAGTGAACATGTCCTAAGCAACGTGCAATTGCCTTACCGGCTCTTGTCGTTCTTACCTTTTAACACCCCTTTGATTGAGAAGAGATGAAGATGTAGAAAATTGATAAAACAATAACAACTTTCAGCAACGGATGTCTTGGCTCTC	Fungi	Basidiomycota	NA	NA	NA	NA	NA	na	na	na	na	na	na	na	na	na
AAGTCGTAACAAGGTCTCCGTTGGTGAACCAGCGGAGGGATCATTACCGAGTTTACAACTCCCAAACCCCTGTGAACATACCTATACGTTGCCTCGGCGGATCAGCCCGCGCCCTGTAAAAAGGGACGGCCCGCCCGAGGACCCTAAACTCTGTTTTTAGTGGAACTTCTGAGTAAAACAAACAAATAAATCAAAACTTTCAACAACGGATCTCTTGGTTCTGGCATCGATGA	Fungi	Ascomycota	Sordariomycetes	Hypocreales	Nectriaceae	Gibberella	intricans	Gibberella	13	Pathotroph	Plant Pathogen	NULL	Microfungus	Probable	NULL	Tedersoo L, et al. 2014. Science 346:e1256688 ((https://doi.org/10.1126/science.1256688))
AAGTCGTAACAAGGTTTCCGTAGGTGAACCTGCGGAAGGATCATTACATTCAGTAGCTTGCTACTGTTAGGGGGGTCTGTCAGCCTGTATAGTATCACTACTGATGAGCAGCGCGACCCTCTGTCTGTACCCTTGTCTTTTGCGTACTCATGTTTCCTCGGCGGGTTTACACCCGCCGGCTGGACAACTCTATAACCTTTTTAATTTTCAATCAGCGTCTGAAAAACCTAATAATTACAACTTTCAACAACGGATCTCTTGGTTCTG	Fungi	Ascomycota	Dothideomycetes	Pleosporales	Phaeosphaeriaceae	Neosetophoma	NA	Neosetophoma	13	Saprotroph	Undefined Saprotroph	NULL	NULL	Probable	NULL	Tedersoo L, et al. 2014. Science 346:e1256688 ((https://doi.org/10.1126/science.1256688))
AAGTCGTAACAAGGTTTCCGTAGGTGAACCTGCGGAAGGATCATTAAATATCGGTAGTTTACTATCGTTTGAGGGGTGTGGAAACTGCCTTTAAAGCAGGAGTACGTGCCTTTTCTTAACCCTTGACTTTTTGCGCACTTGTGTTTCCTCGGCAGGCTTGCCTGCCGATTGGACAAATCAATAACCTTTTTAATTTTGAATCAGCGTCTGAATTATTTTAATAATTACAACTTTCAACAACGGATCTCTTGGTTCTG	Fungi	Ascomycota	Dothideomycetes	Pleosporales	Phaeosphaeriaceae	Phaeosphaeria	caricicola	Phaeosphaeria	13	Saprotroph	Undefined Saprotroph	NULL	NULL	Probable	NULL	Tedersoo L, et al. 2014. Science 346:e1256688 ((https://doi.org/10.1126/science.1256688))
AAGTCGTAACAAGGTTTCCGTAGGTGAGTGAAACAAAACCTCTTACTCCTCTTCGTTACTTCTCATGCTAACATATTCTCTAGGTGAACCTGCGGAAGGATCATTAAAGAGTTAGGGTCTTCTCAGGCCCGATCTCCCAACCCTATGTTTATTGAACCAATTTGTGTTGCTTCGGCGGGCCCGTCCACCGTGACCGCCGGAGGACCACCGAGAGGTGTCCTCTGGCCCGCGTCCGCCGATAGCCTATAACCAAAAACTCTTGAATGAATCGTGTCATATGTCTAAGTAATTCCACAAATTAAAAAGCAAAAAACTTTCAACAACGGATCTCTTGGTTCTG	Fungi	Ascomycota	Eurotiomycetes	Chaetothyriales	Herpotrichiellaceae	NA	NA	Herpotrichiellaceae	9	Pathotroph-Saprotroph	Animal Pathogen-Fungal Parasite-Undefined Saprotroph	NULL	Facultative Yeast-Microfungus	Probable	Mostly saprobic on plants or other fungi, isolated from soil etc., and from medical sources (Cannon & Kirk 2007)	Cannon PF, Kirk PM. 2007. Fungal Families of the World. CAB International, Cambridge (ISBN: 978-0851998275)
AAGTCGTAACAAGGTTTCCGTAGGTGAACCTGCGGAAGGATCATTACCAATTGCGGGCGAGGCCTAGCCTCCCCGCGAACCTTCTCATCCCTTTATGGTGTACCTTTGTTTCCTCGGCAGGCTTGCCTGCCAGCCAGGACCCCCAACAAACCTTTTTGCAGTAAGAAGTATACGTCTTATCGAAAACAAATCGTTTACAACTTTCAACAATGGATCTCTTGGTTCTGGCATCG	Fungi	Ascomycota	Dothideomycetes	Pleosporales	NA	NA	NA	na	na	na	na	na	na	na	na	na
AAGTCGTAACAAGGTTTCCGTAGGTGAACCTGCGGAAGGATCATTAACGAGTAACTGAACAGGTTGTAGCTGGCCTTTCGGGGCATGTGCACACCTGGCTCATCCACTCTTCAACCTCTGTGCACTTGTTGTAGGTCGGTAGAAGAGCGAGCATCTAATGCTTGCTTGGAAGCCTTCCTATGTTTTACTACAAACGCTTCAGTTTAAGAATGTTTACCTGCGTATAACGCATTTATATACAACTTTCAGCAACGGATCTCTTGGCTCTC	Fungi	Basidiomycota	Agaricomycetes	Polyporales	Phanerochaetaceae	Phanerochaete	NA	Phanerochaete	13	Saprotroph	Wood Saprotroph	White Rot	Corticioid	Highly Probable	NULL	Glenn JK, et al. 1983. Biochemical and Biophysical Research Communications 114:1077-1083 ((https://doi.org/10.1016/0006-291x((83))90672-1))
AAGTCGTAACAAGGTCTCCGTAGGTGAACCTGCGGAGGGATCATTACCGAGCGAGGGCCCCCGGGCCCGACCTCTCAACCCCATGTTGCCCGACACTGTTGCCTCGGGGGCGACCCGGCCCTCCGGCGCCGGGGGCCCCCGGTGGACCGTCAAACACTGCATCTGTGCGTCCGAGTCAAACGATAAATCAATCAAAACTTTCAACAACGGATCTCTTGGTTCTGGCATCGATG	Fungi	Ascomycota	Dothideomycetes	Capnodiales	Teratosphaeriaceae	NA	NA	Teratosphaeriaceae	9	Pathotroph-Saprotroph	Animal Pathogen-Plant Pathogen-Undefined Saprotroph	NULL	NULL	Probable	Includes numerous saprobic, extremophilic, human opportunistic, and plant pathogenic fungi (Quaedvlieg et al. 2014)	Quaedvlieg W, et al. 2014. Persoonia 3:31-40 ((https://doi.org/10.3767/003158514X681981))
AAGTCGTAACAAGGTTTCCGTAGGTGAACCTGCGGAAGGATCATTATTGTAGGTGCCTTCGGGCCCGCTAACACAATAACCCTTGTCTTTTTTTGTGCACCCTTTGTTTCCTCGGCAGCTTTGCCTGCCAATGAGGACCCCCAAAAAACCTTTTGCAATCTTAGTATAACAATCTGAAAACAAACAATATTAAAACTTTCAACAATGGATCTCTTGGCTCTGGCATCGATGAA	Fungi	Ascomycota	Dothideomycetes	Pleosporales	Lophiostomataceae	Sigarispora	NA	Lophiostomataceae	9	Pathotroph-Saprotroph	Plant Pathogen-Undefined Saprotroph	NULL	Microfungus	Probable	Saprobic or necrotrophic on herbaceous and woody stems (Cannon & Kirk 2007)	Cannon PF, Kirk PM. 2007. Fungal Families of the World. CAB International, Cambridge (ISBN: 978-0851998275)
AAGTCGTAACAAGGTTTCCGTAGGTGAACCTGCGGAAGGATCATTACCGTAGGGGGGTAACCCCCCTTCGAGATAGCACCCTTGATTTTCGAGTACCTTCTGTTTCTTCGGCGGGCTCGCCCGCCGGTGGACAAACTCAAACCCTTTTTGCAATAGCAGTACGCTCTGATAAACAAACAAAAAGTTAAAACTTTCAACAACGGATCTCTTGGTTCTGGCATCGATGAAGAACG	Fungi	Ascomycota	Dothideomycetes	Pleosporales	Pleosporales_fam_Incertae_sedis	Neooccultibambusa	NA	NA	NA	Saprotroph	NA	NA	NA	NA	NA	NA
AAGTCGTAACAAGGTTTCTGTAGGTGAACCTGCAGAAGGATCATTAGTGAAGATTTGGGCAGGCCATAAGGACGCCAAAAAGTGTCCCTGGCCGCCTACACCCACTATACATCCACAAACCCGTGTGCACTGTCTTGGAGAAAGGCTTCAGAGAGGTTTTTTGTGGTCTCTCTTGGAGTCTTTTTCTTCGCTACAAACTCGAATGGTTAGTATGAACGTGGAACTTGGTTGGACCGTCACTGGCCAACAAACTATACACAACTTTCGACAACGGATCTCTTGGTTCTC	Fungi	Basidiomycota	Malasseziomycetes	Malasseziales	Malasseziaceae	Malassezia	NA	Malassezia	13	Pathotroph-Saprotroph	Animal Pathogen-Undefined Saprotroph	NULL	Facultative Yeast	Probable	A lipid-dependent fungus growing on the sebaceous areas of human skin that may cause or exacerbate several skin diseases (Pityrosporum is a synonym that has been used for the yeast forms)	Kurtzman CP, et al. (eds.) 2011. The Yeasts, a Taxonomic Study. Fifth Edition. Vols 1-3. Elsevier, San Diego (ISBN: 9780444521491); Findley K, et al. 2013. Nature 498:367-370 ((https://doi.org/10.1038/nature12171))
AAGTCGTAACAAGGTTTCCGTAGGTGAACCTGCGGAAGGATCATTACCGAGACGAGATCGGGGGGGGGGGAATCCCCTCCCCGCTGATCGTATCACCACCCTCCTTGACACGCACCGACGTCCTTCCTCGGCGGGGTCCACCCGCCGGCGGAACGTTAGCAAACCCTTTCGTGCATACCAGCAGTATACCGTTCCGATGAGAAATTCAATCGTTACAATCTTCAACAATGGATCTCTTGGCTCTG	Fungi	Ascomycota	Dothideomycetes	Pleosporales	Didymosphaeriaceae	Spegazzinia	NA	Spegazzinia	13	Saprotroph	Undefined Saprotroph	NULL	NULL	Probable	NULL	Tedersoo L, et al. 2014. Science 346:e1256688 ((https://doi.org/10.1126/science.1256688))
AAGTCGTAACAAGGTCTCCGTAGGTGAACCTGCGGAGGGATCATTATAAGTTCACCCAGGCTTGTACAGCTGGGGACTGACAACCCTTTGATTTCCGACTCTGTTGCCTCCGGGGCGACCCTGCCTTCGGGCGGGGGCTCCGGGTGGACACTTCAAACTCTCGCGTAACTTTGCAGTCTGAGTAAACTTAATTAATAAATTAAAACTTTTAACAACGGATCTCTTGGTTCTGG	Fungi	Ascomycota	Dothideomycetes	Capnodiales	Cladosporiaceae	Cladosporium	grevilleae	NA	NA	Saprotroph	NA	NA	NA	NA	NA	NA
AAGTCGTAACAAGGTTTCCGTAGGTGAACCTGCGGAAGGATCATTACAGAGTTCCTGCCCTCACGGGTAGATCTCCACCCTTGCATACCTTACACTTGTTGCTTTGGCAGGCCGATCTCCGGACCGCTGGCGCTTCGCTAGCGAGTGCCTGCCAGAGAACCACAAACCAAACATGTATTAGTTTCGTCCGAGTACTATATAATAGTTAAAACTTTCAACAACGGATCTCTTGGTTCTG	Fungi	Ascomycota	Leotiomycetes	Helotiales	NA	NA	NA	na	na	na	na	na	na	na	na	na
AAGTCGTAACAAGGTCTCCGTTGGTGAACCAGCGGAGGGATCATTATAGAGTTATAAACTCCTAAAACCCATGTGAACTTACCTATGTTGCCTCGGCGGGAAAGCCTACCCGGTACCTACCCTGTAGACACCCGGGAGCGAGCTACCCTGTAGCCCGCTGCAGGCCCACCCGCCGGTGGACAGTTGAACTCTTGTTTTTTATGTGGCATTCTGAATGATTATACTTAATAAGTTAAAACTTTCAACAACGGATCTCTTGGTTCTG	Fungi	Ascomycota	Sordariomycetes	Diaporthales	Valsaceae	Cytospora	populina	Cytospora	13	Pathotroph-Saprotroph-Symbiotroph	Endophyte-Plant Pathogen-Wood Saprotroph	Soft Rot	Microfungus	Probable	NULL	Duncan CG, Eslyn WE. 1966. Mycologia 58:642-645 ((https://doi.org/10.2307/3757045)); Tedersoo L, et al. 2014. Science 346:e1256688 ((https://doi.org/10.1126/science.1256688))
AAGTCGTAACAAGGTTTCCGTAGGTGAACCTGCGGAAGGATCATTACCTGGCCTTGGGCCGCCCGTGGGGGCTCGTCGCTTGCGGCGGCGCTTCCGGGGGTGCTTAGCCCTTGACTATTACCTTGATTATGCGCACCTTTGTTGTTCCCTCGGCAGGTCTCCTGCCGACAGGAACCCCATAAACCCTCATGTATAAGCATCAAACGTCTGAAAACAAATTTAATTATTTACAACTTTCAACAATGGATCTCTTGGTTCTG	Fungi	Ascomycota	Dothideomycetes	Pleosporales	Lentitheciaceae	NA	NA	na	na	na	na	na	na	na	na	na
AAGTCGTAACAAGGTTTCCGTAGGTGAACCTGCGGAAGGATCATTACCGAGTGCGGGTCCTTTGGGCCCAACCTCCCATCCGTGTCTATTATACCCTGTTGCTTCGGCGGGCCCGCCGCTTGTCGGCCGCCGGGGGGGCGCCTTTGCCCCCCGGGCCCGTGCCCGCCGGAGACCCCAACACGAACACTGTCTGAAAGCGTGCAGTCTGAGTTGATTGAATGCAATCAGTTAAAACTTTCAACAATGGATCTCTTGGTTCCG	Fungi	Ascomycota	Eurotiomycetes	Eurotiales	Aspergillaceae	Aspergillus	NA	NA	NA	Pathotroph-Saprotroph	NA	NA	NA	NA	NA	NA
AAGTCGTAACAAGGTTTCCGTAGGTGAACCTGCGGAAGGATCATTACCGAGTTAGGGTGTCCCTCACCGGCGCCCGACCTCCCAACCCTTTGTCTAAATTACCTTGTCGTTGCTTCGGCGGACCGGTTGACCAACTGGTCTTGACCGCCGGGGGGGCTTCCCCCCCTGGAGAGCGTCCGCCGACGGCCCAACCACAAAACTCTTGTACCAAACCATGTCGTCTGAATGTACTTGATTAAGAATCAAAAAACAAAACTTTCAACAACGGATCTCTTGGTTCTG	Fungi	Ascomycota	Eurotiomycetes	Chaetothyriales	Trichomeriaceae	Knufia	perforans	Knufia	13	Pathotroph-Saprotroph	Animal Pathogen-Plant Pathogen-Soil Saprotroph-Undefined Saprotroph	NULL	Microfungus	Possible	Species isolated from tumour-like stem and branch deformities of Populus tremuloides, bark of Populus, rocks, and clinical samples, with one species causes opportunistic skin infections in humans (Crous et al. 2013)	Li DM, et al. 2008. Studies in Mycology 61:131-136 ((https://doi.org/10.3114/sim.2008.61.13)); Crous PW, et al. 2013. Persoonia 31188-296; Irinyi L, et al. 2015. Medical Mycology 53:313-337 ((https://doi.org/10.1093/mmy/myv008))((https://doi.org/10.1093/mmy/myv008))
AAGTCGTAACAAGGTTTCCGTAGGTGAACCTGCGGAAGGATCATTACCGAGAGCCTGGAGCCTAACCGGCCCCAACTCTTCACCCGTGTGTACGAAAACAAATGTTGCTTTGGCGGGTCAGGGATTCATCTCGGTCCCTGGATGGGTATCTACCCATTCCGCGCCCGCCGAAGGTCCAATTAAACCTGTCATCAATGAAGTCCGAGTAATTGTATAATAACTAAAACTTTCAACAACGGATCTCTTGGTTCCC	Fungi	Ascomycota	Lecanoromycetes	Caliciales	Physciaceae	Phaeophyscia	NA	Phaeophyscia	13	Symbiotroph	Lichenized	NULL	Thallus	Highly Probable	NULL	Esslinger TL. 2014. North Dakota State University ((http://www.ndsu.edu/pubweb/~esslinge/chcklst/chcklst7.htm))
AAGTCGTAACAAGGTTTCCGTAGGTGAACCTGCGGAAGGATCATTACCGAAGTATAGGCCCTTTTATAGGGCTAAACTTCCACCCTTTGTTTACTATTCTTTGTTGCTTTGGCGAGACGTCTTCGGACCACCGGCTCTTGGGCTGGTGAGCGCTCGCCAGAGGAAAATCAAACCCAAACCTTTTTTAGTGTTGTCTGAGAAACAAGTTTAATTATTAAAACTTTCAACAACGGATCTCTTGGCTCTG	Fungi	Ascomycota	Leotiomycetes	Helotiales	Helotiaceae	Articulospora	proliferata	Articulospora	13	Saprotroph	Undefined Saprotroph	NULL	NULL	Probable	NULL	Tedersoo L, et al. 2014. Science 346:e1256688 ((https://doi.org/10.1126/science.1256688))
AAGTCGTAACAAGGTTTCTGTAGGTGAACCTGCAGAAGGATCATTAGTGAAAGTTTCGGGCCTGCCATACGGACGCAAACACGTCTCTGGCGCCCATCACTATATCCATACCAACCCCTGTGCACTGTGATGACGAATGTCATCGAACAAAAAAAAACTCGTATGGTTGAATGTACGTGAAATTGTAGGTATAGCCTACGAACTATACACAACTTTCGACAACGGATCTCTTGGTTCTC	Fungi	Basidiomycota	Malasseziomycetes	Malasseziales	Malasseziaceae	Malassezia	sympodialis	Malassezia	13	Pathotroph-Saprotroph	Animal Pathogen-Undefined Saprotroph	NULL	Facultative Yeast	Probable	A lipid-dependent fungus growing on the sebaceous areas of human skin that may cause or exacerbate several skin diseases (Pityrosporum is a synonym that has been used for the yeast forms)	Kurtzman CP, et al. (eds.) 2011. The Yeasts, a Taxonomic Study. Fifth Edition. Vols 1-3. Elsevier, San Diego (ISBN: 9780444521491); Findley K, et al. 2013. Nature 498:367-370 ((https://doi.org/10.1038/nature12171))
AAGTCGTAACAAGGTTTCCGTAGGTGAACCTGCGGAAGGATCATTAGCGAAGCTCGGAATGCGTGTTCGGTCTGATGCTGCCCGGCAACGGGATGTGCTCGTCTGGATGCGTGTCCCTTCTCTATTCCACCCCTTTGTGAACCAAGTGTGCGAGCCGAAGAGAGATCGGAGGCTCGCATGCAAACCCTTAACATACCCCAATGAAGTATCAGAATGTACCTTGCGTTAACTCGCACAAATACAACTTTCAACAACGGATCTCTTGGCTCTC	Fungi	Basidiomycota	Agaricomycetes	Russulales	Peniophoraceae	NA	NA	Peniophoraceae	9	Pathotroph-Saprotroph	Plant Pathogen-Wood Saprotroph	White Rot	Corticioid	Probable	Most species are saprobic, causing rots of standing and fallen wood. Many species are adapted to xeric conditions, being able to grow on rapidly drying dead attached branches (Cannon & Kirk 2007)	Cannon PF, Kirk PM. 2007. Fungal Families of the World. CAB International, Cambridge (ISBN: 978-0851998275)
AAGTCGTAACAAGGTTTCCGTAGGTGAACCTGCGGAAGGATCATTACCGAGTTAGGGTCCTCTGGGCTCGACCTCCTACCCTTTGTCTACCTTACCTTTTGTTGCTTCGGCGGATCCGTCCTCTCGAGGACCGCCGGAGGGTGTCACCCCCCTCTGGCCCGTGTCCGCCGGTGGCCCACAACCAAAAACTCTTGTTTAAACGTGTCGTCTAAGTACAAAAAAACAAATAAGTAAAAACTTTCAACAACGGATCTCTTGGTTCTG	Fungi	Ascomycota	Eurotiomycetes	Chaetothyriales	Herpotrichiellaceae	Rhinocladiella	NA	Rhinocladiella	13	Saprotroph	Undefined Saprotroph-Wood Saprotroph	Soft Rot	Facultative Yeast	Probable	NULL	Nilsson T. 1973. Studia Forestalia Suecica 104:1-40 ((https://pub.epsilon.slu.se/5711/)); Seehann G, et al. 1975. List of Fungi in Soft-Rot Tissue Tests. Institute fur Holzbiologie und Holzschutz, Bundesforschungsanstalt fur Forst - und Holzwirtshaft, Hamburg - Lohbrugge, Germany; Costa IPMW, et al. 2012. Mycotaxon 119:e26 ((http://mycotaxon.com/resources/checklists/costa_v119_checklist.pdf)); Te…
AAGTCGTAACAAGGTAACCGTAGGTGAACCTGCGGTTGGATCATTAAAAAGATCTAGCCCGAACTCGGATGGGATTTGTCTTCGGATGGTCTCGTTCGATGCCGGGTTTCTCACCTAAAAAGTGAGTTCAACATTATGTGAACTGTTCTGTCTCTGGCGGTGGGGTGGCCTAAAACGTCATCTGTCAGCATCCGGGTTCTCTCGGTGTGCCGTGGACAAGCCGTCAATGGTGTATGTTTCATACAAACTTTTGTTTTCATTAATCTGTCTGACATATCTTTGTATCTAAAATATACAAAAACAACTTTTGGCAACGGATCTCTTGGCTCCC	Fungi	Chytridiomycota	Spizellomycetes	Spizellomycetales	Powellomycetaceae	NA	NA	na	na	na	na	na	na	na	na	na
AAGTCGTAACAAGGTTTCCGTAGGTGAACCTGCGGAAGGATCATTAGTGATTTGACCTCCGGGTCTATATTACAATCCACATACCTCTGTGAACCGTTTGACCTTCGGGTCTACATACAAACATCAGTGTAATGAACGTCAAATTATATAACATAATAAAACTTTTAACAACGGATCTCTTGGCTCTCGCATCGATGAAGAACGCAGCCTGTCTCTTATACACATCTCCGAGC	Fungi	Basidiomycota	Tremellomycetes	Filobasidiales	Filobasidiaceae	Naganishia	NA	NA	NA	Pathotroph-Saprotroph	NA	NA	NA	NA	NA	NA
AAGTCGTAACAAGGTTTCCGTAGGTGAACCTGCGGAAGGATCATTACCGAGTTGATTCGAGCTCCGGCTCGACTCTCCCACCCTTTGTTTACCTACCTCTGTTGCTTTGGCGGTGCCGCCTTCGGGCGCCCGCCAGAGGACTTCAAAACTCCAGTCAGTGAACGTCTCAGTCTGAAAAACAAGTTAATAAACTAAAACTTTCAACAACGGATCTCTTGGTTCTGGCATCGATG	Fungi	Ascomycota	Dothideomycetes	Botryosphaeriales	Botryosphaeriaceae	Dothiorella	viticola	Dothiorella	13	Pathotroph	Plant Pathogen	NULL	Microfungus	Probable	NULL	Tedersoo L, et al. 2014. Science 346:e1256688 ((https://doi.org/10.1126/science.1256688))
AAGTCGTAACAAGGTCTCCGTAGGTGAACCTGCGGAGGGATCATTACTGAGTGAGGGAGCAATCCCGACCTCCAACCCTTTGTGAACGCATCACGTTGCTTCGGGGGCGACCCTGCCGCGCGAGCGGCATTCCCCCCGGAGGTCATCAAAACACTGCATTCTTACGTCGGAGTAAAAAGTTAATTTAATAAAACTTTCAACAACGGATCTCTTGGTTCTGGCATCGATGAAGA	Fungi	Ascomycota	Dothideomycetes	Capnodiales	Mycosphaerellaceae	Ramularia	NA	Mycosphaerellaceae	9	Pathotroph-Saprotroph	Plant Pathogen-Undefined Saprotroph	NULL	Microfungus	Probable	Biotrophic, necrotrophic or saprobic on various plant tissues (Cannon & Kirk 2007)	Cannon PF, Kirk PM. 2007. Fungal Families of the World. CAB International, Cambridge (ISBN: 978-0851998275)
AAGTCGTAACAAGGTTTCCGTAGGTGAACCTGCGGAAGGATCATTACAGAGTTAGGGTCTTCACAGGCCCGATCTCCCAACCCTTTGTTTATTCAACCTTTTGTTGCTTCGGCGGGCCCGTCCTCTCACGAGGACCGCCGGAGGATTTGTCGAGAGACGTCCTCTGGCCCGCGCCCGCCGGTGGCCAACCAATTAAACTCTGAATGAATCGTGTCTATTCTAAGTCATTGACAAAATACAAAAAGCAAAACTTTCAACAACGGATCTCTTGGTTCTG	Fungi	Ascomycota	Eurotiomycetes	Chaetothyriales	NA	NA	NA	na	na	na	na	na	na	na	na	na
AAGTCGTAACAAGGTTTCCGTAGGTGAACCTGCGGAAGGATCATTACCGAAGTACAGGCCCTTTTATAGGGCTACACTTCCACCCTTTGTTTACTATTCTTTGTTGCTTTGGCGAGACGTCTTCGGACCACCGGCCCCCGGGCTGGTGCGCGCTCGCCAGAGGAAAATCAAACCCAAACCATTTTTAGTGTCGTCTGAAAAACAAGTTTAATTATTAAAACTTTCAACAACGGATCTCTTGGCTCTG	Fungi	Ascomycota	Leotiomycetes	Helotiales	Helotiaceae	Articulospora	proliferata	Articulospora	13	Saprotroph	Undefined Saprotroph	NULL	NULL	Probable	NULL	Tedersoo L, et al. 2014. Science 346:e1256688 ((https://doi.org/10.1126/science.1256688))
AAGTCGTAACAAGGTTTCCGTAGGTGAACCTGCGGAAGGATCACTAAAGTAAACGCCCTCCGGGGCTCTCTTTATTCACACACCCCTGTGCACTTTGGCCACCTGCCGCGCTTCACTGCGTTAGTAGGTGTGTCTTTATAATTATACCCATATACACAAGTCATTGAATGTAAAATCGTTATAAACTAATATAACTTTCAACAACGGATCTCTTGGTTCTCGCATCGATGAAG	Fungi	Basidiomycota	Tremellomycetes	Cystofilobasidiales	Cystofilobasidiaceae	Cystofilobasidium	macerans	Cystofilobasidium	13	Saprotroph	Leaf Saprotroph	NULL	Yeast	Possible	NULL	Oberwinkler F, et al. 1983. Systematic and Applied Microbiology 41:14-122 ((https://doi.org/10.1016/S0723-2020((83))80039-3))
AAGTCGTAACAAGGTTTCCGTAGGTGAACCTGCGGAAGGATCATTATCCCACCGGTCTACCGGTTTTAGGGGCCCTCGCTGCGCCTATACAGCAAAGCGAGCCCTCTTATACCCTTGTCTATGAGCACTCATGTTTCCTTGGTAGGCTTGCCTGCCAGTTGGACACCCCGAACTCTTTAATTTTACATCAGCGTCTGAAACAAATAATATTTACAACTTTCAACAACGGATCTCTTGGTTCTG	Fungi	NA	NA	NA	NA	NA	NA	na	na	na	na	na	na	na	na	na
AAGTCGTCACAAGGTCTCCGTTGGTGAACCAGCGGAGGGATCCTTATCGAGTTTCGTACTCCAAACCCTTTGTGAACATACCTGTTTTCGTTGCTTCGGCAGGTCGGGGGCCAACCCCGCCCGCCGCCGGACTCCCCCTCGCGGGGCTGCGCCGGCGGGCCTGCCGGAGGGCACAGACTCTGTATTCAAAAACGTACCTCTCTGAGTTATCTTTACAAATAAGTAAAAACTTTCAACAACGGATCTCTTGGTTCTG	Fungi	Ascomycota	Sordariomycetes	Togniniales	Togniniaceae	Phaeoacremonium	NA	Phaeoacremonium	13	Pathotroph	Plant Pathogen	NULL	NULL	Probable	NULL	Tedersoo L, et al. 2014. Science 346:e1256688 ((https://doi.org/10.1126/science.1256688))
AAGTCGTAACAAGGTTTCCGTAGGTGAACCTGCGGAAGGATCATTAATGGAAGCCAAGTGTTAGGGGCTCTCGGAGACTCCGCCGCGAGGCGTGAAGCCGATCCCCGATACCCGCCTACCATTCTGTGAAATCACCCTTTGCTTCGGCGGCCGGGTCGCGGAGAGATTCCGCCCCCGCTAAGTCCGCCGGCAGCTCCAGCCCAAACTATTTTTTTCGTTAAACGTTAATGTCCGAAATGCATCTTGAAAATAACAAGTTAAAACTTTCAACAACGGATCTCTTGGTTCTC	Fungi	Ascomycota	NA	NA	NA	NA	NA	na	na	na	na	na	na	na	na	na
AAGTCGTCACAAGGTCTCCGTTGGTGAACCAGCGGAGGGATCCTTACAGAGTTATCTAACTCCCAAACCCATGTGAACTTACCATTGTTGCCTCGGCAGAACCTACCCGGTACCTACCCTGTAACGACCTACCCTGTAGCGAGTTACCCGGGAACGGCCTACCCTGTAGCGCGCTGCCGGTGGACTTCTAAACTCTTGTTATTTATTGTAATCTGAGCGTCTTATTTTAATAAGTCAAAACTTTCAACAACGGATCTCTTGGTTCTG	Fungi	Ascomycota	Sordariomycetes	Xylariales	Amphisphaeriaceae	Seimatosporium	vitis	Seimatosporium	13	Pathotroph	Plant Pathogen	NULL	Microfungus	Probable	Some species causing leaf spot disease (www.apsnet.org)	Tedersoo L, et al. 2014. Science 346:e1256688 ((https://doi.org/10.1126/science.1256688)); The American Phytopathological Society Common Names of Plant Diseases ((http://www.apsnet.org/publications/commonnames/Pages/default.aspx))
AAGTCGTCACAAGGTCTCCGGTGTTGAACCAGCGGAGGGATCATTACAGAGTTATCTAACTCCCAAACCCATGTGAACTTACCATTGTTGCCTCGGCAGAACCTACCCGGTACCTACCCTGTAACGACCTACCCTGTAGCGAGTTACCCGGGAACGGCCTACCCTGTAGCGCGCTGCCGGTGGACTTCTAAACTCTTGTTATTTATTGTAATCTGAGCGTCTTATTTTAATAAGTCAAAACTTTCAACAACGGATCTCTTGGTTCTG	Fungi	Ascomycota	Sordariomycetes	Xylariales	Amphisphaeriaceae	Seimatosporium	vitis	Seimatosporium	13	Pathotroph	Plant Pathogen	NULL	Microfungus	Probable	Some species causing leaf spot disease (www.apsnet.org)	Tedersoo L, et al. 2014. Science 346:e1256688 ((https://doi.org/10.1126/science.1256688)); The American Phytopathological Society Common Names of Plant Diseases ((http://www.apsnet.org/publications/commonnames/Pages/default.aspx))
AAGTCGTAACAAGGTTTCCGTAGGTGAACCTGCGGAAGGATCATTACCTAGAGTTTGTGGGCTTTGCCCGCTACCTCTTACCCATGTCTTTTGAGTACTTACGTTTCCTCGGCGGGTTCGCCCGCCGACTGGACAAAATTAAACCCTTTGTAATTGAAATCAGCGTCTGAAAAACATAATAGTTACAACTTTCAACAACGGATCTCTTGGTTCTGGCATCGATGAAGAACGCA	Fungi	Ascomycota	Dothideomycetes	Pleosporales	Didymellaceae	Ascochyta	var._macrospora	Ascochyta	13	Pathotroph	Plant Pathogen	NULL	Microfungus	Probable	NULL	Tedersoo L, et al. 2014. Science 346:e1256688 ((https://doi.org/10.1126/science.1256688))
AAGTCGTAACAAGGTTTCCGTAGGTGAACCTGCGGAAGGATCATTAACGAATCAAACAAGTTCATCTTGTTCTGATCCTGTGCACCTTATGTAGTCCCAAAGCCTTCACGGGCGGCGGTTGACTACGTCTACCTCACACCTTAAAGTATGTTAACGAATGTAATCATGGTCTTGACAGACCCTAAAAAGTTAATACAACTTTCGACAACGGATCTCTTGGCTCTCGCATCGAT	Fungi	Basidiomycota	Agaricomycetes	Agaricales	Schizophyllaceae	Schizophyllum	commune	Schizophyllum	13	Saprotroph	Wood Saprotroph	White Rot	NULL	Highly Probable	NULL	Ahmada SS, Miles PG. 1970. Genetical Research 15:19-28 ((https://doi.org/10.1017/S0016672300001336))
AAGTCGTAACAAGGTCTCCGTAGGTGAACCTGCGGAGGGATCATTACTGAGTTTTTAACTCTCCAAACCATGTGAACTTACCACTGTTGCCTCGGTGGATGGTGCTGTCTCTCGGGACGGCGCCACCGCCGGTGGACTACCTAAACTCTGTTAATTTTTGTCAATCTGAATCAAACTAAGAAATAAGTTAAAACTTTCAACAACGGATCTCTTGGTTCTGGCATCGATGAAGA	Fungi	Ascomycota	Sordariomycetes	Xylariales	Hyponectriaceae	Monographella	nivalis	Monographella	13	Pathotroph	Plant Pathogen	NULL	NULL	Probable	NULL	Tedersoo L, et al. 2014. Science 346:e1256688 ((https://doi.org/10.1126/science.1256688))
AAGTCGTAACAAGGTTTCCGTAGGTGAACCTGCGGAAGGATCATTAATAAACGGCGACGCTTTCGAGCTTAGCTTTTATATCCTTATACACCTGTGAACTATTTGCCTTTGGGCACAAACTTAAACATAATGTAATGAATGTAAACTATTATAACAAATACAACTTTCAACAACGGATCTCTTGGCTCTCACATCGATGAAGAACGCAGCCTGTCTCTTATACACATCTCCGA	Fungi	Basidiomycota	Tremellomycetes	Tremellales	Bulleribasidiaceae	Dioszegia	fristingensis	NA	NA	Saprotroph	NA	NA	NA	NA	NA	NA
AAGTCGTAACAAGGTTTCCGTAGGTGAACCTGCGGAAGGATCATTAACCTTTCAAATCAGGGTGCGGCGCGGCCCCCGAGGAGCGGAAACAATCCTTGGGAGGTATGCGGGGGCTTCGAGCCCCCCATTTACGCACGCACGACTGCCATCCTTACTTTACGAGCACCTTCTGTTCTCCCTCGGCGGGGCAACCTGCCGTTGGAACCGAATAAACTCTTTTTGCATCTAGCATTACCTGTTCCGAAACAAACAATCGTTACAACTTTCAACAATGGATCTCTTGGCTCTG	Fungi	Ascomycota	Dothideomycetes	Pleosporales	Didymosphaeriaceae	Pseudopithomyces	rosae	Didymosphaeriaceae	9	Pathotroph-Saprotroph-Symbiotroph	Endophyte-Lichen Parasite-Plant Pathogen-Undefined Saprotroph	NULL	Microfungus	Probable	Saprobes in both woody and herbaceous material, also parasitic on other fungi (Cannon & Kirk 2007)	Cannon PF, Kirk PM. 2007. Fungal Families of the World. CAB International, Cambridge (ISBN: 978-0851998275); Massimo NC, et al. 2015. Microbial Ecology 70:61-76 ((https://doi.org/10.1007/s00248-014-0563-6))
AAGTCGTAACAAGGTTTCCGTAGGTGAACCTGCGGAAGGATCATTGTCGAAACCTGCCTAGCAGAACGACCCGAGAACTAGTTTCAAAGCGGGGGGCCGAGGGGTCCTGCGCCTCCTCGTCCCCTTTATCTCGGGGGGGTTGCGTTGCGCTCGCGCGGCCGACCCTTCCGGGCGTACAAACGAACACCGGCGCGAATTGCGCCAAGGAAATTGAACGAGAGAGCGCGTCCCCGTCGCCCCCGAAAACGGTGTGCGAGGGCGGCGTCGTCATCTTCAAATATGTCAAAACGACTCTCGGCAACGGATATCTCGGCTCTC	Fungi	Ascomycota	NA	NA	NA	NA	NA	na	na	na	na	na	na	na	na	na
AAGTCGTAACAAGGTTTCCGTAGGTGAACCTGCGGAAGGATCATTACCGAGAGTGACGGACGCCGGCGGCGCCGTCCCGGGGGCCCCGCCCCCGACCTCTTCAACCCTGTGAATATTTGCCCTTGTTGCTTCGGCGAGCGTCGAGGCCTTTCGCGCCTCGGCCCCGGCTCCGGCCGGTGAGCTCTCGCCCGAGGCCCTCTCCATTCGGCTCTACAGTGACGTCCGAGGATTTGCAATCAATATCAAAACTTTCAACAACGGATCTCTTGGTTCTG	Fungi	Ascomycota	Lecanoromycetes	Teloschistales	Teloschistaceae	Xanthoria	parietina	Xanthoria	13	Symbiotroph	Lichenized	NULL	Thallus	Highly Probable	NULL	Esslinger TL. 2014. North Dakota State University ((http://www.ndsu.edu/pubweb/~esslinge/chcklst/chcklst7.htm))
GAACCAAGAGATCCGTTGTTAAAAGTTTTAATTTATTAATTAAGTTTACTCAGACTGCAAAGTTACGCAAGAGTTTGAAGTGTCCACCCGGAGCCCCCGCCCGAAGGCAGGGTCGCCCCGGAGGCAACAGAGTCGGACAACAAAGGGTTATGAATAACCAGGCCGAAGCCCGGGCGTTCTTGTAATGATCCCTCCGCAGGTTCACCTACGGAGACCTTGTTACGACTTTTACT	Fungi	Ascomycota	Saccharomycetes	Saccharomycetales	NA	NA	NA	na	na	na	na	na	na	na	na	na
AAGTCGTAACAAGGTTTCCGTAGGTGAACCTGCGGAAGGATCATTATTGTAGGTGCCTTCGGGCCCGCCAGCACAATAACCCTTGTCTTTTTTTGTGCACCCTTTGTTTCCTCGGCAGCTTTGCCTGCCAACGAGGACCCCCCTAAAACCTTTTGCAATCTTAGTATAACATTCTGAAAACAAACAATATTAAAACTTTCAACAATGGATCTCTTGGCTCTGGCATCGATGAA	Fungi	Ascomycota	Dothideomycetes	Pleosporales	Lophiostomataceae	Platystomum	crataegi	Platystomum	13	Saprotroph	Undefined Saprotroph	NULL	NULL	Probable	NULL	Tedersoo L, et al. 2014. Science 346:e1256688 ((https://doi.org/10.1126/science.1256688))
AAGTCGTAACAAGGTTTCCGTAGGTGAACCTGCGGAAGGATCATTATTGTAGGTGCCTTCGGGCCCGCTAACACAATAACCCTTGTCTTTTTTTGTGCACCCTTTGTTTCCTCGGCAGCTTTGCCTGCCAACGAGGACCCCCCTAAAACCTTTTGCAATCTTAGTATAACATTCTGAAAACAAACAATATTAAAACTTTCAACAATGGATCTCTTGGCTCTGGCATCGATGAA	Fungi	Ascomycota	Dothideomycetes	Pleosporales	Lophiostomataceae	Platystomum	crataegi	Platystomum	13	Saprotroph	Undefined Saprotroph	NULL	NULL	Probable	NULL	Tedersoo L, et al. 2014. Science 346:e1256688 ((https://doi.org/10.1126/science.1256688))
AAGTCGTAACAAGGTTTCCGTAGGTGAACCTGCGGAAGGATCATTAGTGATATTGAAATACTTTTTCAAGTCTCTATATACCCTTTTGTCAACCATACCATGTTGCTTCCACTGGCCAGATGTCCAGCCTTTTAAGGATGGTCTGTCCTCCAGCACCTTGTGTGCACGGAGAGTGCTGGTGGAAAGAAAACCAAAACTTGCTTTTAGAAAAACTTGTCTGACAACTTTTATATAACTTTATAAAACTTTCAACAACGGATCTCTAGGCTCTT	Fungi	Ascomycota	NA	NA	NA	NA	NA	na	na	na	na	na	na	na	na	na
AAGTCGTAACAAGGTCTCCGTAGGTGAACCTGCGGAGGGATCATTACACAATATGAAAGCGGGCTGGAATCCTTTGGGGTTACAGCCTTGCTGAATTATTCACCCGTGTCTTTTGCGTACTTCTTGTTTCCTTGGTGGGTTCGCCCACCATAGGACAAACCATTAAACCTTTTGTAATTGCAATCAGCGTCAGTAAAAAAATTAATAATTACAACTTTTAACAACGGATCTCTTGGTTCTG	Fungi	Ascomycota	Dothideomycetes	Pleosporales	Pleosporaceae	Ulocladium	chartarum	Ulocladium	13	Pathotroph	Plant Pathogen	NULL	NULL	Probable	NULL	Tedersoo L, et al. 2014. Science 346:e1256688 ((https://doi.org/10.1126/science.1256688))
AAGTCGTAACAAGGTTTCCGTAGGTGAACCTGCGGAAGGATCATTATTGTAGGCGCCTTCGGGCCCGCTGTAACAATAACCCTTGTCTTTTTTTGTGCACCCTTTGTTTCCTCGGCAGCTTTGCCTGCCAACGAGGACCCCCCAAAAACCTTTTGCAATCCTAGTACAACGTTCTGAAAACAAACAATATTAAAACTTTCAACAATGGATCTCTTGGCTCTGGCATCGATGAA	Fungi	Ascomycota	Dothideomycetes	Pleosporales	Lophiostomataceae	NA	NA	Lophiostomataceae	9	Pathotroph-Saprotroph	Plant Pathogen-Undefined Saprotroph	NULL	Microfungus	Probable	Saprobic or necrotrophic on herbaceous and woody stems (Cannon & Kirk 2007)	Cannon PF, Kirk PM. 2007. Fungal Families of the World. CAB International, Cambridge (ISBN: 978-0851998275)
AAGTCGTAACAAGGTTTCCGTAGGTGAACCTGCGGAAGGATCATTAATGAATACAGATGCCTGTCGAGCTTGCTCACGGGCTTTCTATCATATCCATAACACCTGTGCACTTGTTGGATGATCTAAAGACATAGGGTAAAACCTAAAGTCAATAGTCATCCACTTACACTAAACAATAATGTAACAAATGTAGTCTTATTATAACAAAATAAAACTTTCAACAACGGATCTCTTGGCTCTC	Fungi	Basidiomycota	Tremellomycetes	Filobasidiales	Filobasidiaceae	Naganishia	friedmannii	NA	NA	Pathotroph-Saprotroph	NA	NA	NA	NA	NA	NA
AAGTCGTAACAAGGTTTCCGTAGGTGAACCTGCGGAAGGATCATTACCGAGTTAGGGTCTCTTCTCGAGCCCGACCTCCCACCCTTTGTTTACTTAACCATATGTTGCTTCGGCAGGCCCGCCTTTACCGGCCGCCGGGGGTGCTTATACCGCCCCTGGCCCGTTGCCTGCCGATGGCCCAACCATTAAACTCTTGTTAAAACGTGTCGTCTGAGTCTTAATAAAAAAATTAAAATTAAAAACTTTCAACAACGGATCTCTTGGTTCTG	Fungi	Ascomycota	Eurotiomycetes	Chaetothyriales	NA	NA	NA	na	na	na	na	na	na	na	na	na
AAGTCGTAACAAGGTTTCCGTAGGTGAACCTGCGGAAGGATCATTAGAGAAATTGGGTGAAAGCCCTTTTACTATACTACACCTGTGCACCTTGGCTCTTACTTGTAAGAGTCCTGCTTCGGCAGATTACAAACATATAGTGTCATGAACGTATTTGATAATAAACTTATACAACTTTTAACAACGGATCTCTTGGCTCTCGCATCGATGAAGAACGCAGCCTGTCTCTTATA	Fungi	Basidiomycota	NA	NA	NA	NA	NA	na	na	na	na	na	na	na	na	na
AAGTCGTAACAAGGTTTCCGTAGGTGAACCTGCGGAAGGATCATTATAGTATTCTATTGCCAGCGCTTAATTGCGCGGCGATAAACCTTACACACATTGTCTAGTTTTTTTGAACTTTGCTTTGGGTGGTGAGCCTGGCTTACTGCCCAAAGGTCTAAACACATTTTTTTTAATGTTAAAACCTTTAACCAATAGTCATGAAAATTTTTAACAAAAATTAAAATCTTCAAAACTTTCAACAACGGATCTCTTGGGTCTC	Fungi	Ascomycota	Saccharomycetes	Saccharomycetales	Phaffomycetaceae	Wickerhamomyces	anomalus	Wickerhamomyces	13	Saprotroph	Undefined Saprotroph	NULL	Yeast	Probable	NULL	Kurtzman CP, et al. 2008. FEMS Yeast Research 8:939-954 ((https://doi.org/10.1111/j.1567-1364.2008.00419.x))
AAGTCGTAACAAGGTTTCCGTAGGTGAACCTGCGGAAGGATCATTACTGAGTGAGGGCCCTCTGGGTCCAACCTCCCACCCGTGTTTATTGTACCTTGTTGCTTCGGTGCGCCCGCCTCACGGCCGCCGGGGGGCTTCTGCCCCCGGGTCCGCGCGCACCGGAGACACTATTGAACTCCGTCTGAAGATTGCAGTCTGAGCATAAACTAAATAAGTTAAAACTTTCAACAACGGATCTCTTGGTTCCG	Fungi	Ascomycota	Eurotiomycetes	Eurotiales	Aspergillaceae	Penicillium	paczoskii	Penicillium	13	Saprotroph	Dung Saprotroph-Undefined Saprotroph-Wood Saprotroph	Soft Rot	Microfungus	Highly Probable	NULL	Duncan CG, Eslyn WE. 1966. Mycologia 58642-664; Seehann G, et al. 1975. List of Fungi in Soft-Rot Tissue Tests. Institute fur Holzbiologie und Holzschutz, Bundesforschungsanstalt fur Forst - und Holzwirtshaft, Hamburg - Lohbrugge, Germany; Costa IPMW, et al. 2012. Mycotaxon 119:e26 ((http://mycotaxon.com/resources/checklists/costa_v119_checklist.pdf)); Bills GF, et al. 2013. Current Opinion in Mi…
AAGTCGTAACAAGGTCTCCGTTGGTGAACCAGCGGAGGGATCATTACCGAGTTTACAACTCCCAAACCCAATGTGAACCATACCAAACTGTTGCCTCGGCGGGGTCACGCCCCGGGTGCGTCGCAGCCCCGGAACCAGGCGCCCGCCGGAGGGACCAACCAAACTCTTTTCTGTAGTCCCCTCGCGGACGTTATTTCTTACAGCTCTGAGCAAAAATTCAAAATGAATCAAAACTTTCAACAACGGATCTCTTGGTTCTG	Fungi	Ascomycota	Sordariomycetes	Hypocreales	Hypocreaceae	Trichoderma	NA	Trichoderma	13	Pathotroph-Saprotroph-Symbiotroph	Animal Pathogen-Endophyte-Epiphyte-Fungal Parasite-Plant Pathogen-Wood Saprotroph	Soft Rot	Microfungus	Probable	Cause of soft-rot (Seehann et al. 1975); Likely opportunistic human pathogen (Irinyi et al. 2015); Endophyte detection method-culture (Busby et al. 2016)	Seehann G, et al. 1975. List of Fungi in Soft-Rot Tissue Tests. Institute fur Holzbiologie und Holzschutz, Bundesforschungsanstalt fur Forst - und Holzwirtshaft, Hamburg - Lohbrugge, Germany; Andrews JH, et al. 1983. Phytopathology 73228-234; Hanada RE, et al. 2010. Fungal Biology 114:901-910 ((https://doi.org/10.1016/j.funbio.2010.08.006)); Costa IPMW, et al. 2012. Mycotaxon 119:e26 ((http://myc…
AAGTCGTAACAAGGTCTCCGTTGGTGAACCAGCGGAGGGATCATTACAGAGTTATACAACTCCCATACCATTTGTAAACTTTACTCAGTTATGCCTCGGCGTGAACTGCGTACGGAGGCAGAGTGGTGTTACCCGGTAGCTTACCCTGTAGGTTACCCTGTGGCGCTACCCTGTATCAACTCCCGCGCAGCCCGCCGGTGGTACACTAAACTCTTGTTTTATTTTATATTCTGAGCGTATTATTTTAATAATTAAAACTTTCAACAACGGATCTCTTGGTTCTG	Fungi	Ascomycota	Sordariomycetes	Xylariales	Apiosporaceae	Arthrinium	pseudosinense	Arthrinium	13	Saprotroph	Undefined Saprotroph	NULL	NULL	Probable	NULL	Tedersoo L, et al. 2014. Science 346:e1256688 ((https://doi.org/10.1126/science.1256688))
AAGTCGTAACAAGGTCTCCGTAGGTGAACCTGCGGAGGGATCATTACACAATAACAAGGCGGGCTGGACACCCCCCACTGGGCACTGCTTCACGGCGTGCGCGGCGGGGCCGGCCCTGCTGAATTATTCACCCGTGTCTTTTGCGTACTTCTTGTTTCCTGGGTGGGCTCGCCCGCCCTCAGGACCAACCACAAACCTTTTGCAATAGCAATCAGCGTCAGTAACAACGTAATTAATTACAACTTTCAACAACGGATCTCTTGGTTCTG	Fungi	Ascomycota	Dothideomycetes	Pleosporales	Pleosporaceae	Alternaria	NA	Alternaria	13	Pathotroph-Saprotroph-Symbiotroph	Animal Pathogen-Endophyte-Plant Pathogen-Wood Saprotroph	Soft Rot	Microfungus	Possible	NULL	Duncan CG, Eslyn WE. 1966. Mycologia 58642-664; Seehann G, et al. 1975. List of Fungi in Soft-Rot Tissue Tests. Institute fur Holzbiologie und Holzschutz, Bundesforschungsanstalt fur Forst - und Holzwirtshaft, Hamburg - Lohbrugge, Germany; Tedersoo L, et al. 2014. Science 346:e1256688 ((https://doi.org/10.1126/science.1256688))
AAGTCGTAACAAGGTCTCCGTTGGTGAACCAGCGGAGGGATCATTACAGAGTTTTCTAACTCCCAAACCCATGTGAACTTACCATTGTTGCCTCGGCAGAACCTACCCGGTACCTACCCTGTAACGACCTACCCTGTAGCGAGTTACCCGGGAATGGCCTACCCTGTAGTGCGCTGCCGGCGGACCTCTTAACTCTTGTTATTTTATAGTAATCTGAGCGTCTTATTTTAATAAGTCAAAACTTTCAACAACGGATCTCTTGGTTCTG	Fungi	Ascomycota	Sordariomycetes	Xylariales	Amphisphaeriaceae	Seimatosporium	italicum	Seimatosporium	13	Pathotroph	Plant Pathogen	NULL	Microfungus	Probable	Some species causing leaf spot disease (www.apsnet.org)	Tedersoo L, et al. 2014. Science 346:e1256688 ((https://doi.org/10.1126/science.1256688)); The American Phytopathological Society Common Names of Plant Diseases ((http://www.apsnet.org/publications/commonnames/Pages/default.aspx))
AAGTCGTAACAAGGTCTCCGTTGGTGAACCAGCGGAGGGATCATTACGAAAGGAGTATTCCGTACTCTTCAACCCTTTGTGAACTTACCTATTGTCAGTTGCTTCGGCGGGAGGCCCCTGGGAGGGGCCCCGGGGCCCGGTCCTGAGCCGGGCTCCCGCCGGAGGAGCGCAACCAAAACTCTTGCTGTACCTCAGTGGCACCTCCGAGTAAAAAATAAAAAAAACAAGTTAAAACTTTCAACAACGGATCTCTTGGTTCTG	Fungi	Ascomycota	Sordariomycetes	Phomatosporales	Phomatosporaceae	Phomatospora	biseriata	NA	NA	Saprotroph	NA	NA	NA	NA	NA	NA
AAGTCGTAACAAGGTCTCCGTTGGTGAACCAGCGGAGGGATCATTACAGCGAGTGAAAACTCCCTAAACCAACTGTTTATCTACCTGTTTGTTGCTTCGGCAGGCGGTCCCAGGGGGGGCTGTACCTGAAAAGGCGCCTGCCGAAGGCACCCAGAACTCCTGCCGTCAGTTGTCATCTGAGCTATAAAACAAAATGAATCAAAACTTTCAACAACGGATCTCTTGGTTTGGGC	Fungi	Ascomycota	Sordariomycetes	Hypocreales	Hypocreales_fam_Incertae_sedis	Sporidesmium	melaleucae	NA	NA	Pathotroph-Saprotroph	NA	NA	NA	NA	NA	NA
AAGTCGTAACAAGGTTTCCGTAGGTGAACCTGCGGAAGGATCATTACCGAGTGCGGGTTCCAACGAGCCCAACCTCCCACCCGTGTTTACCATGACCGCGTTGCCTCGGCGGGCCCACTGGGGCCTGGCCCCGGTCGCCGGGGGGCTTCTGCCCCCGGGTCCGCGCCCGCCGAAGCGCCCTGGAACCCTGTCTGAATAGTGAGTCTGAGTGAATGATTAAATCATTAAAACTTTCAACAACGGATCTCTTGGTTCCG	Fungi	Ascomycota	Eurotiomycetes	Eurotiales	Trichocomaceae	Talaromyces	NA	Talaromyces	13	Saprotroph	Undefined Saprotroph	NULL	NULL	Probable	NULL	Tedersoo L, et al. 2014. Science 346:e1256688 ((https://doi.org/10.1126/science.1256688))
AAGTCGTAACAAGGTTTCCGTAGGTGAACCTGCGGAAGGATCATTAGCGAAGCTCGGAATGCGTGTTCGGTCTGATGCTGCCCGGCAACGGGATGTGCTCGTCTGGATGCGTGTCCCTTCTCTATTCCACCCCTTTGTGAACCAAGTGTGCGAGCCGATGAGAGATCGGAGGCTCGCATGCAACCCTTAACATACCCCAATGAAGTATCAGAATGTACCTTGCGTTAACTCGCACAAATACAACTTTCAACAACGGATCTCTTGGCTCTC	Fungi	Basidiomycota	Agaricomycetes	Russulales	Peniophoraceae	NA	NA	Peniophoraceae	9	Pathotroph-Saprotroph	Plant Pathogen-Wood Saprotroph	White Rot	Corticioid	Probable	Most species are saprobic, causing rots of standing and fallen wood. Many species are adapted to xeric conditions, being able to grow on rapidly drying dead attached branches (Cannon & Kirk 2007)	Cannon PF, Kirk PM. 2007. Fungal Families of the World. CAB International, Cambridge (ISBN: 978-0851998275)
AAGTCGTAACAAGGTCTCCGTAGGTGAACCTGCGGAGGGATCATTAACGAGTTAGGGTCTCACCGGCCCGATCTCCCAACCCTTTGTCTACTTGACCATCGTTGCTTCGGCGAGCCCGTCCCTCGGGACCGCCGGAGGGCTCTTCACCGACCCTCTGGCCCGCGCTCGTCGACAGCCCCCAATTTAAAACCTTAACTAAACGTGTCTTGAATCTAAGTATTATTGTTAAATAAAAACAAAACTTTCAACAACGGATCTCTTGGTTCTG	Fungi	Ascomycota	Eurotiomycetes	Chaetothyriales	Herpotrichiellaceae	Exophiala	psychrophila	Herpotrichiellaceae	9	Pathotroph-Saprotroph	Animal Pathogen-Fungal Parasite-Undefined Saprotroph	NULL	Facultative Yeast-Microfungus	Probable	Mostly saprobic on plants or other fungi, isolated from soil etc., and from medical sources (Cannon & Kirk 2007)	Cannon PF, Kirk PM. 2007. Fungal Families of the World. CAB International, Cambridge (ISBN: 978-0851998275)
AAGTCGTAACAAGGTTTCCGTAGGTGAACCTGCGGAAGGATCATTACCGAGTTAGGGTCCTCTGGGCTCGACCTCCTACCCTTTGTCTACCTTACCTTTTGTTGCTTCGGCGGATCCGTCCCTTAGGGGACCGCCGGGGGGGGGTTTACCCCCCTCTGGCCCGCGTCCGCCGCTAGCCCACAACCAAAACTCTTGTTTAAACGTGTCGTCTAAGTACAAAAACAAATTAAGTAAAAACTTTCAACAACGGATCTCTTGGTTCTG	Fungi	Ascomycota	Eurotiomycetes	Chaetothyriales	Herpotrichiellaceae	Rhinocladiella	NA	Rhinocladiella	13	Saprotroph	Undefined Saprotroph-Wood Saprotroph	Soft Rot	Facultative Yeast	Probable	NULL	Nilsson T. 1973. Studia Forestalia Suecica 104:1-40 ((https://pub.epsilon.slu.se/5711/)); Seehann G, et al. 1975. List of Fungi in Soft-Rot Tissue Tests. Institute fur Holzbiologie und Holzschutz, Bundesforschungsanstalt fur Forst - und Holzwirtshaft, Hamburg - Lohbrugge, Germany; Costa IPMW, et al. 2012. Mycotaxon 119:e26 ((http://mycotaxon.com/resources/checklists/costa_v119_checklist.pdf)); Te…
AAGTCGTAACAAGGTTTCCGTAGGTGAACCTGCGGAAGGATCATTAGTGAATAAATAGGGTGTCCAATTTAACTTGGAACCCGACCTTCTCACATCTAACCCTGTGCATCTGTATTTAATGGCGAGCAGTTTTCGAATTGTGAGCCATTTCACTTTATAAACACTAGTCTATGAATGTAAAATTTTTATAACAATAAAAACTTTCAACAACGGATCTCTTGGCTCTCGCATCG	Fungi	Basidiomycota	Microbotryomycetes	Sporidiobolales	Sporidiobolaceae	Sporobolomyces	roseus	Sporobolomyces	13	Pathotroph-Saprotroph	Fungal Parasite-Litter Saprotroph	NULL	Yeast	Probable	NULL	Tedersoo L, et al. 2014. Science 346:e1256688 ((https://doi.org/10.1126/science.1256688)); Nagy LG, et al. 2014. Nature Communications 5:e4471 ((https://doi.org/10.1038/ncomms5471)); Purahong W, et al. 2016. Molecular Ecology 25:4059-4074 ((https://doi.org/10.1111/mec.13739))
AAGTCGTAACAAGGTCTCCGTAGGTGAACCTGCGGAGGGATCATTACCCAAATATGAACGCAGACTGGGCACCCTAGAGAGGAGCGATTCGTCGCACCCCCCCTCCTGGGCCGGTCTGACGCCATATTCACCCATGTCTTTTGCGTACTACTTGTTTCCTTGGCGGGTTCGCCCGCCATTAGGACCCAACTATAAACCTTTTTGTAATTGCAATCAGCGTCTGAACAAACAATGTAATAAATTACAACTTTCAACAACGGATCTCTTGGTTCTG	Fungi	Ascomycota	Dothideomycetes	Pleosporales	Pleosporaceae	Pyrenophora	chaetomioides	Pyrenophora	13	Pathotroph	Plant Pathogen	NULL	Microfungus	Probable	NULL	Tedersoo L, et al. 2014. Science 346:e1256688 ((https://doi.org/10.1126/science.1256688))
AAGTCGTAACAAGGTTTCCGTAGGTGAACCTGCGGAAGGATCATTACCGAGTTAGGGTCCTCTGGGCTCGACCTCCTACCCTTTGTCTACCTTACCTTTTGTTGCTTCGGCGGAACCGTCCCTTCGGGGACCGCCGGAGGGTTTCACCCCCCTCTGGCCCGCGTCCGCCGGTGGCCCACAAACCAAAACTCTTGTTTAAACGTGTCGTCTAAGTACAAAAACAAATAAGTAAAAACTTTCAACAACGGATCTCTTGGTTCTG	Fungi	Ascomycota	Eurotiomycetes	Chaetothyriales	Herpotrichiellaceae	Rhinocladiella	NA	Rhinocladiella	13	Saprotroph	Undefined Saprotroph-Wood Saprotroph	Soft Rot	Facultative Yeast	Probable	NULL	Nilsson T. 1973. Studia Forestalia Suecica 104:1-40 ((https://pub.epsilon.slu.se/5711/)); Seehann G, et al. 1975. List of Fungi in Soft-Rot Tissue Tests. Institute fur Holzbiologie und Holzschutz, Bundesforschungsanstalt fur Forst - und Holzwirtshaft, Hamburg - Lohbrugge, Germany; Costa IPMW, et al. 2012. Mycotaxon 119:e26 ((http://mycotaxon.com/resources/checklists/costa_v119_checklist.pdf)); Te…
AAGTCGTAACAAGGTCTCCGTAGGTGAACCTGCGGAGGGATCATTACAAGTGACCCCGGTCTAACCACCGGGATGTTCATAACCCTTTGTTGTCCGACTCTGTTGCCTCCGGGGCGACCCTGCCTTCGCGCGGGGGCTCCGGGTGGACACTTCAAACTCTTGCGTAACTTTGCAGTCTGAGTAAACTTAATTAATAAATTAAAACTTTTAACAACGGATCTCTTGGTTCTGGC	Fungi	Ascomycota	Dothideomycetes	Capnodiales	Cladosporiaceae	Cladosporium	NA	NA	NA	Saprotroph	NA	NA	NA	NA	NA	NA
AAGTCGTAACAAGGTTTCCGTAGGTGAACCTGCGGAAGGATCATTATTGTAGGTGCCTTCGGGCCCGCTATAACAATAACCCTTGTCTTTTTTTGTGCACCCTTTGTTTCCTCGGCAGCTTTGCCTGCCAACGAGGACCCCCCAAAAACCTTTTGCAATCCTAGTATAACATTCTGAAAACAAACAATATTAAAACTTTCAACAATGGATCTCTTGGCTCTGGCATCGATGAA	Fungi	Ascomycota	Dothideomycetes	Pleosporales	Lophiostomataceae	Platystomum	crataegi	Platystomum	13	Saprotroph	Undefined Saprotroph	NULL	NULL	Probable	NULL	Tedersoo L, et al. 2014. Science 346:e1256688 ((https://doi.org/10.1126/science.1256688))
AAGTCGTAACAAGGTTTCCGTAGGTGAACCTGCGGAAGGATCATTACAGAGCGTGAAGCTATGCGGAACTTCGTTTCGTGTAGTTGACCCTCCACCCGTGTCGATTATCTCATGTTGCTTTGGCGGATCGGGCTTGCCCGCGCCCACTTTGTGGGGGATATCCGCCAGGGAAGACCAAAACTCTTGTTATCAGTGATGTCTGAGGATGATATATAATCATGAAAACTTTCAACAACGGATCTCTTGGCTCTG	Fungi	Ascomycota	Leotiomycetes	Erysiphales	Erysiphaceae	Blumeria	graminis	Erysiphaceae	9	Pathotroph	Plant Pathogen	NULL	Microfungus	Probable	Biotrophic, with affected plant tissues damaged but usually not killing outright (Cannon & Kirk 2007)	Cannon PF, Kirk PM. 2007. Fungal Families of the World. CAB International, Cambridge (ISBN: 978-0851998275)
AAGTCGTAACAAGGTTTCCGTAGGTGAACCTGCGGAAGGATCATTACAGAGTTCCTGCCCTTACGGGTAGATCTCCACCCTTGCATACCTTACACTTGTTGCTTTGGCAGGCCGATCTCCGGACCGCTGGCGCTTCGCTAGCGAGTGCCTGCCGGAGAACCACAAACCAAACATGTATTAGTTTCGTCCGAGTACTATATAATAGTTAAAACTTTCAACAACGGATCTCTTGGTTCTG	Fungi	Ascomycota	Leotiomycetes	Helotiales	NA	NA	NA	na	na	na	na	na	na	na	na	na
AAGTCGTAACAAGGTTTCCGTAGGTGAACCTGCGGAAGGATCATTATTGTAGGTGCCTTCGGGCCCGCTAACACAATAACCCTTGTCTTTTTTTGTGCACCCTTTGTTTCCTCGGCAGCTTTGCCTGCCAACGAGGACCCCCAAAAAACCTTTTGCAATCTTAGTATAACGATCTGAAAACAAACAATATTAAAACTTTCAACAATGGATCTCTTGGCTCTGGCATCGATGAA	Fungi	Ascomycota	Dothideomycetes	Pleosporales	Lophiostomataceae	Platystomum	crataegi	Platystomum	13	Saprotroph	Undefined Saprotroph	NULL	NULL	Probable	NULL	Tedersoo L, et al. 2014. Science 346:e1256688 ((https://doi.org/10.1126/science.1256688))
AAGTCGTAACAAGGTCTCCGTTGGTGAACCAGCGGAGGGATCATTACCGAGTTTACAACTCCCAAACCCCTGTGAACCGTACCTATCGTTGCTTCGGCGGACACGCCCCGGCGCCCTCGTGCCCGGAACCAGGCGCCCGCCGGAGACCACCAAAACCATGTTTACCACAGTGGCATTATCTGAGTGGCACAAGCAAATAAATCAAAACTTTCAACAACGGATCTCTTGGTTCTG	Fungi	Ascomycota	Sordariomycetes	Hypocreales	Niessliaceae	Niesslia	tenuis	Niesslia	13	Saprotroph	Undefined Saprotroph	NULL	NULL	Probable	NULL	Tedersoo L, et al. 2014. Science 346:e1256688 ((https://doi.org/10.1126/science.1256688))
AAGTCGTAACAAGGTTTCCGTAGGTGAACCTGCGGAAGGATCATTACCGAGTTAGGGTTGCTCCGCAGCCCGACCTCCCAACCCTTTGTCTAATTTACCTTGTCGTTGCTTCGGCGGACCGGTTGACCAACTGGTCTTGACCGCCGGGGGGGTTCGTCCCCTGGAGAGCGTCCGCCGACGGCCCAACCACAAACTCTTGTACCAAACCATGTCGTCTGAATTACTTGATTAAAATCAAAAAAACAAAACTTTCAACAACGGATCTCTTGGTTCTG	Fungi	Ascomycota	Eurotiomycetes	Chaetothyriales	Trichomeriaceae	Knufia	NA	Knufia	13	Pathotroph-Saprotroph	Animal Pathogen-Plant Pathogen-Soil Saprotroph-Undefined Saprotroph	NULL	Microfungus	Possible	Species isolated from tumour-like stem and branch deformities of Populus tremuloides, bark of Populus, rocks, and clinical samples, with one species causes opportunistic skin infections in humans (Crous et al. 2013)	Li DM, et al. 2008. Studies in Mycology 61:131-136 ((https://doi.org/10.3114/sim.2008.61.13)); Crous PW, et al. 2013. Persoonia 31188-296; Irinyi L, et al. 2015. Medical Mycology 53:313-337 ((https://doi.org/10.1093/mmy/myv008))((https://doi.org/10.1093/mmy/myv008))
AAGTCGTAACAAGGTTTCCGTAGGTGAACCTGCGGAAGGATCATTACAGTATTCTTTTTGCCAGCGCTTAATTGCGCGGCGAAAAAACCTTACACACAGTGTTTTTTGTTATTACAAGAACTCTTGCTTTGGTCTGGACTAGAAATAGTTTGGGCCAGAGGTTTACTGAACTAAACTTCAATATTTATATTGAATTGTTATTTATTTTAATTGTCAATTTGTTGATTAAATTCAAAAAATCTTCAAAACTTTCAACAACGGATCTCTTGGTTCTC	Fungi	Ascomycota	Saccharomycetes	Saccharomycetales	Debaryomycetaceae	Debaryomyces	NA	Debaryomyces	13	Saprotroph	Undefined Saprotroph	NULL	Yeast	Highly Probable	NULL	Kurtzman CP, et al. (eds.) 2011. The Yeasts, a Taxonomic Study. Fifth Edition. Vols 1-3. Elsevier, San Diego (ISBN: 9780444521491)
AAGTCGTAACAAGGTCTCCGTTGGTGAACCAGCGGAGGGATCATTACAGAGTTATACAACTCCCACACCATTTGTCAACTTACCAGTTATGCCTCGGCGTGAACTGCGTACGGAGGCAGGTCGGGTGTTACCCTGTAGCCTACCCTGTAGGTTACCCGGTAGCTACCCTGTAGGCTACCCTGTAGCTTACCCTGCACCACTCCCGCGCAGCCCGCCGGTGGACACTAAACTCTTGTTTTATTGTATCTTCTGAGCGTATTATTTTAATAATTAAAACTTTCAACAACGGATCTCTTGGTTCTG	Fungi	Ascomycota	Sordariomycetes	Xylariales	Apiosporaceae	Arthrinium	guizhouense	Arthrinium	13	Saprotroph	Undefined Saprotroph	NULL	NULL	Probable	NULL	Tedersoo L, et al. 2014. Science 346:e1256688 ((https://doi.org/10.1126/science.1256688))
AAGTCGTAACAAGGTTTCCGTAGGTGAACCTGCGGAAGGATCATTATCGAGTTAGGGTCTCCGGCCCGACCTCCAACCCTGTGTCTACTTAACCACGTTGCTTCGGCGGGCCCGCCCCTCTCGGGGGGCCGCCGGGGGTCGACTTTTGACCTCTGGCCCGCGTCCGCCGGTGGCCTACACACAAACTCTGATTACAAACCGTGTCGTCTGAGTTCAAACAAAAATTAAAACAAAACTTTCAACAACGGATCTCTTGGTTCTG	Fungi	Ascomycota	Eurotiomycetes	Chaetothyriales	NA	NA	NA	na	na	na	na	na	na	na	na	na
AAGTCGTAACAAGGTTTCCGTAGGTGAACCTGCGGAAGGATCATTACCGAGTTAGGGTCCTCTGGGCTCGACCTCCTACCCTTTGTCTACCTTACCTTTTGTTGCTTCGGCGGATCCGTCCCTTACGGGACCGCCGGAGGGCTCACCCCCTCTGGCCCGCGTCCGCCGGTGGCCTACAACCAAAACTCTTGTTTAAACGTGTCGTCTAAGTACAAAAACAAATAAATAAAAACTTTCAACAACGGATCTCTTGGTTCTG	Fungi	Ascomycota	Eurotiomycetes	Chaetothyriales	Herpotrichiellaceae	Rhinocladiella	NA	Rhinocladiella	13	Saprotroph	Undefined Saprotroph-Wood Saprotroph	Soft Rot	Facultative Yeast	Probable	NULL	Nilsson T. 1973. Studia Forestalia Suecica 104:1-40 ((https://pub.epsilon.slu.se/5711/)); Seehann G, et al. 1975. List of Fungi in Soft-Rot Tissue Tests. Institute fur Holzbiologie und Holzschutz, Bundesforschungsanstalt fur Forst - und Holzwirtshaft, Hamburg - Lohbrugge, Germany; Costa IPMW, et al. 2012. Mycotaxon 119:e26 ((http://mycotaxon.com/resources/checklists/costa_v119_checklist.pdf)); Te…
AAGTCATAACAAGGTTTCCGTAGGTGAACCTGCGGAAGGATCATTATTGAATTCGGCCTTTTGGCCTTATACACATAATACACTGTGAACCGTGGCTTCGGCCCAAACTTGAAGTCTAGAATGTAACATATCATAACAAAATACAACTTTTAACAACGGATCTCTTGGCTCTCGCATCGATGAAGAACGCAGCCTGTCTCTTATACACATCTCCGAGCCCACGAGACTCCTGA	Fungi	Basidiomycota	Tremellomycetes	Tremellales	Bulleribasidiaceae	Vishniacozyma	dimennae	NA	NA	Saprotroph	NA	NA	NA	NA	NA	NA
AAGTCGTAACAAGGTTTCCGTAGGTGAACCTGCGGAAGGATCATTACCGAGTTAGGGTCCTCTGGGCTCGACCTCCTACCCTTTGTCTACCTTACCTTTTGTTGCTTCGGCGAATCCGTCCCTTAGGGGACCGCCGGGGGGGGTTTACCCCCCTCTGGCCCGCGTCCGCCGCTAGCCCACAACCAAAACTCTTGTTTAAACGTGTCGTCTAAGTACAAAAACAAATAAGTAAAAACTTTCAACAACGGATCTCTTGGTTCTG	Fungi	Ascomycota	Eurotiomycetes	Chaetothyriales	Herpotrichiellaceae	Rhinocladiella	NA	Rhinocladiella	13	Saprotroph	Undefined Saprotroph-Wood Saprotroph	Soft Rot	Facultative Yeast	Probable	NULL	Nilsson T. 1973. Studia Forestalia Suecica 104:1-40 ((https://pub.epsilon.slu.se/5711/)); Seehann G, et al. 1975. List of Fungi in Soft-Rot Tissue Tests. Institute fur Holzbiologie und Holzschutz, Bundesforschungsanstalt fur Forst - und Holzwirtshaft, Hamburg - Lohbrugge, Germany; Costa IPMW, et al. 2012. Mycotaxon 119:e26 ((http://mycotaxon.com/resources/checklists/costa_v119_checklist.pdf)); Te…
AAGTCGTAACAAGGTTTCCGTAGGTGAACCTGCGGAAGGATCATTACCGAAGTACAGGCCCTCTCGAGGGCTAAACTTCCACCCTTTGTTAACTATACCTTATGTTGCTTTGGCGGACCGCCCTAGGCCACCGGCTCCGGCTGGTGAGCGTCCGCCAGAGACCCTCAAACCCAAACCCATGTTAGTGTCGTCTGAAAACAAGTTTAAATTATTTAAAACTTTCAACAACGGATCTCTTGGCTCTG	Fungi	Ascomycota	Leotiomycetes	Helotiales	NA	NA	NA	na	na	na	na	na	na	na	na	na
AAGTCGTAACAAGGTTTCCGTAGGTGAACCTGCGGAAGGATCATTACCAACCGATGCGAGTCCCCCTCCCCGGAGGTGCGGACGCGTGTTACACCCTTTGTGAAATCGACCCTTTGTGCTTCGGTGGCGCGACCCTCCGGCCTCACCGCCGGGCGGGACCGTAAGCCCACCGGCCGTAAACCCCACCAGAACTTTTGATTGTCTGAATACATAACTAAAAACAAGTTAAAACTTTCAACAACGGATCTCTTGGTTCTC	Fungi	Ascomycota	NA	NA	NA	NA	NA	na	na	na	na	na	na	na	na	na
AAGTCGTAACAAGGTTTCCGTAGGTGAACCTGCGGAAGGATCATTAATGGATGTCGGTAAGGCGCGGTCGATCCGCCGAGAGGCTGGGGAAGCCGGTCCGCCTTCACTCTTCTACCATTCTGTGAAACCACCTTTTGCTTCGGCAGCCGCCCGCTCGTCGGAGTCGTCAGCCTGCCGGAAGCTCCAAACAAACCATTTCTTCTGTAAACGTTCGCGTCTGAAATTCATTAGAAAACAAGTTAAAACTTTCAACAACGGATCTCTTGGTTCTC	Fungi	Ascomycota	NA	NA	NA	NA	NA	na	na	na	na	na	na	na	na	na
AAGTCGTAACAAGGTTTCCGTAGGTGAACCTGCGGAAGGATCATTAAACATATTACGGGGGGCCGGACCCAAAGCGCGTGTAACCCATGTGCTTTGACCTGCCCTGTCTGAATATTCTACCCATGTCTTTTGCGTACTATTCGTTTCCTTGGTAGGCTTGCCTGCCAATAGGACACTATAAAAACCTTTTGTAATTGCAATCAGCGTCAGAAAAAACTTAATAATTAAAACTTTCAACAACGGATCTCTTGGTTCTG	Fungi	Ascomycota	Dothideomycetes	Pleosporales	Coniothyriaceae	NA	NA	na	na	na	na	na	na	na	na	na
AAGTCGTAACAAGGTCTCCGTAGGTGAACCTGCGGAGGGATCATTACACAATATGAAAGCGGGATGGAATCCTTTGGGGTTACAGCCTTGCTGAATTATTCACCCGTGTCTTTTGCGTACTTCTTGTTTCCTTGGTGGGTTCGCCCACCATAGGACAAACCATTAAACCTTTTGTAATTGCAATCAGCGTCAGTAAAAAAATTAATAATTACAACTTTTAACAACGGATCTCTTGGTTCTG	Fungi	Ascomycota	Dothideomycetes	Pleosporales	Pleosporaceae	Ulocladium	chartarum	Ulocladium	13	Pathotroph	Plant Pathogen	NULL	NULL	Probable	NULL	Tedersoo L, et al. 2014. Science 346:e1256688 ((https://doi.org/10.1126/science.1256688))
AAGTCGTAACAAGGTTTCCGTAGGTGAACCTGCGGAAGGATCATTACCGAGATAGGGTGTCCGTCCCCCCGGGGGCGACGCCCGACCTCCAACCCTTTGCTTACTTGACCTATTGTTGCTTCGGCAGGCCCGCCCTCTCTCTCACCGGGGGGGGCCGCCGGGGGTGCCTCACCCGCCCCCCTGGCCCGCCGCCTGCCGATGGCCCATTCAAAAACTCTTGTTAAAAACGTGTCGTCTGAGTACTTGTTATAAACCAATAACTAAAAACTTTCAACAACGGATCTCTTGGTTCTG	Fungi	Ascomycota	Eurotiomycetes	Chaetothyriales	Cyphellophoraceae	NA	NA	Cyphellophoraceae	9	Pathotroph-Saprotroph	Animal Pathogen-Undefined Saprotroph	NULL	Facultative Yeast-Microfungus	Probable	Consult the current literature for updated names on this group that included the Black Yeasts; Some species are likely opportunistic human pathogen (Irinyi et al. 2015)	Tedersoo L, et al. 2014. Science 346:e1256688 ((https://doi.org/10.1126/science.1256688)); Irinyi L, et al. 2015. Medical Mycology 53:313-337 ((https://doi.org/10.1093/mmy/myv008))
AAGTCGTAACAAGGTTTCCGTAGGTGAACCTGCGGAAGGATCATTACCAGTAGCGGTCCCCGGCCTCGGTCGGGGTGCCCCTCACCCTTTGCGTACCTTTTGAGCGTTGCTTTGGCGGGTCCGCCCGCCAGAGGCTTTAAAACCGATATTTTTGGACTGTCTGAGTGTCTATGACAATAAATTAAAACTTTCAACAACGGATCTCTTGGTTCCAGCATCGATGAAGAACGCAG	Fungi	Ascomycota	NA	NA	NA	NA	NA	na	na	na	na	na	na	na	na	na
AAGTCGTAACAAGGTTTCCGTAGGTGAACCTGCGGAAGGATCATTATTGAATAACTGGTGTCTTCGGACCCAAACACCTCATAATTCCTTCTTAATACCTGTGAACTGTTTAGAGACGTGTGATATGTGCCTGGACTTGTCCGGCATGTATTTATCGACTCGAAATTTTTATATTAAAAACAACGTCTTAGTATGTATCAAATTTAAAATTCAATCCAAGCAATTGGGGAGAACTCATAACAAAATACAACTTTTAGCAACGGATCTCTTGGCTCTC	Fungi	Basidiomycota	Microbotryomycetes	NA	NA	NA	NA	na	na	na	na	na	na	na	na	na
AAGTCGTAACAAGGTTTCCGTAGGTGAACCTGCGGAAGGATCATTAATGATGCGGCGTCAGCCGTTTTCAAACCACACACACTGTGAACTGTGGCTTCGGCCTCTCACAAACAATGTTGTATAGAACGTATGTATTCATAATCATGAGATAACTTTCAACAACGGATCTCTTGGCTCTCGCATCGATGAAGAACGCAGCCTGTCTCTTATACACATCTCCGAGCCCACGAGAC	Fungi	Basidiomycota	NA	NA	NA	NA	NA	na	na	na	na	na	na	na	na	na
AAGTCGTAACAAGGTTTCCGTAGGTGAACCTGCGGAAGGATCATTATCGAGTCAGGGTCCTCTGGGCCCGATCTCCAACCCTTTGTTTATCATACCTTTGTTGCTTTGGCAGACCCGTCCTTCGGGACCGTCGGGGGCGTTCAGTCGCCTCTGGCCAGCGTCTGCCAGTAGCCCAACCAAAATTCTTTGTTACATGTGACGTCTGAACGGTTCCATCAAAATCAAACCAAAACATTTCAACAACGGATCTCTTGGTTCGG	Fungi	Ascomycota	Eurotiomycetes	Phaeomoniellales	Phaeomoniellaceae	Phaeomoniella	chlamydospora	Phaeomoniella	13	Pathotroph	Plant Pathogen	NULL	Microfungus; Facultative Yeast (Tedersoo et al. 2014)	Highly Probable	Pathotroph isolated from necrosis in Prunus wood (Damm et al. 2010)	Damm U, et al. 2010. Persoonia 24:60-80 ((http://doi.org/10.3767/003158510X500705)); Tedersoo L, et al. 2014. Science 346:e1256688 ((https://doi.org/10.1126/science.1256688))
AAGTCGTAACAAGGTTTCCGTAGGTGAACCTGCGGAAGGATCATTAGTGAATAAATAGGGTGTCCAATTTAACTTGGAACCCAACCTTCTCACATCTAACCCTGTGCATCTGTATTTAATGGCGAGCAATTTTCGAATTGTGAGCCATTTCACTTTATAAACACTAGTCTATGAATGTAAAATTTTTATAACAATAAAAACTTTCAACAACGGATCTCTTGGCTCTCGCATCG	Fungi	Basidiomycota	Microbotryomycetes	Sporidiobolales	Sporidiobolaceae	Sporobolomyces	roseus	Sporobolomyces	13	Pathotroph-Saprotroph	Fungal Parasite-Litter Saprotroph	NULL	Yeast	Probable	NULL	Tedersoo L, et al. 2014. Science 346:e1256688 ((https://doi.org/10.1126/science.1256688)); Nagy LG, et al. 2014. Nature Communications 5:e4471 ((https://doi.org/10.1038/ncomms5471)); Purahong W, et al. 2016. Molecular Ecology 25:4059-4074 ((https://doi.org/10.1111/mec.13739))
AAGTCGTAACAAGGTTTCCGTAGGTGAACCTGCGGAAGGATCATTATCGTAGGGCTTTTGTCCTGTCGAGATAGCGTCCTTGCCAATTTTTTGGAGCACCGTTCGTTTCCTCAGCAGGCTTGCCTGCTACTGGGGACCCCTCAAACTCTTTGTAAATACAGTAATCGTCTGAAAAACAAACAAAAAATCAAAACTTTCAACAATGGATCTCTTGGTTCTGGCATCGATGAAGA	Fungi	Ascomycota	Dothideomycetes	Pleosporales	Amorosiaceae	Angustimassarina	acerina	NA	NA	Saprotroph	NA	NA	NA	NA	NA	NA
AAGTCGTAACAAGGTTTCCGTAGGTGAACCTGCGGAAGGATCATTACTGAGTGAGGGCCCTCTGGGTCCAACCTCCCACCCGTGTTTATTGTACCTTGTTGCTTCGGTGCGCCCGCCTCACGGCCGCCGGGGGGCTTCTGCCCCCGGGTCCGCGCGCACCGGAGACACCATTGAACTCTGTCTGAAGATTGCAGTCTGAGCATAAACTAAATAAGTTAAAACTTTCAACAACGGATCTCTTGGTTCCG	Fungi	Ascomycota	Eurotiomycetes	Eurotiales	Aspergillaceae	Penicillium	thomii	Penicillium	13	Saprotroph	Dung Saprotroph-Undefined Saprotroph-Wood Saprotroph	Soft Rot	Microfungus	Highly Probable	NULL	Duncan CG, Eslyn WE. 1966. Mycologia 58642-664; Seehann G, et al. 1975. List of Fungi in Soft-Rot Tissue Tests. Institute fur Holzbiologie und Holzschutz, Bundesforschungsanstalt fur Forst - und Holzwirtshaft, Hamburg - Lohbrugge, Germany; Costa IPMW, et al. 2012. Mycotaxon 119:e26 ((http://mycotaxon.com/resources/checklists/costa_v119_checklist.pdf)); Bills GF, et al. 2013. Current Opinion in Mi…
AAGTCGTAACAAGGTTTCCGTAGGTGAACCTGCGGAAGGATCATTATAGTATTCTATTGCCAGCGCTTAATTGCGCGGCGATAAACCTTACACACATTGTCTAGTTTTTTTGAACTTTGCTTTGGGTGGTGAGCCTGGCTTACTGCCCAAAGGTCTAAACACATTTTTTTTAATGTTAAAACCTTTAACCAATAGTCATGAAAATTTTTAACAAAAATTAAAATCTTCAAAACATTTCAACAACGGATCTCTTGGTTCGC	Fungi	Ascomycota	Saccharomycetes	Saccharomycetales	Phaffomycetaceae	Wickerhamomyces	anomalus	Wickerhamomyces	13	Saprotroph	Undefined Saprotroph	NULL	Yeast	Probable	NULL	Kurtzman CP, et al. 2008. FEMS Yeast Research 8:939-954 ((https://doi.org/10.1111/j.1567-1364.2008.00419.x))
AAGTCATAACAAGGTTTCCGTAGGTGAACCTGCGGAAGGATCATTAATAATGCTCTCTGGCTCCGGTCAGTTGAGTTCAATGAGTGCCTTCTCTTCGGAGTTGGCCATCAATACACACCGTGAACTGTGGCTTCGGCCATCACAAACTGTTAGTAATGAATGTAATATCATAACAAAAACAAAACTTTTAACAACGGATCTCTTGGCTCTCGCATCGATGAAGAACGCAGCCT	Fungi	Basidiomycota	Tremellomycetes	Tremellales	Bulleribasidiaceae	Vishniacozyma	carnescens	NA	NA	Saprotroph	NA	NA	NA	NA	NA	NA
AAGTCGTAACAAGGTTTCCGTAGGTGAACCTGCGGAAGGATCATTAAAGAGTAAGGGTCTTCCAGGCCCGACCTCCAACCCTCTGTATACTTGCCCTTGTTGCTTTGACGGGCCCGTTGGGGAGACCCGCCACTGGCCCTGGCCGGTGAGTGCCCGTCAGAGTCCACCTCAACTCTGTTTCAGTGAAGTCCGAGTACCAAACAATAGTTAAAACTTTCAACAACGGATCTCTTGGTTCTG	Fungi	Ascomycota	Lecanoromycetes	Candelariales	Candelariaceae	Candelariella	reflexa	Candelariella	13	Symbiotroph	Lichenized	NULL	Thallus	Highly Probable	NULL	Esslinger TL. 2014. North Dakota State University ((http://www.ndsu.edu/pubweb/~esslinge/chcklst/chcklst7.htm))
AAGTCGTAACAAGGTTTCCGTAGGTGAACCTGCGGAAGGATCATTATTGTCTACGTGGCCTTCGGGCTCCAAACACAATAACCCTTGTCTTTTTTTGTGCACCCTTTGTTTCCTCGGCAGCTTTGCCTGCCAACGAGGACCCCCCAAAAACCTTTTGCAATCTTAGTACAACAATCTGAAAACAAACAATATTAAAACTTTCAACAATGGATCTCTTGGCTCTGGCATCGATG	Fungi	Ascomycota	Dothideomycetes	Pleosporales	Lophiostomataceae	Sigarispora	NA	Lophiostomataceae	9	Pathotroph-Saprotroph	Plant Pathogen-Undefined Saprotroph	NULL	Microfungus	Probable	Saprobic or necrotrophic on herbaceous and woody stems (Cannon & Kirk 2007)	Cannon PF, Kirk PM. 2007. Fungal Families of the World. CAB International, Cambridge (ISBN: 978-0851998275)
AAGTCGTAACAAGGTTTCCGTAGGTGAACCTGCGGAAGGATCATTACCATTCAAAAAACTTAGACCCACGGGGGCATGCTCTCCAATAGGACAGTCAGTAGATGTACGGTTCTGCTGGCTGGCAGCTGAACGGAAGGCAGTTTCCATTTATGGTTCTGTCTTGGCTAGTAAGCTGATCGAGCTGCCTGTCTGACCCTACCCTTGCTTTTTGCGCACCCATTGTTTCCTCGGCAGGCTTGCCTGCCAGTAGGACCCCCTTTAAACCTTTTGTAATTGCAATCAGCGTCAGAAACAACGTAATCGTTACAACTTTCAACAACGGATCTCTTGGTTCTG	Fungi	Ascomycota	Dothideomycetes	Pleosporales	Pleosporaceae	NA	NA	Pleosporaceae	9	Pathotroph-Saprotroph	Endophyte-Lichen Parasite-Plant Pathogen-Undefined Saprotroph	NULL	Microfungus	Probable	Necrotrophic pathogens and saprobes, especially associated with grasses. Many species are seed-borne (Cannon & Kirk 2007)	Cannon PF, Kirk PM. 2007. Fungal Families of the World. CAB International, Cambridge (ISBN: 978-0851998275); David AS, et al. 2016. Microbial Ecology 71:912-926 ((https://doi.org/10.1007/s00248-015-0712-6)); Lawrey JD, Diederich P. 2016. http://www.lichenicolous.net (accessed 24 May 2017) ((http://www.lichenicolous.net))
AAGTCGTAACAAGGTTTCCGTAGGTGAACCTGCGGAAGGATCATTATTGTGGAACGCCCTCTCCAGGGTTACCATCAACCTTGCCTTTTTTTGCGCACCCTTTGTTTCCTCGGCAGCTTTGCCTGCCAGCGAGGACCCCCCAAAAACCTTTTGCAATCCCAGTATAACCTTCTGAAAACAAAACAATATTAAAACTTTCAACAATGGATCTCTTGGCTCTGGCATCGATGAAG	Fungi	Ascomycota	Dothideomycetes	Pleosporales	Lophiostomataceae	Guttulispora	crataegi	Lophiostomataceae	9	Pathotroph-Saprotroph	Plant Pathogen-Undefined Saprotroph	NULL	Microfungus	Probable	Saprobic or necrotrophic on herbaceous and woody stems (Cannon & Kirk 2007)	Cannon PF, Kirk PM. 2007. Fungal Families of the World. CAB International, Cambridge (ISBN: 978-0851998275)
AAGTCGTAACAAGGTTTCCGTAGGTGAACCTGCGGAAGGATCATTACTGAGTTAGGGTCCTCTGGGCTCGACCTCCTACCCTTTGTCTACCTTACCATTTGTTGCTTCGGCGGATCCGTCTCTTAGGGGACCGCCGGAGGGGTTTACCCCCCTCTGGCCCGCGTCCGCCGGTGGCCCACAACCAAAACTCTTGTTTAAACGTGTCGTCTAAGTACAAAAACAAATAAGTAAAAACTTTCAACAACGGATCTCTTGGTTCTG	Fungi	Ascomycota	Eurotiomycetes	Chaetothyriales	Herpotrichiellaceae	Rhinocladiella	NA	Rhinocladiella	13	Saprotroph	Undefined Saprotroph-Wood Saprotroph	Soft Rot	Facultative Yeast	Probable	NULL	Nilsson T. 1973. Studia Forestalia Suecica 104:1-40 ((https://pub.epsilon.slu.se/5711/)); Seehann G, et al. 1975. List of Fungi in Soft-Rot Tissue Tests. Institute fur Holzbiologie und Holzschutz, Bundesforschungsanstalt fur Forst - und Holzwirtshaft, Hamburg - Lohbrugge, Germany; Costa IPMW, et al. 2012. Mycotaxon 119:e26 ((http://mycotaxon.com/resources/checklists/costa_v119_checklist.pdf)); Te…
AAGTCGTAACAAGGTTTCCGTAGGTGAACCTGCGGAAGGATCATTAAAGAGAAAACGGGAGGCCCCTCTCGGGGGGTCGCCCTCATCTCCCAAACCCCCCGTCTACCGACCTCAAAAAACCCAAGTACAAACAAACCAGTCGTCCCTAGCGGGGCGCACTACCTTAAAATGTACAAAAAACAAAACTTTTAACAACGGATCTCTTGGCTCTGGCATCGATGAAGAACGCAGCC	Fungi	Ascomycota	Arthoniomycetes	Arthoniales	Arthoniaceae	Arthonia	toensbergii	Arthonia	13	Pathotroph-Symbiotroph	Lichen Parasite-Lichenized	NULL	Microfungus-Thallus	Possible	Lichenized and lichenicolous taxa (Cannon & Kirk 2007)	Cannon PF, Kirk PM. 2007. Fungal Families of the World. CAB International, Cambridge (ISBN: 978-0851998275); Esslinger TL. 2014. North Dakota State University ((http://www.ndsu.edu/pubweb/~esslinge/chcklst/chcklst7.htm))
AAGTCGTAACAAGGTTTCCGTAGGTGAACCTGCGGAAGGATCATTACCGAGTGAGGGCCCTCTGGGTCCAACCTCCCACCCGTGTTTATTTTACCTTGTTGCTTCGGCGGGCCCGCCTTAGCTGGCCGCCGGGGGGCTTACGCCCCCGGGCCCGCGCCCGCCGAAGACACCCTCGAACTCTGTCTGAAGATTGTAGTCTGAGTGAAAATATAAATTATTTAAAACTTTCAACAACGGATCTCTTGGTTCCG	Fungi	Ascomycota	Eurotiomycetes	Eurotiales	Aspergillaceae	Penicillium	glandicola	Penicillium	13	Saprotroph	Dung Saprotroph-Undefined Saprotroph-Wood Saprotroph	Soft Rot	Microfungus	Highly Probable	NULL	Duncan CG, Eslyn WE. 1966. Mycologia 58642-664; Seehann G, et al. 1975. List of Fungi in Soft-Rot Tissue Tests. Institute fur Holzbiologie und Holzschutz, Bundesforschungsanstalt fur Forst - und Holzwirtshaft, Hamburg - Lohbrugge, Germany; Costa IPMW, et al. 2012. Mycotaxon 119:e26 ((http://mycotaxon.com/resources/checklists/costa_v119_checklist.pdf)); Bills GF, et al. 2013. Current Opinion in Mi…
AAGTCGTAACAAGGTTTCCGTAGGTGAACCTGCGGAAGGATCATTACACTCAGTAGATCTCTACTGCTCAGGGGGAGCGGAAAGCTTGCCAGCCTGCTGGCCTGCGAGTACGTTCTCTGTCTGAACCCTTGTCTTTTTGCGTACCCATGTTTCCTCGGCGGGCTTGCCCGCCGGCTGGACAACCTATAAACCTTTTTTAATTTTCAATCAGCGTCTGAATAATTATAATAATTACAACTTTCAACAACGGATCTCTTGGTTCTG	Fungi	Ascomycota	Dothideomycetes	Pleosporales	Phaeosphaeriaceae	NA	NA	Phaeosphaeriaceae	9	Pathotroph-Saprotroph	Fungal Parasite-Plant Pathogen-Plant Saprotroph	NULL	Microfungus	Probable	Necrotrophic or saprobic on a wide range of plants, especially monocotyledons; a few species parasitic on other fungi (Cannon & Kirk 2007)	Cannon PF, Kirk PM. 2007. Fungal Families of the World. CAB International, Cambridge (ISBN: 978-0851998275)
AAGTCGTAACAAGGTTTCCGTAGGTGAACCTGCGGAAGGATCATTACAGAATGAAAAGTGCTTAACTGCATTTTTTCTTACACATGTGTTTTTCTTTTTTTGAAAACTTTGCTTTGGTAGGCCTTCTATATGGGGCCTGCCAGAGATTAAACTCAACCAAATTTTATTTAATGTCAACCGATTATTTAATAGTCAAAACTTTCAACAACGGATCTCTTGGTTCTCGCATCGAT	Fungi	Ascomycota	Saccharomycetes	Saccharomycetales	Saccharomycetales_fam_Incertae_sedis	Candida	parapsilosis	Candida	13	Pathotroph-Saprotroph-Symbiotroph	Animal Pathogen-Endophyte-Endosymbiont-Epiphyte-Soil Saprotroph-Undefined Saprotroph	NULL	Dimorphic Yeast	Probable	This asexual genus is polyphyletic and contain species that function very differently depend on what they are. Caution should be taken when interpreting guilds for Candida species.	Manolakaki D, et al. 2010. Virulence. 1: 367-375 ((https://doi.org/10.4161/viru.1.5.12796)); Mekbib SB, et al. 2011. Tropical Plant Pathology 36:233-240 ((https://doi.org/10.1590/S1982-56762011000400004))
AAGTCGTAACAAGGTTTCCGTAGGTGAACCTGCGGAAGGATCATTACAGAGTTCCTGCCCTTACGGGTAGATCTCCACCCTTGCATACCTTACACTTGTTGCTTTGGCAGGCCGATCTCCGGACCGCTGGCGCTTCGCTAGCGAGTGCCTGCCAGAGAACCACAAACCAAACATGTATTAGTTTCGTCCGAGTACTATATAATAGTTAAAACTTTCAACAACGGATCTCTTGGTTCTG	Fungi	Ascomycota	Leotiomycetes	Helotiales	NA	NA	NA	na	na	na	na	na	na	na	na	na
AAGTCGTAACAAGGTTTCCGTAGGTGAACCTGCGGAAGGATCATTACCGAGTTAGGGTCCTCTGGGCTCGACCTCCTACCCTTTGTCTACCTTACCGTTTGTTGCTTCGGCGGATCCGTCTCTTAGGGGACCGCCGGAGGGGTTTACCCCCCTCTGGCCCGCGTCCGCCGGTGGCCCACAACCAAAACTCTTGTTTAAACGTGTCGTCTAAGTACAAAAACAAATAAGTAAAAACTTTCAACAACGGATCTCTTGGTTCTG	Fungi	Ascomycota	Eurotiomycetes	Chaetothyriales	Herpotrichiellaceae	Rhinocladiella	NA	Rhinocladiella	13	Saprotroph	Undefined Saprotroph-Wood Saprotroph	Soft Rot	Facultative Yeast	Probable	NULL	Nilsson T. 1973. Studia Forestalia Suecica 104:1-40 ((https://pub.epsilon.slu.se/5711/)); Seehann G, et al. 1975. List of Fungi in Soft-Rot Tissue Tests. Institute fur Holzbiologie und Holzschutz, Bundesforschungsanstalt fur Forst - und Holzwirtshaft, Hamburg - Lohbrugge, Germany; Costa IPMW, et al. 2012. Mycotaxon 119:e26 ((http://mycotaxon.com/resources/checklists/costa_v119_checklist.pdf)); Te…
AAGTCGTAACAAGGTTTCCGTAGGTGAACCTGCGGAAGGATCATTACCGAGTTAGGGTTGCTCCGCAGCCCGACCTCCCAACCCTTTGTCTAATATACCTTGTCGTTGCTTCGGCGGACCGGTTGACCAACTGGTCTTGACCGCCGGGGGGTTCGTCCCCTGGAGAGCGTCCGCCGACGGCCCAACCACAAACTCTTGTACCAAACCATGTCGTCTGAATTACTTGATTAAAATCAAAAAACAAAACTTTCAACAACGGATCTCTTGGTTCTG	Fungi	Ascomycota	Eurotiomycetes	Chaetothyriales	Trichomeriaceae	Knufia	NA	Knufia	13	Pathotroph-Saprotroph	Animal Pathogen-Plant Pathogen-Soil Saprotroph-Undefined Saprotroph	NULL	Microfungus	Possible	Species isolated from tumour-like stem and branch deformities of Populus tremuloides, bark of Populus, rocks, and clinical samples, with one species causes opportunistic skin infections in humans (Crous et al. 2013)	Li DM, et al. 2008. Studies in Mycology 61:131-136 ((https://doi.org/10.3114/sim.2008.61.13)); Crous PW, et al. 2013. Persoonia 31188-296; Irinyi L, et al. 2015. Medical Mycology 53:313-337 ((https://doi.org/10.1093/mmy/myv008))((https://doi.org/10.1093/mmy/myv008))
AAGTCGTCACAAGGTTTCCGTAGGTGAACCTGCGGAAGGATCCTTAGTGAATAAATAGGGTGTCCAATTTAACTTGGAACCCGACCTTCTCACATCTAACCCTGTGCATCTGTATTTAATGGCGAGCAATTTTCGAATTGTGAGCCATTTCACTTTATAAACACTAGTCTATGAATGTAAAATTTTTATAACAATAAAAACTTTCAACAACGGATCTCTTGGCTCTCGCATCG	Fungi	Basidiomycota	Microbotryomycetes	Sporidiobolales	Sporidiobolaceae	Sporobolomyces	roseus	Sporobolomyces	13	Pathotroph-Saprotroph	Fungal Parasite-Litter Saprotroph	NULL	Yeast	Probable	NULL	Tedersoo L, et al. 2014. Science 346:e1256688 ((https://doi.org/10.1126/science.1256688)); Nagy LG, et al. 2014. Nature Communications 5:e4471 ((https://doi.org/10.1038/ncomms5471)); Purahong W, et al. 2016. Molecular Ecology 25:4059-4074 ((https://doi.org/10.1111/mec.13739))
AAGTCGTAACAAGGTTTCCGTAGGTGAACCTGCGGAAGGATCATTAACGAGTTTTGAAACGGGTTGTAGCTGGCCTTCCGAGGCATGTGCACGCCCTGCTCATCCACTCTACACCTGTGCACTTACTGTAGGTTGGCGTGGGCCTCGCAGCTTCCGGGCTCGAGGCATTCTGCCGGCCTATGTAACACTACAAACGCTTATAGTATCAGAATGTAATCGCGTCTAACGCATCTTAATACAACTTTCAGCAACGGATCTCTTGGCTCTC	Fungi	Basidiomycota	Agaricomycetes	Polyporales	Polyporaceae	Trametes	NA	Trametes	13	Saprotroph	Wood Saprotroph	White Rot	Polyporoid	Highly Probable	NULL	Gilbertson RL, Ryvarden L. 1987-1987. North American Polypores. Fungiflora, Oslo (ISBN: 978-0945345060)
AAGTCGTAACAAGGTTTCCGTAGGTGAACCTGCGGAAGGATCATTAGAGAAGTGGGTTAGTCGATAACAAGACGCCCAACTACTTCAATTTCGTGTGAAGCCACTTTTTAATGCATGAAGTAGAGAGTGTTGGAATAGAAAAAAAAGTTATTACAACTTTCAGCAACGGATCTCTTGGCTCTCGCATCGATGAAGAACGCAGCCTGTCTCTTATACACATCTCCGAGCCCACG	Fungi	NA	NA	NA	NA	NA	NA	na	na	na	na	na	na	na	na	na
AAGTCGTAACAAGGTTTCCGTAGGTGAACCTGCGGAAGGATCATTATTGTAGGTGCCTTCGGGCCCGCTAACACAATAACCCTTGTCTTTTTTTGTGCACCCTTTGTTTCCTCGGCAGCTTTGCCTGCCAACGAGGACCCCCCGAAAACCTTTTGCAATCCTAGTATAACATTCTGAAAACAAACAATATTAAAACTTTCAACAATGGATCTCTTGGCTCTGGCATCGATGAA	Fungi	Ascomycota	Dothideomycetes	Pleosporales	Lophiostomataceae	Platystomum	crataegi	Platystomum	13	Saprotroph	Undefined Saprotroph	NULL	NULL	Probable	NULL	Tedersoo L, et al. 2014. Science 346:e1256688 ((https://doi.org/10.1126/science.1256688))
AAGTCGTAACAAGGTCTCCGTAGGTGAACCTGCGGAGGGATCATTACAAGTGACCCCGGTCTAACCACCGGGATGTTCATAACCCTTTGTTGTCCGACTCTGTTGCCTCCGGGGCGACCCTGCCTTCGGGCGGGGGCTCCGGGTGGGCACTTCAAACTCTTGCGTAACTTTGCAGTCTGAGTAAACTTAATTAATAAATTAAAACTTTTAACAACGGATCTCTTGGTTCTGGC	Fungi	Ascomycota	Dothideomycetes	Capnodiales	Cladosporiaceae	Cladosporium	NA	NA	NA	Saprotroph	NA	NA	NA	NA	NA	NA
AAGTCGTAACAAGGTTTCCGTAGGTGAACCTGCGGAAGGATCATTACCGAAGTCAAGGCCCCTTCGGGGGCTAAACTTCCACCCTTTGTTTACCTTACCATTGTTGCTTTGGCGGGCCGCCTTAGGCCACCGGCTCTCGAGCTGGTGCGTGCCCGCCAGAGACCCCCAAACCCAAACCACATTTAGTGTCGTCTGAAAACAAGTTTAAATTATTAAAACTTTCAACAACGGATCTCTTGGCTCTG	Fungi	Ascomycota	Leotiomycetes	Helotiales	Dermateaceae	NA	NA	Dermateaceae	9	Pathotroph-Saprotroph	Plant Pathogen-Plant Saprotroph	NULL	Microfungus	Probable	Saprobic or parasitic on herbaceous and woody material (Cannon & Kirk 2007)	Cannon PF, Kirk PM. 2007. Fungal Families of the World. CAB International, Cambridge (ISBN: 978-0851998275)
AAGTCGTAACAAGGTTTCCGTAGGTGAACCTGCGGAAGGATCATTACTTTCAGTACTTGGGGGTTGTAAGCCTATATCACTATAGCTTGCCCCTACCTGAACCCTTGTCTTTTGCGTACCTATGTTTCCTCGGTGGGCTTGCCCGCCGGCTGGACAAACTTATAACCTTTTTAATTTTCAATCAGCGTCTGAATAAACATAATAATTACAACTTTCAACAACGGATCTCTTGGTTCTG	Fungi	Ascomycota	Dothideomycetes	Pleosporales	Phaeosphaeriaceae	NA	NA	Phaeosphaeriaceae	9	Pathotroph-Saprotroph	Fungal Parasite-Plant Pathogen-Plant Saprotroph	NULL	Microfungus	Probable	Necrotrophic or saprobic on a wide range of plants, especially monocotyledons; a few species parasitic on other fungi (Cannon & Kirk 2007)	Cannon PF, Kirk PM. 2007. Fungal Families of the World. CAB International, Cambridge (ISBN: 978-0851998275)
AAGTCGTAACAAGGTTTCCGTAGGTGAACCTGCGGAAGGATCACTAAAGTAAACGCCCTCCGGGGCTCTCTTTATTCACACACCCCTGTGCACTTTGGCCACCTGCCGCGCTTAACTGCGTTAGTAGGTGTGTCTCTTTATTTATACCCATATACACAAGTCATTGGATGTAAAATCGTTATAAACTAATATAACTTTCAACAACGGATCTCTTGGTTCTCGCATCGATGAAG	Fungi	Basidiomycota	Tremellomycetes	Cystofilobasidiales	Cystofilobasidiaceae	Cystofilobasidium	macerans	Cystofilobasidium	13	Saprotroph	Leaf Saprotroph	NULL	Yeast	Possible	NULL	Oberwinkler F, et al. 1983. Systematic and Applied Microbiology 41:14-122 ((https://doi.org/10.1016/S0723-2020((83))80039-3))
AAGTCGTAACAAGGTTTCCGTAGGTGAACCTGCGGAAGGATCATTAATGAATTTATAGGACGCTCTTTTTAGAGGTCCGACCACTTCATTTCCTTACACTGTGCACACACTTCTTTTTACACACATTTTAACACATTAGTATAAGAATGTAACAGTCTCTTAATTGAGCATAAATAAAAACAAAACTTTCAGCAACGGATCTCTTGGCTCTCACATCGATGAAGAACGCAGCC	Fungi	Basidiomycota	Cystobasidiomycetes	Cystobasidiales	Cystobasidiaceae	Cystobasidium	NA	Cystobasidium	13	Pathotroph	Fungal Parasite	NULL	Facultative Yeast	Highly Probable	NULL	Kurtzman CP, et al. (eds.) 2011. The Yeasts, a Taxonomic Study. Fifth Edition. Vols 1-3. Elsevier, San Diego (ISBN: 9780444521491)
AAGTCGTAACAAGGTTTCCGTAGGTGAACCTGCGGAAGGATCATTATCGATTCATGAGGTAAGCCGTAAGTCTGGCGTGTTAAAGTCGCTAACCAGCAGGCCCCTCTAATTGAACCCTTGTCTATTGCGTACCTATGTTTCCTCGGTGGGCTTGCCCGCCGATTGGACAAACTTACAACCTTTTTAATTGTTAAATCAGCGTCTGAAACAAACTTAATAATTACAACTTTCAACAACGGATCTCTTGGTTCTG	Fungi	Ascomycota	Dothideomycetes	Pleosporales	Phaeosphaeriaceae	Wojnowiciella	leptocarpi	Phaeosphaeriaceae	9	Pathotroph-Saprotroph	Fungal Parasite-Plant Pathogen-Plant Saprotroph	NULL	Microfungus	Probable	Necrotrophic or saprobic on a wide range of plants, especially monocotyledons; a few species parasitic on other fungi (Cannon & Kirk 2007)	Cannon PF, Kirk PM. 2007. Fungal Families of the World. CAB International, Cambridge (ISBN: 978-0851998275)
AAGTCGTAACAAGGTTTCCGTAGGTGAACCTGCGGAAGGATCATTACTGAGCGCGAGGCCCCGCAGCGCGCAAGCTCTGCGGCGGTTGACCCTCCACCCGTGCGAACTCTTATCTGTTGCTTTGGCGGGCCGGGCTCGACCTGCCGGCTCCGGCTGGCGAGTGCCCGCCAGAGAAGCCCCAACTCGTGCTGTGAGTGTTGTCTGAGGAAATGTGGAATTAGTAAAACTTTCAACAACGGATCTCTTGGCTCTG	Fungi	Ascomycota	Leotiomycetes	Erysiphales	Erysiphaceae	Podosphaera	astericola	Podosphaera	13	Pathotroph	Plant Pathogen	NULL	Microfungus	Probable	NULL	Tedersoo L, et al. 2014. Science 346:e1256688 ((https://doi.org/10.1126/science.1256688))
AAGTTGTAACAAGGTTTCCGTAGGTGAACCTGCGGAAGGATCATTAGAATGAAACGTCTCTTTAGGAGTATCTCACTCTCTAAATTTACACCTTCTTACCAAACTGTGAAACCCACCTTTTGCTTCGGCAGTGGGGTGCTCCTCTCGCTCCTAACGGGGGTGCTTGGTCGCCTTGTCGGCCTGCCGGAAGCCCCATCCAAAACCATTTGTAGAAACATTCTCTGAAATTAAAATTTATAAACAAGTTAAAACTTTCAACAACGGATCTCTTGGTTCTC	Fungi	Ascomycota	NA	NA	NA	NA	NA	na	na	na	na	na	na	na	na	na
AAGTCGTAACAAGGTTTCCGTAGGTGAACCTGCGGAAGGATCATTACACTCAGTAGTTTACTACTGTAAAGGAGGCTGTTAGTCTGTATAGCGCAAGCTGATGAGCAGCTGGCCTCTTTTATCACCCTTGTCTTTTGCGTACCCACGTTTCCTCGGCAGGCTTGCCTGTCGATTGGACAAACCTATAACCTTTTTAAATTTCAATCAGCGTCTGAAAAACTTAATAATTACAACTTTCAACAACGGATCTCTTGGTTCTG	Fungi	Ascomycota	Dothideomycetes	Pleosporales	Phaeosphaeriaceae	Parastagonospora	NA	Phaeosphaeriaceae	9	Pathotroph-Saprotroph	Fungal Parasite-Plant Pathogen-Plant Saprotroph	NULL	Microfungus	Probable	Necrotrophic or saprobic on a wide range of plants, especially monocotyledons; a few species parasitic on other fungi (Cannon & Kirk 2007)	Cannon PF, Kirk PM. 2007. Fungal Families of the World. CAB International, Cambridge (ISBN: 978-0851998275)
AAGTCGTAACAAGGTCTCCGTAGGTGAACCTGCGGAGGGATCATTACAAGTGACCCCAGTCTAACCACCGGGATGTTCATAACCCTTTGTTGTCCGACTCTGTTGCCTCCGGGGCGACCCTGCCTTCGGGCGGGGGCTCCGGGTGGACACTTCAAACTCTTGCGTAACTTTGCAGTCTGAGTAAACTTAATTAATAAATTAAAACTTTTAACAACGGATCTCTTGGTTCTGGC	Fungi	Ascomycota	Dothideomycetes	Capnodiales	Cladosporiaceae	Cladosporium	exasperatum	NA	NA	Saprotroph	NA	NA	NA	NA	NA	NA
AAGTCGTAACAAGGTTTCCGTAGGTGAACCTGCGGAAGGATCATTATCGAGTTTTGAAATGGGTTGTAGCTGGCTTCTCCGGAGGCATGTGCACGCCCTGCTCATCCACTCTACACCTGTGCACTTACTGTGGGTATCGGGAGGTGTCGCGTCGTTTACGGCGAGGCGTTAACCGTGCCTACGTTTTACTACAAACGATTCAGTATCAGAATGTGTATTGCGATGTAACGCATCTATATACAACTTTCAGCAACGGATCTCTTGGCTCTC	Fungi	Basidiomycota	Agaricomycetes	Polyporales	Polyporaceae	Trametes	trogii	Trametes	13	Saprotroph	Wood Saprotroph	White Rot	Polyporoid	Highly Probable	NULL	Gilbertson RL, Ryvarden L. 1987-1987. North American Polypores. Fungiflora, Oslo (ISBN: 978-0945345060)
AAGTCATAACAAGGTTTCCGTAGGTGAACCTGCGGAAGGATCATTAATAGTGCCCTCTGATGCAATTCATTGGGTTAGATCTGCTCTCTTCGCAAGAAGAGGGTTTCCATACACACCGTGAACTGTGGCTTCGGCCATCACAAACTGTTAGTAATGAATGTAATATCATAACAAAAACAAAACTTTTAACAACGGATCTCTTGGCTCTCGCATCGATGAAGAACGCAGCCTGT	Fungi	Basidiomycota	Tremellomycetes	Tremellales	Bulleribasidiaceae	Vishniacozyma	victoriae	NA	NA	Saprotroph	NA	NA	NA	NA	NA	NA
AAGTCGTAACAAGGTTTCCGTAGGTGAACCTGCGGAAGGATCATTACCGAGTTAGGGTCCTCTGGGCTCGACCTCCTACCCTTTGTCTACCTTACCTTTTGTTGCTTCGGCGGATCCGTCCCTTAGGGGACCGCCGGGGGGGGTTTACCCCCCTCTGGCCCGCGTCCGCCGCTAGCCCACAACCAAAACTCTTGTTTAAACGTGTCGTCTAAGTATAAAAACAAATAAGTAAAAACTTTCAACAACGGATCTCTTGGTTCTG	Fungi	Ascomycota	Eurotiomycetes	Chaetothyriales	Herpotrichiellaceae	Rhinocladiella	NA	Rhinocladiella	13	Saprotroph	Undefined Saprotroph-Wood Saprotroph	Soft Rot	Facultative Yeast	Probable	NULL	Nilsson T. 1973. Studia Forestalia Suecica 104:1-40 ((https://pub.epsilon.slu.se/5711/)); Seehann G, et al. 1975. List of Fungi in Soft-Rot Tissue Tests. Institute fur Holzbiologie und Holzschutz, Bundesforschungsanstalt fur Forst - und Holzwirtshaft, Hamburg - Lohbrugge, Germany; Costa IPMW, et al. 2012. Mycotaxon 119:e26 ((http://mycotaxon.com/resources/checklists/costa_v119_checklist.pdf)); Te…
AAGTCGTAACAAGGTTTCCGTAGGTGAACCTGCGGAAGGATCATTATCGTGCCAAAGGTCGCCGCCCCCCAGGGCGGTCGGCCTTTGTTACCCTCATCCTGTGTTTTTGCGTACCGCGTTTGTTTCCTCGGCGGGCTTGCCCGCCAGTGGAACCCCCTTACAACCCTCTGTATTTGCAATCCACGTCTGAAAAATCAATAGTTACAACTTTTAACAATGGATCTCTTGGTTCTG	Fungi	NA	NA	NA	NA	NA	NA	na	na	na	na	na	na	na	na	na
AAGTCGTAACAAGGTTTCCGTAGGTGAACCTGCGGAAGGATCATTAAAGAATCGGCGGCCCTCGCGGCCCCATTCTCACCCTTTGCGTACCAAACTACAGTTGCTTTGGCCGGCCCCCGGGCCGGCCAGAGGACCGAAACCCTTGAATCATTGCTGTCTGAGTACTATATAATAGTTAAAACTTTCAACAACGGATCTCTTGGTTCTGGCATCGATGAAGAACGCAGCCTGTC	Fungi	Ascomycota	Leotiomycetes	Rhytismatales	Rhytismataceae	Lophodermium	herbarum	Lophodermium	13	Pathotroph	Plant Pathogen	NULL	NULL	Probable	NULL	Tedersoo L, et al. 2014. Science 346:e1256688 ((https://doi.org/10.1126/science.1256688))
AAGTCATAACAAGGTTTCCGTAGGTGAACCTGCGGAAGGATCATTAAAGAAGTGAGCCTTCGCAAGAAGGTGAACAACACACCGTGAACGATTACATGTGTCTAGAATGTATTACTATAACATAAGAACAACTTTCAACAACGGATCTCTTGGCTCTCGCATCGATGAAGAACGCAGCCTGTCTCTTATACACATCTCCGAGCCCACGAGACAGGCAGAAATCTCGTATGCCG	Fungi	Basidiomycota	NA	NA	NA	NA	NA	na	na	na	na	na	na	na	na	na
AAGTCGTAACAAGGTTTCCGTAGGTGAACCTGCGGAAGGATCATTACCGAAGTACAGGCCCTCTCGAGGGCTAAACTTCCACCCTTTGTTTACTATACCTTTTGTTGCTTTGGCGGGCCGCCCTAGGCCACCAGCTTCGGCTGGTGCGTGCCCGCCAGAGACCCCCAAACCCAAACCATTATAAGTGTCGTCTGAAAACAAGTTTAAATTATTAAAACTTTCAACAACGGATCTCTTGGCTCTG	Fungi	Ascomycota	Leotiomycetes	Helotiales	Dermateaceae	Calloria	urticae	Dermateaceae	9	Pathotroph-Saprotroph	Plant Pathogen-Plant Saprotroph	NULL	Microfungus	Probable	Saprobic or parasitic on herbaceous and woody material (Cannon & Kirk 2007)	Cannon PF, Kirk PM. 2007. Fungal Families of the World. CAB International, Cambridge (ISBN: 978-0851998275)
AAGTCGTAACAAGGTTTCCGTAGGTGAACCTGCGGAAGGATCATTACCGAAGTACAGGCCCTCACGGGCTAAACTTCCACCCTTTGTTAATTACACTTTGTTGCTTTGGCGAGACGCCTTCGGGCCACCGGCTTCGGCGGGTGCGCGCTCGCCAGAGACCCCCAAACCCAAACTTTTTAGTGTCGTCTGAGAACAAGTTTAATAATTAAAACTTTCAACAACGGATCTCTTGGCTCTG	Fungi	Ascomycota	Leotiomycetes	Helotiales	Helotiaceae	Articulospora	NA	Articulospora	13	Saprotroph	Undefined Saprotroph	NULL	NULL	Probable	NULL	Tedersoo L, et al. 2014. Science 346:e1256688 ((https://doi.org/10.1126/science.1256688))
AAGTCGTAACAAGGTTTCCGTAGGTGAACCTGCGGAAGGATCATTATAAGTGGGACATATCCCATTGGATAAGGGGCGTCTTTGCTAGTGGAGGGAGCTTGGCGTCTACGGCCCTTTTGAGGGCGACCTTCAACCTTGCCTTTTTTTGCGCACTTCTTGTTTCCTCGGCAGCTTTTGCCTGCCAACGGGGACCCCCCTAAAACCTTTTGCAATCCCAGTATAACATTCTGAAAAACAAACAATATTAAAACTTTCAACAATGGATCTCTTGGCTCTG	Fungi	Ascomycota	Dothideomycetes	Pleosporales	Lophiostomataceae	NA	NA	Lophiostomataceae	9	Pathotroph-Saprotroph	Plant Pathogen-Undefined Saprotroph	NULL	Microfungus	Probable	Saprobic or necrotrophic on herbaceous and woody stems (Cannon & Kirk 2007)	Cannon PF, Kirk PM. 2007. Fungal Families of the World. CAB International, Cambridge (ISBN: 978-0851998275)
AAGTCGTAACAAGGTCTCCGTTGGTGAACCAGCGGAGGGATCATTACAGAGTTATCTAACTCCCAAACCCATGTGAACTTACCATTGTTGCCTCGGCAGAACCTACTCGGTACCTACCCTGTAACGACCTACCCTGTAGCGAGTTACCCGGGAACGGCCTACCCTGTAGCGCGCTGCCGGTGGACTTCTAAACTCTTGTTATTTATTGTAATCTGAGCGTCTTATTTTAATAAGTCAAAACTTTCAACAACGGATCTCTTGGTTCTG	Fungi	Ascomycota	Sordariomycetes	Xylariales	Amphisphaeriaceae	Seimatosporium	vitis	Seimatosporium	13	Pathotroph	Plant Pathogen	NULL	Microfungus	Probable	Some species causing leaf spot disease (www.apsnet.org)	Tedersoo L, et al. 2014. Science 346:e1256688 ((https://doi.org/10.1126/science.1256688)); The American Phytopathological Society Common Names of Plant Diseases ((http://www.apsnet.org/publications/commonnames/Pages/default.aspx))
AAGTCGTAACAAGGTTTCCGTAGGTGAACCTGCGGAAGGATCATTAATGAAGCTTAATAGCAATACTTTTTTATTTGAACTGAGAAAAATTTATTAACATCAGATACTAATATCAAAACTTTCAACAACGGATCTCTTGGTTCTCGCATCGATGAAGAACGCAGCCTGTCTCTTATACACATCTCCGAGCCCACGAGACGGACTCCTATCTCGTATGCCGTCTTCTGCTTGAA	Fungi	Ascomycota	NA	NA	NA	NA	NA	na	na	na	na	na	na	na	na	na
AAGTCGTAACAAGGTTTCCGTAGGTGAACCTGCGGAAGGATCATTAATGATTGAACGTCTGTCGAGCTTGCTCACAGGCACATCATATCCATAACACCTGTGCACTTGTCGGATGGCTTAGTAAAGACCGCAAGGTTGGAACTATCCGTCTACTTTACATAACAATTCTGTAACAAATGTAGTCTTATTATAACATAATAAAACTTTCAACAACGGATCTCTTGGCTCTCGCA	Fungi	Basidiomycota	Tremellomycetes	Filobasidiales	Filobasidiaceae	Naganishia	uzbekistanensis	NA	NA	Pathotroph-Saprotroph	NA	NA	NA	NA	NA	NA
AAGTCGTAACAAGGTATCTGTAGGTGAACCTGCAGATGGATCATTTCGATGAAAACCTTTTTTCTGAGGTGCGGCCCGCACCTGTCTAACTAAACTAGGGCTACCCTTTTTCAACACGGTTGCATCGGTTGGGCTTGTCAGACAGCGCGCGCGCAAGCGTGTTCTCGACGGCAGCCTGACACAACACAAAAACACTTTGGATGACATAGGATTTGAACGAATTTGTTATTTAACGGCTGGTAATGCGGTCGTCTAAAATTAAAAAACAACTTTTGGCAACGGATCTCTTGGTTCTC	Fungi	Basidiomycota	Ustilaginomycetes	Ustilaginales	Ustilaginaceae	Sporisorium	graminicola	Sporisorium	13	Pathotroph	Plant Pathogen	NULL	Facultative Yeast	Probable	NULL	Tedersoo L, et al. 2014. Science 346:e1256688 ((https://doi.org/10.1126/science.1256688))
AAGTCGTCACAAGGTTTCCGGAGTTGAACCTGCGGAAGGATCATTACCAGGCCTTGGGCCGCCAGCGGGGTCCCGTCGTTCTCGCGACGACGGGCCCTCGCGGGTGCTTAGCCCTTGACTCTTACCTTGACTATGCGCACCTTTGTTGTTCCCTCGGCAGGTTTCCTGCCGCCAGGGACCCCATCAACCCTTTAGCATAAGCATAAAACGTCTGAAAACAAATTTAATTATTTACAACTTTCAACAATGGATCTCTTGGTTCTG	Fungi	Ascomycota	Dothideomycetes	Pleosporales	Lentitheciaceae	Murilentithecium	clematidis	NA	NA	Saprotroph	NA	NA	NA	NA	NA	NA
AAGTCGTAACAAGGTCTCCGTTGGTGAACCAGCGGAGGGATCATTACAGGGTCTGACGACTGCCCAAACCAAACCGTGAACCTTTACCGTAAAAAGATGCTCGGCGAGCCGCCCGCTGGGGGGGCCACGGGCCGGCGACCGAGATCGCCGGCGGCCCGCCGGAGCATCGACCGAGAACATTTTCGGAAGACCATCTGAGGAAGAAAACTTTCAAAAGTTATCACAACCCATAACAATGGATCTCTTGGCTCTG	Fungi	Ascomycota	Sordariomycetes	Pleurotheciales	Pleurotheciaceae	NA	NA	na	na	na	na	na	na	na	na	na
AAGTCGTAACAAGGTTTCCGTAGGTGAACCTGCGGAAGGATCATTAATCCAGGCGCGAACCCCCCAACGGTGCAAACCGGGGGAGGGCTAGTGCCGCCTTTATACTCACCCTTTGTCTATGTGCACCTCTATCGCTTCCTCGGCGGGTCCGCCCGCCGATAGGAACCAATCAAACCCCTTGCATTATACATGAAAACTTCTGATACAAACCTAAATTATTACAACTTTTAACAATGGATCTCTTGGTTCTG	Fungi	Ascomycota	Dothideomycetes	Pleosporales	Periconiaceae	Periconia	NA	Periconia	13	Pathotroph-Saprotroph-Symbiotroph	Endophyte-Plant Pathogen-Wood Saprotroph	Soft Rot	Microfungus	Possible	Dark Septate Endophyte, known from plant roots (Mandyam et al. 2010); Endophyte Host - Asteraceae, Musaceae (Costa et al. 2012)	Duncan CG, Eslyn WE. 1966. Mycologia 58:642-645 ((https://doi.org/10.2307/3757045)); Costa IPMW, et al. 2012. Mycotaxon 119:e26 ((http://mycotaxon.com/resources/checklists/costa_v119_checklist.pdf)); Mandyam K, et al. 2012. Mycorrhiza 22:109-119 ((https://doi.org/10.1007/s00572-011-0386-y)); Knapp DG, et al. 2012. PLOS ONE 7:e32570 (( https://doi.org/10.1371/journal.pone.0032570)); The American P…
AAGTCGTAACAAGGTTTCCGTAGGTGAACCTGCGGAAGGATCATTAAAAGAGACTTTAGTTTGTGAGAGAAATCGAACAACTGAAATCCCAACCCTTGTTTATATACAAAAAAACTTATTGTTGCTTCGGCGAATTGATTAATTTCGTCGCCAGAAGAACCAAACCAAAACTCTTGTTTAAAATATAATGTCTGAATTATTTGAAATAGGATAAAACCTATTAGAATTAAAATTACAACTTTCAACAACGGATCTCTTGGTTCTG	Fungi	Ascomycota	Lecanoromycetes	Ostropales	Gomphillaceae	Corticifraga	peltigerae	Corticifraga	13	Pathotroph	Lichen Parasite	NULL	Microfungus	Possible	NULL	Esslinger TL. 2014. North Dakota State University ((http://www.ndsu.edu/pubweb/~esslinge/chcklst/chcklst7.htm))
AAGTCGTAACAAGGTTTCCGTAGGTGAACCTGCGGAAGGATCATTACTGAGATAGGGTTCCTTCGAGCCCGACCTCCAACCCTTTGTCTACCAAACCTCTGTTGCCTCGGCGGGCCGCCGGCCCCCTTCACCGGGGGCCGCCGTCGGCCTTTGCGCTCTCGAGCGCCCGCCGCAGGACTATCAAACTCTTTTTGAAATTAGCCTTCTGAGTGGTATTTAATGCTTCAAAAAAAACTTTCAACAACGGATCTCTTGGTTCTG	Fungi	Ascomycota	NA	NA	NA	NA	NA	na	na	na	na	na	na	na	na	na
AAGTCGTCACAAGGTTTCCGGAGGTGAACCTGCGGAAGGATCATTAGTGAATAAATAGGGTGTCCAATTTAACTTGGAACCCGACCTTCTCACATCTAACCCTGTGCATCTGTATTTAATGGCGAGCAATTTTCGAATTGTGAGCCATTTCACTTTATAAACACTAGTCTATGAATGTAAAATTTTTATAACAATAAAAACTTTCAACAACGGATCTCTTGGCTCTCGCATCG	Fungi	Basidiomycota	Microbotryomycetes	Sporidiobolales	Sporidiobolaceae	Sporobolomyces	roseus	Sporobolomyces	13	Pathotroph-Saprotroph	Fungal Parasite-Litter Saprotroph	NULL	Yeast	Probable	NULL	Tedersoo L, et al. 2014. Science 346:e1256688 ((https://doi.org/10.1126/science.1256688)); Nagy LG, et al. 2014. Nature Communications 5:e4471 ((https://doi.org/10.1038/ncomms5471)); Purahong W, et al. 2016. Molecular Ecology 25:4059-4074 ((https://doi.org/10.1111/mec.13739))
AAGTCGTAACAAGGTCTCCGTTGGTGAACCAGCGGAGGGATCATTACCGAGTTATACAACTCATCAACCCTGTGAACATACCTAAAACGTTGCTTCGGCGGGAACAGACGGCCCCGTAAAACGGGCCGCCCCCGCCAGAGGACCCCCTAACTCTGTTTCTATTATGTTTTTTCTGAGTAAAACAAGCAAATAAATTAAAACTTTCAACAACGGATCTCTTGGCTCTGGCATCG	Fungi	Ascomycota	Sordariomycetes	Hypocreales	Nectriaceae	Neocosmospora	rubicola	Neocosmospora	13	Saprotroph	Undefined Saprotroph	NULL	NULL	Probable	NULL	Tedersoo L, et al. 2014. Science 346:e1256688 ((https://doi.org/10.1126/science.1256688))
AAGTCGTAACAAGGTTTCCGTAGGTGAACCTGCGGAAGGATCATTAATGAATTTGTCTTCGGACATTCTCTCATACACTTGTGAACTTACACTGTTGCTTGGTGGAGATGCGGTCTAGAAATGGATGCGCGCCACCGAGATTTTTTCACCCATTTTTATGTCTGAACAAAACAAAAAACAAAACAAAACTTTCAACAATGGATCTCTTGGCTCTGGCATCGATGAAGAACGCA	Fungi	Ascomycota	Taphrinomycetes	Taphrinales	Protomycetaceae	Protomyces	inouyei	Protomyces	13	Pathotroph	Plant Pathogen	NULL	NULL	Probable	NULL	James TY, et al. 2006. Nature 443:818-822 ((https://doi.org/10.1038/nature05110))
AAGTCGTAACAAGGTTTCCGTAGGTGAACCTGCGGAAGGATCATTAAGAAGTACGCGCCGCAAGGCGCTCCTCTTCAAACCACTGTGAAATCGACCGTTGCTTCGGCAGCCGCCTCCTCACGGGCGTCAGTCTGCCGGCAGCACAAGCCAAAACCATTCTGTAACTGTCGTCTGTCCAATGAATGCAAATTCGTTAAAACTTTCAACAACGGATCTCTTGGTTCTCGCATCGA	Fungi	Ascomycota	NA	NA	NA	NA	NA	na	na	na	na	na	na	na	na	na
AAGTCGTCACAAGGTTTCCGTAGTTGAACCTGCGGAAGGATCATTACCTAGAGTTTGTAGACTTCGGTCTGCTACCTCTTACCCATGTCTTTTGAGTACCTTCGTTTCCTCGGCGGGTCCGCCCGCCGATTGGACAACATTCAAACCCTTTGCAGTTGCAATCAGCGTCTGAAAAAACATAATAGTTACAACTTTCAACAACGGATCTCTTGGTTCTGGCATCGATGAAGAAC	Fungi	Ascomycota	Dothideomycetes	Pleosporales	Didymellaceae	Epicoccum	dendrobii	Epicoccum	13	Pathotroph-Saprotroph-Symbiotroph	Endophyte-Fungal Parasite-Lichen Parasite-Plant Pathogen-Wood Saprotroph	NULL	Microfungus	Probable	NULL	Nilsson T. 1973. Studia Forestalia Suecica 104:1-40 ((https://pub.epsilon.slu.se/5711/)); Seehann G, et al. 1975. List of Fungi in Soft-Rot Tissue Tests. Institute fur Holzbiologie und Holzschutz, Bundesforschungsanstalt fur Forst - und Holzwirtshaft, Hamburg - Lohbrugge, Germany; Costa IPMW, et al. 2012. Mycotaxon 119:e26 ((http://mycotaxon.com/resources/checklists/costa_v119_checklist.pdf)); Te…
AAGTCGTAACAAGGTTTCCGTAGGTGAACCTGCGGAAGGATCATTACATTCAGTAGCTTGCTACTGTTGGGGGGTCTGTCAGTCTGTATAGTATCACTACTGATGAGCAGCGCGACCCTCTGTCTGTACCCTTGTCTTTTGCGTACTCATGTTTCCTCGGCGGGTTTACACCCGCCGGCTGGACAACTCTATAACCTTTTTAATTTTCAATCAGCGTCTGAAAAACCTAATAATTACAACTTTCAACAACGGATCTCTTGGTTCTG	Fungi	Ascomycota	Dothideomycetes	Pleosporales	Phaeosphaeriaceae	Neosetophoma	NA	Neosetophoma	13	Saprotroph	Undefined Saprotroph	NULL	NULL	Probable	NULL	Tedersoo L, et al. 2014. Science 346:e1256688 ((https://doi.org/10.1126/science.1256688))
AAGTCGTAACAAGGTCTCCGTTGGTGAACCAGCGGAGGGATCATTACAGGACGTCATACTCCCGTAATACCACTGTGAATCTTACCTACCGTCGTTGCCTCGGCGTGGCGCTCCCCGGGGAAACCCGCGGCGCCCGCCGGCGGCCCGCATACTCTGTTTTAGAACTACGCATCTCCGAGTATTATACAAACGAGTCAAAACTTTCAACAACGGATCTCTTGGTTCTGGCATCG	Fungi	Ascomycota	Sordariomycetes	Chaetosphaeriales	Chaetosphaeriaceae	Dinemasporium	pseudostrigosum	Dinemasporium	13	Saprotroph	Undefined Saprotroph	NULL	NULL	Probable	NULL	Tedersoo L, et al. 2014. Science 346:e1256688 ((https://doi.org/10.1126/science.1256688))
AAGTCGTAACAAGGTTTCCGTAGGTGAACCTGCGGAAGGATCATTATTGAATTCAAATCATCTGTGGCTTCGGTCCGGATGTGCCAACAGGTAAAACTGTTGGTAATTCTATCCATAACACCTGTGAACTGTTGGATGCTTGCATCCACTTTTAAACTAAACATTATTGTAACAAATGTAGTCTTATTATAACATAATAAAACTTTTAACAACGGATCTCTTGGCTCTCGCAT	Fungi	Basidiomycota	Tremellomycetes	Filobasidiales	Filobasidiaceae	Filobasidium	chernovii	Filobasidium	13	Saprotroph	Undefined Saprotroph	NULL	Facultative Yeast	Highly Probable	NULL	Kurtzman CP, et al. (eds.) 2011. The Yeasts, a Taxonomic Study. Fifth Edition. Vols 1-3. Elsevier, San Diego (ISBN: 9780444521491)
AAGTCGTAACAAGGTTTCCGTAGGTGAACCTGCGGAAGGATCATTACCGAGTGCGGGCCCTCTGGGTCCAACCTCCCATCCGTGTCTATCTGTACCCTGTTGCTTCGGCGTGGCCACGGCCCGCCGAAGACTAACATTTGAACACTGTCTGAAGTTTGCAGTCTGAGTTTTTAGTTAAACAATAATTAAAACTTTCAACAACGGATCTCTTGGTTCCGGCATCGATGAAGAAC	Fungi	Ascomycota	Eurotiomycetes	Eurotiales	Aspergillaceae	Aspergillus	NA	NA	NA	Pathotroph-Saprotroph	NA	NA	NA	NA	NA	NA
AAGTCGTAACAAGGTTTCCGTAGGTGAACCTGCGGAAGGATCATTATCGAGTTACTATTGACTTTGATGCTGGCCGCTTGCGGCATGTGCTCGAGTCTTTAAATCCACTCAACCACTGTGCACTAATTCGAAAGCTTCGCGGTTCAGGCTCCTTCCTTCGGGGGGTCGAGTTCGGGCTTGCGGGGTTTTCGAGCTTCATACAAACCACATCTTGTCATGTCGAATGTAATACTTTATTAAAAATACAACTTTCAACAACGGATCTCTTGGCTCTC	Fungi	Basidiomycota	Agaricomycetes	Hymenochaetales	Schizoporaceae	Hyphodontia	subalutacea	Hyphodontia	13	Saprotroph	Undefined Saprotroph	White Rot	Corticioid	Probable	NULL	Tedersoo L, et al. 2014. Science 346:e1256688 ((https://doi.org/10.1126/science.1256688))
AAGTCGTAACAAGGTTTCCGTAGGTGAACCTGCGGAAGGATCATTAGTGAATATTAGCGCATCTCTTCGGAGAGCGTGACCTCCACTTTCTAACTCTGTGCATTTATTGGCGGAAGAACTTGAGCAATCGAGCGTCTTCTGCGGCTCATTTTATAACACTAGTTAAAGTATGTAACGAAATATCGAAACAAAAAAAACTTTCAACAACGGATCTCTTGGCTTGCTCATCGATG	Fungi	Basidiomycota	Microbotryomycetes	Leucosporidiales	Leucosporidiaceae	Leucosporidium	NA	Leucosporidium	13	Saprotroph	Soil Saprotroph-Undefined Saprotroph	NULL	Yeast	Probable	A yeast from fruit (Barnett & Buhagiar 1971; Syn. Candida-Leucosporidiella-Rhodotorula-Torulopsis-Vanrijia spp.);Isolated from permafrost soil (Golubev 1998; Syn. Leucosporidium/Rhodotorula spp.)	Barnett JA, Buhagiar RWM. 1971. Journal of General Microbiology 67:233-238 ((https://doi.org/10.1099/00221287-67-2-233)); Golubev WI. 1998. Mikologiya i Fitopatologiya 32:8-13 ((https://www.binran.ru/files/journals/MiF/MiF_1998_32_3.pdf))
AAGTCGTAACAAGGTTTCCGTAGGTGAACCTGCGGAAGGATCATTATTGTGGAACGCTCTCTCGAGGGCTACCGTCAACCTTGCCTTTTTTTGCGCACCCTTTGTTTCCTCGGCAGCTTTGCCTGCCAACGAGGACCTCCCAAAAACCTTTTGCAATCCTAGTACAACATTCAGAAAACAAAACAATATTAAAACTTTCAACAATGGATCTCTTGGCTCTGGCATCGATGAAG	Fungi	Ascomycota	Dothideomycetes	Pleosporales	Lophiostomataceae	Guttulispora	crataegi	Lophiostomataceae	9	Pathotroph-Saprotroph	Plant Pathogen-Undefined Saprotroph	NULL	Microfungus	Probable	Saprobic or necrotrophic on herbaceous and woody stems (Cannon & Kirk 2007)	Cannon PF, Kirk PM. 2007. Fungal Families of the World. CAB International, Cambridge (ISBN: 978-0851998275)
AAGTCGTAACAAGGTTTCCGTAGGTGAACCTGCGGAAGGATCATTACCTAGAGTTTGCGGGCTTTGCCTGCTATCTCTTACCCATGTCTTTTGAGTACTTACGTTTCCTCGGTGGGTTCGCCCGCCGATTGGACAATTTAAACCCTTTGCAGTTGCAATCAGCGTCTGAAAAACATAATAGTTACAACTTTCAACAACGGATCTCTTGGTTCTGGCATCGATGAAGAACGCAG	Fungi	Ascomycota	Dothideomycetes	Pleosporales	NA	NA	NA	na	na	na	na	na	na	na	na	na
AAGTCGTAACAAGGTTTCCGTAGGTGAACCTGCGGAAGGATCATTGTCGATATCTTAAAAGTAGACCTGTGAACACGTGTTTAACATCAACGGTGCTTCGTCATGCTAGAGCAATCTTGCTTGGCGGGGTGCTGTGCTTGCCCGGTGCTCGCACTAGGTGGGCTAACGAATCCCGGCGCGGCAAGCGCCAAGGAAAACAAAAATAGAATCGTTGCCCCTTTGGCTCCCGTCCGCGGTGTGGCCATCGGGATGCAGCGTATCTTGAAAGTCTAAACGACTCTCGGCAACGGATATCTCGGCTCTC	Fungi	NA	NA	NA	NA	NA	NA	na	na	na	na	na	na	na	na	na
AAGTCGTAACAAGGTTTCCGTAGGTGAACCTGCGGAAGGATCATTACCGAGTTAGGGTTCGCCGTCTCGACGGTGGCCCGACCGCCCAACCCTGTGTCTACATTACCTTGTCGTTGCTTCGGCGGACCGGTTGACCAACTGGTCTTGACCGCCGAGGGGGTTCGCCCCTCCTCGGAGCGCGTCCGCCGATGGCCCAACCACAAAACTCTTGTACCAAACATTGTCGTCTGAATACTTTATTGATTTACAATCAAAGACAAAACTTTCAACAACGGATCTCTTGGTTCTG	Fungi	Ascomycota	Eurotiomycetes	Chaetothyriales	Trichomeriaceae	Knufia	mediterranea	Knufia	13	Pathotroph-Saprotroph	Animal Pathogen-Plant Pathogen-Soil Saprotroph-Undefined Saprotroph	NULL	Microfungus	Possible	Species isolated from tumour-like stem and branch deformities of Populus tremuloides, bark of Populus, rocks, and clinical samples, with one species causes opportunistic skin infections in humans (Crous et al. 2013)	Li DM, et al. 2008. Studies in Mycology 61:131-136 ((https://doi.org/10.3114/sim.2008.61.13)); Crous PW, et al. 2013. Persoonia 31188-296; Irinyi L, et al. 2015. Medical Mycology 53:313-337 ((https://doi.org/10.1093/mmy/myv008))((https://doi.org/10.1093/mmy/myv008))
AAGTCATAACAAGGTTTCCGTAGGTGAACCTGCGGAAGGATCATTAGTGAATTTGGCCTCTGGCCTCATATACACACACACCGTGAACCGTGGCTTCGGCCCAAACTTTACAGTATTGAATGTATAATATCATAACAAAAAACAACTTTCAACAACGGATCTCTTGGCTCTCGCATCGATGAAGAACGCAGCCTGTCTCTTATACACATCTCCGAGCCCACGAGACGGACTCC	Fungi	Basidiomycota	Tremellomycetes	Tremellales	NA	NA	NA	na	na	na	na	na	na	na	na	na
AAGTCGTCACAAGGTTTCCGGAGTTGAACCTGCGGAAGGATCATTACCATTTTCCAGGCCGAGAGTTGGTTCCTAATCAATCCTCGGTGCTGTATTATGCCCTTGTCTTTTGAGTACTTATGTTTCCTTGGTAGGCTTGCCTGCCAATTGGACAATATACAACCCTTTTTAATTTTGAATCAGCGTCTGAATAATTTAATAATTACAACTTTCAACAACGGATCTCTTGGTTCTG	Fungi	Ascomycota	Dothideomycetes	Pleosporales	Phaeosphaeriaceae	Populocrescentia	forlicesenensis	Phaeosphaeriaceae	9	Pathotroph-Saprotroph	Fungal Parasite-Plant Pathogen-Plant Saprotroph	NULL	Microfungus	Probable	Necrotrophic or saprobic on a wide range of plants, especially monocotyledons; a few species parasitic on other fungi (Cannon & Kirk 2007)	Cannon PF, Kirk PM. 2007. Fungal Families of the World. CAB International, Cambridge (ISBN: 978-0851998275)
AAGTCGTAACAAGGTTTCCGTAGGTGAACCTGCGGAAGGATCATTATTGTAGGCGCCCTCGGGCCCGTAAACACAATAACCCTTGTCTTTTTTTGTGCACCCTTTGTTTCCTCGGCAGCTTTGCCTGCCAACGAGGACCCCCCAAAAACCTTTTGCAATCTTAGTATAACAAATCTGAAAACAAACAATATTAAAACTTTCAACAATGGATCTCTTGGCTCTGGCATCGATGAA	Fungi	Ascomycota	Dothideomycetes	Pleosporales	Lophiostomataceae	Sigarispora	NA	Lophiostomataceae	9	Pathotroph-Saprotroph	Plant Pathogen-Undefined Saprotroph	NULL	Microfungus	Probable	Saprobic or necrotrophic on herbaceous and woody stems (Cannon & Kirk 2007)	Cannon PF, Kirk PM. 2007. Fungal Families of the World. CAB International, Cambridge (ISBN: 978-0851998275)
AAGTCGTAACAAGGTTTCCGTAGGTGAACCTGCGGAAGGATCATTATTGAATTGCAAGAGCGCTCTTTTTAGAGGTTCGACCCATTTCATTTCTCACACTGTGCACTTACTACTTTACACCCTTTTTAACACTTTAAGTCTTAAGAATGTAAACAGTCTCTTAATTGAGCATAAAACAATAAAACTTTCGGCAACGGATCTCTTGGCTCCCGCATCGATGAAGAACGCAGCCT	Fungi	Basidiomycota	Cystobasidiomycetes	NA	NA	NA	NA	na	na	na	na	na	na	na	na	na
AAGTCATCACAAGGTTTCCGTAGGTGAACCTGCGGAAGGATCCTTAATAGTGCCCTTTGATGCAAATCATTGGGTTAGATCTGCTCTCTTCGCAAGAAGAGGGTTTCCATACACACCGTGAACTGTGGCTTCGGCCATCACAAACTGTTAGTAATGAATGTAATATCATAACAAAAACAAAACTTTTAACAACGGATCTCTTGGCTCTCGCATCGATGAAGAACGCAGCCTGT	Fungi	Basidiomycota	Tremellomycetes	Tremellales	Bulleribasidiaceae	Vishniacozyma	victoriae	NA	NA	Saprotroph	NA	NA	NA	NA	NA	NA
AAGTCGTCACAAGGTTTCCGGAGTTGAACCTGCGGAAGGATCATTATTGTAGGTGCCTTCGGGCCCGCCAGCACAATAACCCTTGTCTTTTTTTGTGCACCCTTTGTTTCCTCGGCAGCTTTGCCTGCCAACGAGGACCCCCCTAAAACCTTTTGCAATCTTAGTATAACATTCTGAAAACAAACAATATTAAAACTTTCAACAATGGATCTCTTGGCTCTGGCATCGATGAA	Fungi	Ascomycota	Dothideomycetes	Pleosporales	Lophiostomataceae	Platystomum	crataegi	Platystomum	13	Saprotroph	Undefined Saprotroph	NULL	NULL	Probable	NULL	Tedersoo L, et al. 2014. Science 346:e1256688 ((https://doi.org/10.1126/science.1256688))
AAGTCATAACAAGGTTTCCGTAGGTGAACCTGCGGAAGGATCATTAATAATGCCCTCTGGCTTCGGTCAGCTGGGTTCAATGTGTGTCAACTCTTCGGAGTTGGCCATCCACACACACCGTGAACTGTGGCTTCAGTCATCACAAACTATTAGTAATGAATGTAAAATCATAACAAAATAAAACTTTTAACAACGGATCTCTTGGCTCTCGCATCGATGAAGAACGCAGCCTG	Fungi	Basidiomycota	Tremellomycetes	Tremellales	Bulleribasidiaceae	Vishniacozyma	tephrensis	NA	NA	Saprotroph	NA	NA	NA	NA	NA	NA
AAGTCATAACAAGGTTTCCGTAGGTGAACCTGCGGAAGGATCATTAAAGAAGTGAGCCTTCGCAAGAAGGTGAACAACACACCGTGAACGATTACATGTGTCTAGAATGTATTACTATAACATAAGAACAACTTTCAACAACGGATCTCTTGGCTCTCGCATCGATGAAGAACGCAGCCTGTCTCTTATACACATCTCCGAGCCCACGAGACGGACTCCTATCTCGTATGCCG	Fungi	Basidiomycota	NA	NA	NA	NA	NA	na	na	na	na	na	na	na	na	na
AAGTCGTAACAAGGTTTCCGTAGGTGAACCTGCGGAAGGATCATTAATGAAGTCTGGGCTCCGGCCCTCTCTCTTCTACACACTTGTGAACTTACACCGTTGCTTTGGCAGGTCTCCGGACGGGCGTCAGCCCCGAAGGTCAGGTCGAGAGACGCCTGCCGAAGACACTTATCCACCCTTTTTTATTGTCTGAATCTTGTTTATAACAAATAAAATAAAACTTTCAACAATGGATCTCTTGGCTCTG	Fungi	Ascomycota	Taphrinomycetes	Taphrinales	Taphrinaceae	Taphrina	inositophila	Taphrina	13	Pathotroph	Plant Pathogen	NULL	Microfungus	Probable	NULL	The American Phytopathological Society Common Names of Plant Diseases ((http://www.apsnet.org/publications/commonnames/Pages/default.aspx))
AAGTCGTCACAAGGTTTCCGGAGTTGAACCTGCGGAAGGATCATTAGTGAATAAATAGGGTGTCCAATTTAACTTGGAACCCGACCTTCTCACATCTAACCCTGTGCATCTGTATTTAATGGCGAGCAATTTTCGAATTGTGAGCCATTTCACTTTATAAACACTAGTCTATGAATGTAAAATTTTTATAACAATAAAAACTTTCAACAACGGATCTCTTGGCTCTCGCATCG	Fungi	Basidiomycota	Microbotryomycetes	Sporidiobolales	Sporidiobolaceae	Sporobolomyces	roseus	Sporobolomyces	13	Pathotroph-Saprotroph	Fungal Parasite-Litter Saprotroph	NULL	Yeast	Probable	NULL	Tedersoo L, et al. 2014. Science 346:e1256688 ((https://doi.org/10.1126/science.1256688)); Nagy LG, et al. 2014. Nature Communications 5:e4471 ((https://doi.org/10.1038/ncomms5471)); Purahong W, et al. 2016. Molecular Ecology 25:4059-4074 ((https://doi.org/10.1111/mec.13739))
AAGTCGTAACAAGGTTTCCGTAGGTGAACCTGCGGAAGGATCATTAAAATGGAGGACGGGCCCCGACCCGTCAACCGCTTTTACAGCGCCTTCTCTGGGGGGTCCTTCGGGGCTCCCCGAAGAGGACACCAAATGTGAACCAGCCTGTTGCTTTGGCAGCGTCGGGGCGTCCCCTCCACCGGGGGCTCCCGTTGTCAGTCTGTCATGAGTCCAACCAGAAACTCTTGTAATGAAACTGAAGTCTGAGAATCTTTAAATGCAAAAGCATAAAACTTTCAACAACGGATCTCTTGGTTCCC	Fungi	Ascomycota	NA	NA	NA	NA	NA	na	na	na	na	na	na	na	na	na
AAGTCGTCACAAGGTTTCCGTAGGTGAACCTGCGGAAGGATCCTTATAGTATTCTATTGCCAGCGCTTAATTGCGCGGCGATAAACCTTACACACATTGTCTAGTTTTTTTGAACTTTGCTTTGGGTGGTGAGCCTGGCTTACTGCCCAAAGGTCTAAACACATTTTTTTTAATGTTAAAACCTTTAACCAATAGTCATGAAAATTTTTAACAAAAATTAAAATCTTCAAAACTTTCAACAACGGATCTCTTGGGTCTC	Fungi	Ascomycota	Saccharomycetes	Saccharomycetales	Phaffomycetaceae	Wickerhamomyces	anomalus	Wickerhamomyces	13	Saprotroph	Undefined Saprotroph	NULL	Yeast	Probable	NULL	Kurtzman CP, et al. 2008. FEMS Yeast Research 8:939-954 ((https://doi.org/10.1111/j.1567-1364.2008.00419.x))
AAGTCGTCACAAGGTTTCCGGAGTTGAACCTGCGGAAGGATCATTATTGTAGGTGCCTTCGGGCCCGCTAACACAATAACCCTTGTCTTTTTTTGTGCACCCTTTGTTTCCTCGGCAGCTTTGCCTGCCAACGAGGACCCCCCTAAAACCTTTTGCAATCTTAGTATAACATTCTGAAAACAAACAATATTAAAACTTTCAACAATGGATCTCTTGGCTCTGGCATCGATGAA	Fungi	Ascomycota	Dothideomycetes	Pleosporales	Lophiostomataceae	Platystomum	crataegi	Platystomum	13	Saprotroph	Undefined Saprotroph	NULL	NULL	Probable	NULL	Tedersoo L, et al. 2014. Science 346:e1256688 ((https://doi.org/10.1126/science.1256688))
AAGTCGTAACAAGGTTTCCGTAGGTGAACCTGCGGAAGGATCATTATCAAAACAGCGGACTTCGGTCCTTGCTGCACCCTTGTCTTTTGCGTACCGTATGTTTCCTCGGCGGGCTTGCCTGCCGGTTGGACAATATCAAACCTTTTTGTAGTTGCAATCAGCGTCAGAAAACAAATAATAATTACAACTTTCAACAACGGATCTCTTGGTTCTGGCATCGATGAAGAACGCAG	Fungi	Ascomycota	Dothideomycetes	Pleosporales	Cucurbitariaceae	Pyrenochaetopsis	leptospora	Pyrenochaetopsis	13	Pathotroph-Saprotroph-Symbiotroph	Endophyte-Lichen Parasite-Undefined Saprotroph	NULL	Microfungus	Possible	NULL	Tedersoo L, et al. 2014. Science 346:e1256688 ((https://doi.org/10.1126/science.1256688)); Massimo NC, et al. 2015. Microbial Ecology 70:61-76 ((https://doi.org/10.1007/s00248-014-0563-6)); Lawrey JD, Diederich P. 2016. http://www.lichenicolous.net (accessed 24 May 2017) ((http://www.lichenicolous.net))
AAGTCATAACAAGGTTTCCGTAGGTGAACCTGCGGAAGGATCATTATTGAATTCGGCCTCTGGCCTTATACACATAATATAACACTGTGAACCGTGGCTTCGGCCCAAACTATAAGTCTTGAATGTAATATATCATAACAAAATACAACTTTTAACAACGGATCTCTTGGCTCTCGCATCGATGAAGAACGCAGCCTGTCTCTTATACACATCTCCGAGCCCACGAGACAGGC	Fungi	Basidiomycota	Tremellomycetes	Tremellales	Bulleribasidiaceae	Vishniacozyma	dimennae	NA	NA	Saprotroph	NA	NA	NA	NA	NA	NA
AAGTCGTAACAAGGTCTCCGTAGGTGAACCTGCGGAGGGATCATTACCGAGTGAGGGCCCTCGCGCCCGACCTCCAACCCTTTGTTAATGAATATGACGTTGCCTCGGGGGGCGACCCGGCTCGCGCCGGCGAGTCCCCCGGAGGACTACAACCTAAACTCTGCATCTTTGCGTCGAGTATTGAAACTAAATCAATCAAAACTTTTAACAACGGATCTCTTGGTTCTGGCATC	Fungi	Ascomycota	Dothideomycetes	Capnodiales	Teratosphaeriaceae	Capnobotryella	NA	Capnobotryella	13	Saprotroph	Undefined Saprotroph	NULL	NULL	Probable	NULL	Tedersoo L, et al. 2014. Science 346:e1256688 ((https://doi.org/10.1126/science.1256688))
AAGTCGTAACAAGGTCTCCGTTGGTGAACCAGCGGAGGGATCATTACAGAGAGTGAAAACTCCCTAAACCAACTGTTTATCTACCTGTTTGTTGCTTCGGCAGGCGGTTCCAGGGGGGACTGTACCTGAAAAGGCGCCTGCCGAAGGCACCCAGAACTCCTGCTGTCAGTTGTCATCTGAGCCATATAAAAAAAAATGAATCAAAACTTTCAACAACGGATCTCTTGGTTTGG	Fungi	Ascomycota	Sordariomycetes	Hypocreales	Hypocreales_fam_Incertae_sedis	Sporidesmium	melaleucae	NA	NA	Pathotroph-Saprotroph	NA	NA	NA	NA	NA	NA
AAGTCGTAACAAGGTTTCCGTAGGTGAACCTGCGGAAGGATCATTAACGAGTTTTGAAAGGGGTTGTCGCTGGCCTTTCACGAGGCATGTGCACACCCTGCTCATCCACTCTCAACCTCTGTGCACTTATTGTAGGTCGGTGGAAGGCTCGCAAGAGCTGGAAGCCTGCTTATGTTTTACTACAAACGCTTCAGTTATAGAATGTTTACTTGCGTATAACGCATTTATATACAACTTTCAGCAACGGATCTCTTGGCTCTC	Fungi	Basidiomycota	Agaricomycetes	Polyporales	Phanerochaetaceae	Hyphodermella	rosae	Hyphodermella	13	Saprotroph	Undefined Saprotroph	White Rot	NULL	Probable	NULL	Tedersoo L, et al. 2014. Science 346:e1256688 ((https://doi.org/10.1126/science.1256688))
AAGTCGTAACAAGGTTTCCGTAGGTGAACCTGCGGAAGGATCATTAGTGATTAATTATTGAGTGTAAAAACTCATAATCTTCTATACAAACCACTGTTTTAAAATGTTTACTAGAATGTCCAAGCAGTTAAGCTGTTGAAATTATAAAAGTTTAATAAAACTTTCAGCAACGGATCTCTTGGTTCAGGCATCGATGAAGAACGCAGCCTGTCTCTTATACACATCTCCGAGCC	Fungi	Basidiomycota	Wallemiomycetes	Wallemiales	Wallemiaceae	Wallemia	tropicalis	Wallemia	13	Saprotroph	Undefined Saprotroph	NULL	NULL	Probable	NULL	Tedersoo L, et al. 2014. Science 346:e1256688 ((https://doi.org/10.1126/science.1256688))
AAGTCGTAACAAGGTTTCCGTAGGTGAACCTGCGGAAGGATCATTAATGAATTTTTAGGGCGCTCTTTTTAGAGGTCCGACCAATTTCATTTCCACACACCGTGAACACACTTCATTTTTACACACAATTTATAAACACACAAGTCTATAAGAATGAATAAAGTCTCTTAATTGAGCATAAAGTTATAATACAACTTTCGGCAACGGATCTCTTGGCTCTCGCATCGATGAAG	Fungi	Basidiomycota	Cystobasidiomycetes	Erythrobasidiales	Erythrobasidiaceae	Erythrobasidium	yunnanense	NA	NA	Saprotroph	NA	NA	NA	NA	NA	NA
AAGTCGTAACAAGGTCTCCGTAGGTGAACCTGCGGAGGGATCATTAACAGGTTCTGGTCGGCGGCCCCGTCGCACCGTTCCTCCCTCTGTCTACCGTACACTGTTGCTCGGGCGGGCTCCGGCCCGCGCGGGATCACCACAACCTTTCTTAGCGAACGTCTGAGTACCAACAAATACAAACAAAACTTTTAACAACGGATCTCTTGGTTCCAACATCGATGAAGAACGCAGCC	Fungi	Ascomycota	Dothideomycetes	Dothideomycetes_ord_Incertae_sedis	Dothideomycetes_fam_Incertae_sedis	Radulidium	subulatum	NA	NA	Saprotroph	NA	NA	NA	NA	NA	NA
AAGTCGTAACAAGGTTTCCGTAGGTGAACCTGCGGAAGGATCATTAATGAATTTGTCTTCGGACATTCTCTCATACACTTGTGAACTTACACTGTTGCTTGGTGGAGATGCGGTCTAGAAATGGATGCGCGCCACCGAGATTTTCTAACCCATTTTTATGTCTGAACAAAACAAAAAACAAAACAAAACTTTCAACAATGGATCTCTTGGCTCTGGCATCGATGAAGAACGCA	Fungi	Ascomycota	Taphrinomycetes	Taphrinales	Protomycetaceae	Protomyces	inouyei	Protomyces	13	Pathotroph	Plant Pathogen	NULL	NULL	Probable	NULL	James TY, et al. 2006. Nature 443:818-822 ((https://doi.org/10.1038/nature05110))
AAGTCGTAACAAGGTCTCCGTAGGTGAACCTGCGGAGGGATCATTACAAGTGACCCCGGTTTACCACCGGGATGTTCATAACCCTTTGTTGTCCGACTCTGTTGCCTCCGGGGCGACCCTGCCTTCGGGCGGGGGCTCCGGGTGGACACTCCAAACTCTTGCGTAACTTTGCAGTCTGAGTAAATTTAATTAATAAATTAAAACTTTCAACAACGGATCTCTTGGTTCTGGCA	Fungi	Ascomycota	Dothideomycetes	Capnodiales	Cladosporiaceae	Cladosporium	NA	NA	NA	Saprotroph	NA	NA	NA	NA	NA	NA
AAGTCGTAACAAGGTTTCCGTAGGTGAACCTGCGGAAGGATCATTAAATACAGTAGATTTCTACTGATCGGGGGGGTGGAAAGTCCCAGTTTGATTTCTGGATCACGAGTAAGCCCCCTGTCTGCACCCTTGTCTTTTGCGTACTCATGTTTCCTCGGCGGGCTTGCCTGCCGAATGGACAATTCTAAAACCTTTTTACTTTTCAATCAGCGTCTGAACAATTATAATAATTACAACTTTCAACAACGGATCTCTTGGTTCTG	Fungi	Ascomycota	Dothideomycetes	Pleosporales	Phaeosphaeriaceae	Acericola	italica	Phaeosphaeriaceae	9	Pathotroph-Saprotroph	Fungal Parasite-Plant Pathogen-Plant Saprotroph	NULL	Microfungus	Probable	Necrotrophic or saprobic on a wide range of plants, especially monocotyledons; a few species parasitic on other fungi (Cannon & Kirk 2007)	Cannon PF, Kirk PM. 2007. Fungal Families of the World. CAB International, Cambridge (ISBN: 978-0851998275)
AAGTCGTAACAAGGTTTCCGTAGGTGAACCTGCGGAAGGATCATTACCGAGTTAGGGTCCTCTGGGCTCGACCTCCTACCCTTTGTCTACCTTACCTTTTGTTGCTTCGGCGGACCCGTCTCTTAGGGGACCGCCGGAGGGTTGACTCCCTCTGGCCCGCGTCCGCCGGTGGCCCACAACCAAAACTCTTGTTTAAACGTGTCGTCTAAGTACAAAAACAAATAAGTAAAAACTTTCAACAACGGATCTCTTGGTTCTG	Fungi	Ascomycota	Eurotiomycetes	Chaetothyriales	Herpotrichiellaceae	Rhinocladiella	NA	Rhinocladiella	13	Saprotroph	Undefined Saprotroph-Wood Saprotroph	Soft Rot	Facultative Yeast	Probable	NULL	Nilsson T. 1973. Studia Forestalia Suecica 104:1-40 ((https://pub.epsilon.slu.se/5711/)); Seehann G, et al. 1975. List of Fungi in Soft-Rot Tissue Tests. Institute fur Holzbiologie und Holzschutz, Bundesforschungsanstalt fur Forst - und Holzwirtshaft, Hamburg - Lohbrugge, Germany; Costa IPMW, et al. 2012. Mycotaxon 119:e26 ((http://mycotaxon.com/resources/checklists/costa_v119_checklist.pdf)); Te…
AAGTCGTCACAAGGTTTCCGTAGGTGAACCTGCGGAAGGATCCTTATTGTAGGTGCCTTCGGGCCCGCCAGCACAATAACCCTTGTCTTTTTTTGTGCACCCTTTGTTTCCTCGGCAGCTTTGCCTGCCAACGAGGACCCCCCTAAAACCTTTTGCAATCTTAGTATAACATTCTGAAAACAAACAATATTAAAACTTTCAACAATGGATCTCTTGGCTCTGGCATCGATGAA	Fungi	Ascomycota	Dothideomycetes	Pleosporales	Lophiostomataceae	Platystomum	crataegi	Platystomum	13	Saprotroph	Undefined Saprotroph	NULL	NULL	Probable	NULL	Tedersoo L, et al. 2014. Science 346:e1256688 ((https://doi.org/10.1126/science.1256688))
AAGTCGTAACAAGGTTTCCGTAGGTGAACCTGCGGAAGGATCATTAATGAAGTAAATTGGGTGCTTTCGAGACCCTCAACTCCATTTTTTACACCCTGTGCATTCAATTTTTCTTTAAACACTATAATGTCTATGGATGTCTGCTATTGACTTAAACATCAATATCATAACAAGTAAAACTTTCAGCAACGGATCTCTTGGCTCTCGCATCGATGAAGAACGCAGCCTGTCTC	Fungi	Basidiomycota	NA	NA	NA	NA	NA	na	na	na	na	na	na	na	na	na
AAGTCGTAACAAGGTTTCCGTAGGTGAACCTGCGGAAGGATCATTAATAAATGGCAAAGCTTGAAAGAGCCTAGCTTTATATTATTCCATAACACCTGTGAACTATTTGCCTTCTTGTCATGAGAAGGTACAACCTATACAAACATAACTGTAATGAATGTAATCTATTATAACATAATACAACTTTCAACAACGGATCTCTTGGCTCTCGCATCGATGAAGAACGCAGCCTG	Fungi	Basidiomycota	Tremellomycetes	Tremellales	Bulleribasidiaceae	Dioszegia	NA	NA	NA	Saprotroph	NA	NA	NA	NA	NA	NA
AAGTCGTAACAAGGTTTCCGTAGGTGAACCTGCGGAAGGATCATTAAATACAGTAGATTTCTACTGATCGGGGGGGTGGAAAGTCCCAGTATGATTACTGGATCACGAGTAAACCCCCTGTCTGCACCCTTGTCTTTTGCGTACTCATGTTTCCTCGGCGGGCTTGCCTGCCGAATGGACAATACTAAAACCTTTTTAATTTTCAATCAGCGTCTGAATAATTATAATAATTACAACTTTCAACAACGGATCTCTTGGTTCTG	Fungi	Ascomycota	Dothideomycetes	Pleosporales	Phaeosphaeriaceae	Acericola	italica	Phaeosphaeriaceae	9	Pathotroph-Saprotroph	Fungal Parasite-Plant Pathogen-Plant Saprotroph	NULL	Microfungus	Probable	Necrotrophic or saprobic on a wide range of plants, especially monocotyledons; a few species parasitic on other fungi (Cannon & Kirk 2007)	Cannon PF, Kirk PM. 2007. Fungal Families of the World. CAB International, Cambridge (ISBN: 978-0851998275)
AAGTCGTCACAAGGTTTCCGTAGGTGAACCTGCGGAAGGATCCTTATTGTAGGTGCCTTCGGGCCCGCTAACACAATAACCCTTGTCTTTTTTTGTGCACCCTTTGTTTCCTCGGCAGCTTTGCCTGCCAACGAGGACCCCCCTAAAACCTTTTGCAATCTTAGTATAACATTCTGAAAACAAACAATATTAAAACTTTCAACAATGGATCTCTTGGCTCTGGCATCGATGAA	Fungi	Ascomycota	Dothideomycetes	Pleosporales	Lophiostomataceae	Platystomum	crataegi	Platystomum	13	Saprotroph	Undefined Saprotroph	NULL	NULL	Probable	NULL	Tedersoo L, et al. 2014. Science 346:e1256688 ((https://doi.org/10.1126/science.1256688))
AAGTCGTAACAAGGTTTCCGTAGGTGAACCTGCGGAAGGATCATTAGTGAATTTTAGGGCGTGCTTTCGAGCAGCCTGACCTCCACTTTCTACTCTGTGCACCTTTTCACATTAGGACTCTGATTGCGCGCCTTCGGGCAAGCGGTTGTGTCCTTTTGTACCCCATTTTATTTTAAACCTGAGTTTAAGAATGTAACAAAAAACCATAACAAAAAAAAACTTTCAACAACGGATCTCTTGGCTCTC	Fungi	Basidiomycota	Microbotryomycetes	Sporidiobolales	Sporidiobolaceae	Sporobolomyces	NA	Sporobolomyces	13	Pathotroph-Saprotroph	Fungal Parasite-Litter Saprotroph	NULL	Yeast	Probable	NULL	Tedersoo L, et al. 2014. Science 346:e1256688 ((https://doi.org/10.1126/science.1256688)); Nagy LG, et al. 2014. Nature Communications 5:e4471 ((https://doi.org/10.1038/ncomms5471)); Purahong W, et al. 2016. Molecular Ecology 25:4059-4074 ((https://doi.org/10.1111/mec.13739))
AAGTCGTCACAAGGTTTCCGTAGTTGAACCTGCGGAAGGATCATTATAGTATTCTATTGCCAGCGCTTAATTGCGCGGCGATAAACCTTACACACATTGTCTAGTTTTTTTGAACTTTGCTTTGGGTGGTGAGCCTGGCTTACTGCCCAAAGGTCTAAACACATTTTTTTTAATGTTAAAACCTTTAACCAATAGTCATGAAAATTTTTAACAAAAATTAAAATCTTCAAAACTTTCAACAACGGATCTCTTGGTTCTC	Fungi	Ascomycota	Saccharomycetes	Saccharomycetales	Phaffomycetaceae	Wickerhamomyces	anomalus	Wickerhamomyces	13	Saprotroph	Undefined Saprotroph	NULL	Yeast	Probable	NULL	Kurtzman CP, et al. 2008. FEMS Yeast Research 8:939-954 ((https://doi.org/10.1111/j.1567-1364.2008.00419.x))
AAGTCGTAACAAGGTTTCCGTAGGTGAACCTGCGGAAGGATCATTACCGAGTTAGGGTGTCCCTCACCGGCGCCCGACCTCCCAACCCTTTGTCTAAATTACCTTGTCGTTGCTTCGGCGGACCGGTTGACCAACTGGTCTTGACCGCCGGGGGGGCTTCCCCCCCCTGGAGAGCGTCCGCCGACGGCCCAACCACAAAACTCTTGTACCAAACCATGTCGTCTGAATGTACTTGATTAAGAATCAAAAAACAAAACTTTCAACAACGGATCTCTTGGTTCTG	Fungi	Ascomycota	Eurotiomycetes	Chaetothyriales	Trichomeriaceae	Knufia	perforans	Knufia	13	Pathotroph-Saprotroph	Animal Pathogen-Plant Pathogen-Soil Saprotroph-Undefined Saprotroph	NULL	Microfungus	Possible	Species isolated from tumour-like stem and branch deformities of Populus tremuloides, bark of Populus, rocks, and clinical samples, with one species causes opportunistic skin infections in humans (Crous et al. 2013)	Li DM, et al. 2008. Studies in Mycology 61:131-136 ((https://doi.org/10.3114/sim.2008.61.13)); Crous PW, et al. 2013. Persoonia 31188-296; Irinyi L, et al. 2015. Medical Mycology 53:313-337 ((https://doi.org/10.1093/mmy/myv008))((https://doi.org/10.1093/mmy/myv008))
AAGTCGTCACAAGGTTTCCGGAGGTGAACCTGCGGAAGGATCATTATAGTATTCTATTGCCAGCGCTTAATTGCGCGGCGATAAACCTTACACACATTGTCTAGTTTTTTTGAACTTTGCTTTGGGTGGTGAGCCTGGCTTACTGCCCAAAGGTCTAAACACATTTTTTTTAATGTTAAAACCTTTAACCAATAGTCATGAAAATTTTTAACAAAAATTAAAATCTTCAAAACTTTCAACAACGGATCTCTTGGGTCTC	Fungi	Ascomycota	Saccharomycetes	Saccharomycetales	Phaffomycetaceae	Wickerhamomyces	anomalus	Wickerhamomyces	13	Saprotroph	Undefined Saprotroph	NULL	Yeast	Probable	NULL	Kurtzman CP, et al. 2008. FEMS Yeast Research 8:939-954 ((https://doi.org/10.1111/j.1567-1364.2008.00419.x))
AAGTCGTAACAAGGTTTCCGTAGGTGAACCTGCGGAAGGATCATTACATTCAGTAGCTTGCTACTGTTAGGGGGGTCTGTCAGCCTGTATAGTATCACTACTGATGAGCAGCACGACCCTCTGTCTGTACCCTTGTCTTTTGCGTACTCATGTTTCCTCGGCGGGTTTACACCCGCCGGCTGGACAACTCTATAACCTTTTTAATTTTCAATCAGCGTCTGAAAAACCTAATAATTACAACTTTCAACAACGGATCTCTTGGTTCTG	Fungi	Ascomycota	Dothideomycetes	Pleosporales	Phaeosphaeriaceae	Neosetophoma	rosarum	Neosetophoma	13	Saprotroph	Undefined Saprotroph	NULL	NULL	Probable	NULL	Tedersoo L, et al. 2014. Science 346:e1256688 ((https://doi.org/10.1126/science.1256688))
AAGTCGTAACAAGGTTTCCGTAGGTGAACCTGCGGAAGGATCATTAACGAGTTAGGGTCTCCTAGGCCCGATCTCCCAACCCTTTGTTTACCAAACCATTTTGTTGCTTCGGCGAGCCCGTCTTCACGGACCGCCGGGGGACCTGCTCAAGGACCCCTGGCCCGCGCTCGTCGGTGGCCCAAACCTTTAAATTCTTAACTAAACGTGTCATGTCTAAGTACCAATTTTTTAATTAAAAGCAAAACTTTCAACAACGGATCTCTTGGTTCTG	Fungi	Ascomycota	Eurotiomycetes	Chaetothyriales	Herpotrichiellaceae	Veronaea	japonica	Veronaea	13	Pathotroph	Plant Pathogen	NULL	NULL	Probable	NULL	The American Phytopathological Society Common Names of Plant Diseases ((http://www.apsnet.org/publications/commonnames/Pages/default.aspx))
AAGTCGTCACAAGGTTTCCGGAGTTGAACCTGCGGAAGGATCATTACCTAGAGTTGTAGGCTTTGCCTGCTATCTCTTACCCATGTCTTTTAAGTACCTTCGTTTCCTCGGCGGGTTCGCCCGCCGATTGGACAATTTAAACCATTTGCAGTTGCAATCAGCGTCTGAAAAAACTTAATAGTTACAACTTTCAACAACGGATCTCTTGGTTCTGGCATCGATGAAGAACGCAG	Fungi	Ascomycota	Dothideomycetes	Pleosporales	Didymellaceae	Didymella	keratinophila	Didymella	13	Pathotroph-Saprotroph	Animal Pathogen-Plant Pathogen-Undefined Saprotroph	NULL	Microfungus	Probable	NULL	Tedersoo L, et al. 2014. Science 346:e1256688 ((https://doi.org/10.1126/science.1256688))
AAGTCGTAACAAGGTTTCCGTAGGTGAACCTGCGGAAGGATCATTATTGTAGGTGCCTTCGGGCGGGGGCTCCGGGTGGACACTTCAAACTCTTGCGTAACTTTGCAGTCTGAGTAAACTTAATTAATAAATTAAAACTTTTAACAACGGATCTCTTGGTTCTGGCATCGATGAAGAACGCAGCCTGTCTCTTATACACATCTCCGAGCCCACGAGACAGGCAGAAATCTCGT	Fungi	Ascomycota	Dothideomycetes	Capnodiales	Cladosporiaceae	Cladosporium	grevilleae	NA	NA	Saprotroph	NA	NA	NA	NA	NA	NA
AAGTCGTAACAAGGTTTCCGTAGGTGAACCTGCGGAAGGATCATTACCGTTGGAGTTCGCTCCATCTGGGATAGAACCCTTGAATTTGAGTACCTTTTCGTTTCCTCGGTGGGCTCGCCCGCCGGTGGACAACTAAAACTCTTTGTAATAGCAGTATCTTCTGAGAAAAACAAATAGTCAAAACTTTCAACAACGGATCTCTTGGTTCTGGCATCGATGAAGAACGCACCTGT	Fungi	Ascomycota	Dothideomycetes	Pleosporales	Pleosporales_fam_Incertae_sedis	Nigrograna	NA	Nigrograna	13	Pathotroph	Animal Pathogen	NULL	NULL	Probable	NULL	Tedersoo L, et al. 2014. Science 346:e1256688 ((https://doi.org/10.1126/science.1256688))
AAGTCGTCACAAGGTCTCCGGTGTTGAACCAGCGGAGGGATCATTACCGAGTTTACAACTCCCAAACCCCTGTGAACATACCTTAATGTTGCCTCGGCGGATCAGCCCGCGCCCCGTAAAACGGGACGGCCCGCCAGAGGACCCAAACTCTAATGTTTCTTATTGTAACTTCTGAGTAAAACAAACAAATAAATCAAAACTTTCAACAACGGATCTCTTGGTTCTGGCATCGA	Fungi	Ascomycota	Sordariomycetes	Hypocreales	Nectriaceae	Fusarium	NA	Fusarium	13	Pathotroph-Saprotroph-Symbiotroph	Animal Pathogen-Endophyte-Lichen Parasite-Plant Pathogen-Soil Saprotroph-Wood Saprotroph	NULL	Microfungus	Possible	Likely opportunistic human pathogen (Irinyi et al. 2015)	Duncan CG, Eslyn WE. 1966. Mycologia 58:642-664 ((https://doi.org/10.2307/3757045)); Seehann G, et al. 1975. List of Fungi in Soft-Rot Tissue Tests. Institute fur Holzbiologie und Holzschutz, Bundesforschungsanstalt fur Forst - und Holzwirtshaft, Hamburg - Lohbrugge, Germany; Costa IPMW, et al. 2012. Mycotaxon 119:e26 ((http://mycotaxon.com/resources/checklists/costa_v119_checklist.pdf)); Tederso…
AAGTCGTAACAAGGTTTCCGTAGGTGAACCTGCGGAAGGATCATTACTGAATTTTGAGAAGAGTTGTAGCTGGCCTGCAAGGGCATTTTGTGCACACTCTGATCACTATCCATCTCATACCTGTGCACATTCTGTAAGTTGGCTTATTGGGACAAGGGAGTCTTCATTGATTCTTGTTTCATGGCCCTCTTATGTTTTTATCACATACCACTCAGTTAAAAGAATGTTCATTGCGTTTGACGCATTTATATACAACTTTCAGCAACGGATCTCTTGGTTCTC	Fungi	Basidiomycota	Agaricomycetes	Polyporales	Fomitopsidaceae	Antrodia	hyalina	Antrodia	13	Saprotroph	Wood Saprotroph	Brown Rot	Corticioid	Highly Probable	NULL	Gilbertson RL, Ryvarden L. 1987-1987. North American Polypores. Fungiflora, Oslo (ISBN: 978-0945345060)
AAGTCGTCACAAGGTTTCCGTAGGTGAACCTGCGGAAGGATCCTTATCGTAGGGCTTTTGTCCTGTCGAGATAGCGTCCTTGCCTATTTTTTGGAGCACCGTTCGTTTCCTCAGCAGGCTTGCCTGCTACTGGGGACCCCTCAAACTCTTTGTAAATACAGTAATCGTCTGAAAAACAAACAAAAAATCAAAACTTTCAACAATGGATCTCTTGGTTCTGGCATCGATGAAGA	Fungi	Ascomycota	Dothideomycetes	Pleosporales	Amorosiaceae	Angustimassarina	acerina	NA	NA	Saprotroph	NA	NA	NA	NA	NA	NA
AAGTCGTAACAAGGTCTCCGTAGGTGAACCTGCGGAGGGATCATTGAAGAGTTAGGGCCCTTGCGGTCCGACCTCCAACCCTTTGTATTATCAACTCTGTTGCCTCGGGGGAGACCGTGCCGTCCGCGGCGTCGGTCCCTCAGGGGACCCCTAAACTCTGCGTCTCTGCGTCTGAGTACTTTTGTAAATAAAACAAAACTTTCAACAACGGATCTCTTGGTTCTGGCATCGAT	Fungi	Ascomycota	Dothideomycetes	Capnodiales	NA	NA	NA	na	na	na	na	na	na	na	na	na
AAGTCGTCACAAGGTTTCCGTAGGTGAACCTGCGGAAGGATCCTTACCTAGAGTTGTAGGCTTTGCCTGCTATCTCTTACCCATGTCTTTTAAGTACCTTCGTTTCCTCGGCGGGTTCGCCCGCCGATTGGACAATTTAAACCATTTGCAGTTGCAATCAGCGTCTGAAAAAACTTAATAGTTACAACTTTCAACAACGGATCTCTTGGTTCTGGCATCGATGAAGAACGCAG	Fungi	Ascomycota	Dothideomycetes	Pleosporales	Didymellaceae	Didymella	keratinophila	Didymella	13	Pathotroph-Saprotroph	Animal Pathogen-Plant Pathogen-Undefined Saprotroph	NULL	Microfungus	Probable	NULL	Tedersoo L, et al. 2014. Science 346:e1256688 ((https://doi.org/10.1126/science.1256688))
AAGTCGTAACAAGGTCTCCGTTGGTGAACCAGCGGAGGGATCATTACAGAGCTCCGAAAGGACTCCCAAACCATTGTGAACATACCAAAGTTGCTTCGGCGGATCCGCCCCGGGCGCGCCTCTGGGCGTGCCCCGGGCCAAGGCGGCCGCCGAGGGCCCCAAATTATTGAATTTATAGCGGACTTCTGAGTACCAAAACAAAATAAGTTAAAACTTTCAGCAACGGATCTCTTGGCTCTG	Fungi	Ascomycota	Sordariomycetes	Hypocreales	NA	NA	NA	na	na	na	na	na	na	na	na	na
AAGTCGTAACAAGGTTTCCGTAGGTGAACCTGCGGAAGGATCATTAACTATGCGAAAGCATGTTTCCCGCTCAGGGGCTCCGGCCCCGCGAGTGACCACCCTCTGTGAACCTTTATTTTTTTGCTTCGGCAGCGCGCCGTCCCTTTAGCTAGGGGCGGCGGTGAGGCTGCCGGTAGCCCACACCATAAACTATTTTTGTTACCAAAAACCATGCAGTCTGATTATCTGATAAATTTAAACAGTTAAAACTTTCAGCAACGGATCTCTTGGTTCTC	Fungi	Ascomycota	NA	NA	NA	NA	NA	na	na	na	na	na	na	na	na	na
AAGTCGTAACAAGGTTTCCGTAGGTGAACCTGCGGAAGGATCATTACCGAGTGAGGGTCCCCTGGGCCCGTCCTCCACACCCGTGGGTACCTTGATCAGCCTACTTTGGTGGGGCTCCCGGGCCCCGCCAGAGGGAGGCCTAAACCATCCTTCACTTGCAGTCAGAGGGGATTTAAATAGTCAAAACTTTCAACAACGGATCTCTTGGTTCTAGTATCGATGAAGAACGCAGC	Fungi	Ascomycota	NA	NA	NA	NA	NA	na	na	na	na	na	na	na	na	na
AAGTCGTCACAAGGTTTCCGGAGTTGAACCTGCGGAAGGATCATTACCGTTGGAGTTCGCTCCATCTGGGATAGAACCCTTGAATTTGAGTACCTTTTCGTTTCCTCGGTGGGCTCGCCCGCCGGTGGACAACTAAAACTCTTTGTAATAGCAGTATCTTCTGAGAAAAACAAATAGTCAAAACTTTCAACAACGGATCTCTTGGTTCTGGCATCGATGAAGAACGCAGCCTG	Fungi	Ascomycota	Dothideomycetes	Pleosporales	Biatriosporaceae	Biatriospora	NA	Biatriospora	13	Pathotroph-Saprotroph-Symbiotroph	Animal Pathogen-Endophyte-Wood Saprotroph	NULL	Microfungus	Probable	Saprotroph isolated from decaying wood in marine habitats-an opportunistic human pathogen (Kolařík et al. 2017)	Kolařík M, et al. 2017. Plant Systematics and Evolution 303:35-50 ((https://doi.org/10.1007/s00606-016-1350-2))
AAGTCGTAACAAGGTTTCCGTAGGTGAACCTGCGGAAGGATCATTACCGAGTTAGGGTCTCTTCGCGAGCCCGAACCTCCAACCCTGTGTTTACTTAACCTATTGTTGCTTCGGCAGGCCCGCCTCCTGACGGGGGGCCGCCGGGAGGGGTTCACTCCCCCCCCTGGCCCGCGCCTGCCGATGGCCCCAACCTATAAACTCTTTGTTAAAACATGTCGTCTGAGTTTGTTATCTCAATAACTAAAAACTTTCAACAACGGATCTCTTGGTTCTG	Fungi	Ascomycota	Eurotiomycetes	Chaetothyriales	NA	NA	NA	na	na	na	na	na	na	na	na	na
AAGTCGTCACAAGGTTTCCGGAGTTGAACCTGCGGAAGGATCATTACCGTTGGAGCTCTGCTCCAATCTGGGATAGAACCCTTGCCTTTGAGTACCTTCTCGTTTCCTCGGTGGGCTCGCCCGCCGGTGGACAACCGTAAACTCTCTGTAATAGCAGTATCTTCTGAGAAAAACAAATAGTCAAAACTTTCAACAACGGATCTCTTGGTTCTGGCATCGATGAAGAACGCAGC	Fungi	Ascomycota	Dothideomycetes	Pleosporales	Biatriosporaceae	Biatriospora	antibiotica	Biatriospora	13	Pathotroph-Saprotroph-Symbiotroph	Animal Pathogen-Endophyte-Wood Saprotroph	NULL	Microfungus	Probable	Saprotroph isolated from decaying wood in marine habitats-an opportunistic human pathogen (Kolařík et al. 2017)	Kolařík M, et al. 2017. Plant Systematics and Evolution 303:35-50 ((https://doi.org/10.1007/s00606-016-1350-2))
AAGTCGTAACAAGGTTTTCGTAGGTGAACCTGCGGAAGGATCATTAGTGAAACACAAGAGTGCTCTTAATTGAGGCTCGTTTTAACTATCCATTACACTTAGTGCACTTGAAATCTATATTCTATCAAACCTTTCGGGGTTTGAGAGTCTATAACACATACATAACCCCTTTGAATTATAATAAGAGATGAGGATGTAATAACCAATGAAATTTGAAAGAACAACTTTCAGCAACGGATTTCTTGGCTCTC	Fungi	Basidiomycota	Agaricostilbomycetes	Agaricostilbales	Kondoaceae	Bensingtonia	NA	Bensingtonia	13	Saprotroph	Undefined Saprotroph	NULL	Facultative Yeast	Highly Probable	NULL	Kurtzman CP, et al. (eds.) 2011. The Yeasts, a Taxonomic Study. Fifth Edition. Vols 1-3. Elsevier, San Diego (ISBN: 9780444521491)
AAGTCGTAACAAGGTTTCCGTAGGTGAACCTGCGGAAGGATCATTACATGAAAGGCCACGGCGGGAGGCTTTCTGAAAGGACAGCCAGTAGATGTCCGGTTCTACTGGCTGGCAGCGGATTGACGGGGTCGACGTACGTCCTCCTGACGCTGATCGAGCCTCCCCCTGAACCCCACCCTTGCTTTTTGCGCACCCATTGTTTCCTCGGCAGGCTTGCCTGCCAGCAGGACCCTTTTCAACCCTTTGTAATTGCAGTCAGCGTCAGAAAACAACGTAATCGTTACAACTTTCAACAACGGATCTCTTGGTTCTG	Fungi	Ascomycota	Dothideomycetes	Pleosporales	NA	NA	NA	na	na	na	na	na	na	na	na	na
AAGTCGTAACAAGGTCTCCGTTGGTGAACCAGCGGAGGGATCATTACCGAGTACTATAACTCATAACCCTTTGTGAACCTTCATACCTGTTGCTTCGGCGGCGCGACTCTCGGGGCGTGCCCGCCGGCATTATCAGAATCTCTGTTCGAACCCGACGATACTTCTGAGTGTTCTAAGCGAACTGTTAAAACTTTCAACAACGGATCTCTTGGCTCCAGCATCGATGAAGAACG	Fungi	Ascomycota	Sordariomycetes	Hypocreales	Hypocreales_fam_Incertae_sedis	Acremonium	furcatum	Acremonium	13	Pathotroph-Saprotroph-Symbiotroph	Animal Pathogen-Endophyte-Fungal Parasite-Plant Pathogen-Wood Saprotroph	Soft Rot	Microfungus	Possible	Endophyte detection method-culture (Hanada et al. 2010, Del Olmo-Ruiz & Arnold 2014); Likely opportunistic human pathogen (Irinyi et al. 2015)	Duncan CG, Eslyn WE. 1966. Mycologia 58:642-645 ((https://doi.org/10.2307/3757045)); Nilsson T. 1973. Studia Forestalia Suecica 104:1-40 ((https://pub.epsilon.slu.se/5711/)); Worrall JJ, et al. 1997. Mycologia 89:199-219 ((https://doi.org/10.2307/3761073)); Hanada RE, et al. 2010. Fungal Biology 114:901-910 ((https://doi.org/10.1016/j.funbio.2010.08.006)); Del Olmo-Ruiz M, Arnold AE. 2014. Mycolo…
AAGTCGTAACAAGGTCTCCGTTGGTGAACCAGCGGAGGGATCATTACAGAGTTGCAAAACTCCCAACCATTGTGAACCTACCTCACCGTTGCTTCGGCGGGTGGCCCTCTCCGGGGCCGCGCCGGCTCCCCCCCGGGGGTCGGCAACCCGTCAGAGGACCGAAACTCTTAGTAACCACTGGCCTCTCTGAGTAACTTATACAATAAGTCAAAACTTTCAACAACGGATCTCTTGGTTCTG	Fungi	Ascomycota	Sordariomycetes	Sordariales	Lasiosphaeriaceae	Schizothecium	carpinicola	Schizothecium	13	Saprotroph	Dung Saprotroph	NULL	NULL	Highly Probable	NULL	Bills GF, et al. 2013. Current Opinion in Microbiology 16:549-565 ((https://doi.org/10.1016/j.mib.2013.08.001)); Tedersoo L, et al. 2014. Science 346:e1256688 ((https://doi.org/10.1126/science.1256688))
AAGTCGTAACAAGGTCTCCGTTGGTGAACCAGAGGAGGGATCATTACGAGAGTGTCACAACTCCCAACCCACTGTTTACCTACCCGTCCAACGTGCTTCGGCAGGCAGCCCTGTGGGACAGAGCCTCGCCCCCTCCGGGGGGTGCCTGCCGCTGGCCAACCAAAACTCCAGCTGTTTTAGTACCATCTGAGTTGCATACAAAATAAACAAAACTTTCAACAACGGATCTCTTGGTTCTG	Fungi	Ascomycota	Sordariomycetes	Myrmecridiales	Myrmecridiaceae	Myrmecridium	banksiae	Myrmecridium	13	Saprotroph	Undefined Saprotroph	NULL	NULL	Probable	NULL	Tedersoo L, et al. 2014. Science 346:e1256688 ((https://doi.org/10.1126/science.1256688))
AAGTCGTAACAAGGTTTCCGTAGGTGAACCTGCGGAAGGATCATTAAAAGAGACGTAGCCCGGGCGGGGAAACTCCCCGGGCGCAATCTCCACCCCCTGAATGTTATACCTTAGTTGCTTTGGCGGTCACAGGCCCCGGCCGACGACCGCCAGAGGCCAAAACTCAAATTCTTGAAGTAAACCATGAAGTCTGATTTATTACTATGAAAATAGCCTAAAACTTTCAACAACGGATCTCTTGGTTCTG	Fungi	Ascomycota	Lecanoromycetes	NA	NA	NA	NA	na	na	na	na	na	na	na	na	na
AAGTCGTAACAAGGTTTCCGTAGGTGAACCTGCGGAAGGATCATTAACCTTTCAAATCAGGGTGCGTCGCGGCCCCCGAGGAGCGGAAACAATCCTTGGGAGGTTTGCGGAGTCTTCGGACCCCTTAACGCACGCACGACTGCCATCCTTACTTTACGAGCACCTTCTGTTCTCCCTCGGCGGGGCAACCTGCCGTTGGAACCGAATAAACTCTTTTTGCATCTAGCATTACCTGTTCCGAAACAAACAATCGTTACAACTTTCAACAATGGATCTCTTGGCTCTG	Fungi	Ascomycota	Dothideomycetes	Pleosporales	Didymosphaeriaceae	Pseudopithomyces	rosae	Didymosphaeriaceae	9	Pathotroph-Saprotroph-Symbiotroph	Endophyte-Lichen Parasite-Plant Pathogen-Undefined Saprotroph	NULL	Microfungus	Probable	Saprobes in both woody and herbaceous material, also parasitic on other fungi (Cannon & Kirk 2007)	Cannon PF, Kirk PM. 2007. Fungal Families of the World. CAB International, Cambridge (ISBN: 978-0851998275); Massimo NC, et al. 2015. Microbial Ecology 70:61-76 ((https://doi.org/10.1007/s00248-014-0563-6))
AAGTCGTAACAAGGTCTCCGTTGGTGAACCAGCGGAGGGATCATTACCGAGTTTACAACTCCCAAACCCCTGTGAACATACCTTTAATGTTGCCTCGGCGGATCAGCCCGCGCCCCGTAAAACGGGACGGCCCGCCAGAGGACCCAAACTCTAATGTTTCTTATTGTAACTTCTGAGTAAAACAAACAAATAAATCAAAACTTTCAACAACGGATCTCTTGGTTCTGGCATCG	Fungi	Ascomycota	Sordariomycetes	Hypocreales	Nectriaceae	Fusarium	NA	Fusarium	13	Pathotroph-Saprotroph-Symbiotroph	Animal Pathogen-Endophyte-Lichen Parasite-Plant Pathogen-Soil Saprotroph-Wood Saprotroph	NULL	Microfungus	Possible	Likely opportunistic human pathogen (Irinyi et al. 2015)	Duncan CG, Eslyn WE. 1966. Mycologia 58:642-664 ((https://doi.org/10.2307/3757045)); Seehann G, et al. 1975. List of Fungi in Soft-Rot Tissue Tests. Institute fur Holzbiologie und Holzschutz, Bundesforschungsanstalt fur Forst - und Holzwirtshaft, Hamburg - Lohbrugge, Germany; Costa IPMW, et al. 2012. Mycotaxon 119:e26 ((http://mycotaxon.com/resources/checklists/costa_v119_checklist.pdf)); Tederso…
AAGTCGTAACAAGGTTTCCGTAGGTGAACCTGCGGAAGGATCATTAACAATTTTGGAGGCAGGCTGTATAAGTCTGGTTGGCAACAACTAGCATGGCCCCTCTGTTTTGTACCCTTGTCTATTTGCGCACTCATGTTTCCTCGGTGGGCTTGCCCGCCGATTGGACAAACTTAAAACCTTTTTAATTGTTAAATCAGCGTCTGAAATAAACTTAATAATTACAACTTTCAACAACGGATCTCTTGGTTCTG	Fungi	Ascomycota	Dothideomycetes	Pleosporales	Phaeosphaeriaceae	Wojnowiciella	lonicerae	Phaeosphaeriaceae	9	Pathotroph-Saprotroph	Fungal Parasite-Plant Pathogen-Plant Saprotroph	NULL	Microfungus	Probable	Necrotrophic or saprobic on a wide range of plants, especially monocotyledons; a few species parasitic on other fungi (Cannon & Kirk 2007)	Cannon PF, Kirk PM. 2007. Fungal Families of the World. CAB International, Cambridge (ISBN: 978-0851998275)
AAGTCGTAACAAGGTTTCCGTAGGTGAACCTGCGGAAGGATCATTACCGAAGTATAGGCCCTCTTGTAGGGCTCAACTTCCACCCTTTGTCTACTATTCTTTGTTGCTTTGGCAAGACGCCCCTGGGGCCACCGGCTTTTGGGCTGGTGAGCGCTTGCCAGAGAAAATCAAACCCAAACCTTTTTTAGTGTTGTCTGAGAACTAAGTTTAATTATTAAAACTTTCAACAACGGATCTCTTGGCTCTG	Fungi	Ascomycota	Leotiomycetes	Helotiales	Helotiaceae	Articulospora	NA	Articulospora	13	Saprotroph	Undefined Saprotroph	NULL	NULL	Probable	NULL	Tedersoo L, et al. 2014. Science 346:e1256688 ((https://doi.org/10.1126/science.1256688))
AAGTCGTCACAAGGTCTCCGGAGGTGAACCTGCGGAGGGATCATTACAAGAACGCCCGGGCTTCGGCCTGGTTATTCATAACCCTTTGTTGTCCGACTCTGTTGCCTCCGGGGCGACCCTGCCTTCGGGCGGGGGCTCCGGGTGGACACTTCAAACTCTTGCGTAACTTTGCAGTCTGAGTAAACTTAATTAATAAATTAAAACTTTTAACAACGGATCTCTTGGTTCTGGCA	Fungi	Ascomycota	Dothideomycetes	Capnodiales	Mycosphaerellaceae	Mycosphaerella	tassiana	Mycosphaerella	13	Pathotroph	Plant Pathogen	NULL	Microfungus	Probable	NULL	Tedersoo L, et al. 2014. Science 346:e1256688 ((https://doi.org/10.1126/science.1256688))
AAGTCATAACAAGGTTTCCGTAGGTGAACCTGCGGAAGGATCATTAATAGTGCCCATTGATGCAAATCATTGGGTTAGATCTGCCCTTATCGCAAGATGAGGGCTTCCATATACACCGTGAACTGTGGCTTTGGCCATCACAAACTGTTAGTAATGAATGTAATATCATAACAAAAACAAAACTTTTAACAACGGATCTCTTGGCTCTCGCATCGATGAAGAACGCAGCCTGT	Fungi	Basidiomycota	Tremellomycetes	Tremellales	Bulleribasidiaceae	Vishniacozyma	victoriae	NA	NA	Saprotroph	NA	NA	NA	NA	NA	NA
AAGTCGTAACAAGGTTTCCGTAGGTGAACCTGCGGAAGGATCATTATTGTAGGTGCCTTCGGGCCCGCTATAACAATAACCCTTGTCTTTTTTCGTGCACCCTTTGTTTCCTCGGCAGCTTTGCCTGCCAACGAGGACCCCCCCAAAACCTTTTGCAATCCTAGTATAACATTCTGAAAACAAACAATATTAAAACTTTCAACAATGGATCTCTTGGCTCTGGCATCGATGAA	Fungi	Ascomycota	Dothideomycetes	Pleosporales	Lophiostomataceae	Platystomum	crataegi	Platystomum	13	Saprotroph	Undefined Saprotroph	NULL	NULL	Probable	NULL	Tedersoo L, et al. 2014. Science 346:e1256688 ((https://doi.org/10.1126/science.1256688))
AAGTCGTAACAAGGTTTCTGTAGGTGAACCTGCAGAAGGATCATTAGAGTATTTGAGACTGGGACAGCCTTCCGGGAGCGCTTTCGAGCGCGACTTGGGACTGTCCACCTCACTGTACATCTGATCCAAACCCCTGTGCACTAGCTCTGCCAATCTTTTTGGCGGAACGGAACAAACACTTTTTGAGTAAGAATGGACGTTTTGTTGTTGGATCATAACGACCAACGAAGACAAATACAACTTTCGACAACGGATCTCTAGGTTCTC	Fungi	Basidiomycota	Malasseziomycetes	Malasseziales	Malasseziaceae	Malassezia	cuniculi	Malassezia	13	Pathotroph-Saprotroph	Animal Pathogen-Undefined Saprotroph	NULL	Facultative Yeast	Probable	A lipid-dependent fungus growing on the sebaceous areas of human skin that may cause or exacerbate several skin diseases (Pityrosporum is a synonym that has been used for the yeast forms)	Kurtzman CP, et al. (eds.) 2011. The Yeasts, a Taxonomic Study. Fifth Edition. Vols 1-3. Elsevier, San Diego (ISBN: 9780444521491); Findley K, et al. 2013. Nature 498:367-370 ((https://doi.org/10.1038/nature12171))
AAGTCATAACAAGGTTTCCGTAGGTGAACCTGCGGAAGGATCATTAATGATGCCCTCGAAGTCTTTGGACTGGTAGGGTTTGTGTCGGTCTCTTCGGAGTCGACCTTATCTCACACACCGTGAACTGTGGCTTCGGCCATTTACACAAACTGTTAGTAATGAATGTAAAATCATAACAAACATAAAACTTTTAACAACGGATCTCTTGGCTCTCGCATCGATGAAGAACGCAG	Fungi	Basidiomycota	Tremellomycetes	Tremellales	Bulleribasidiaceae	Vishniacozyma	psychrotolerans	NA	NA	Saprotroph	NA	NA	NA	NA	NA	NA
AAGTCGTAACAAGGTTTCCGTAGGTGAACCTGCGGAAGGATCATTAGAGAAGTGGGTTAGTCGATAACAAGACGCCCAACAACTTCAATTTCGTGTGAAGCCATTTTTTAATGCATGAAGTAGAGAGTGTTGAAATAGAAAAAAAGTTATTACAACTTTCAGCAACGGATCTCTTGGCTCTCGCATCGATGAAGAACGCAGCCTGTCTCTTATACACATCTCCGAGCCCACGA	Fungi	NA	NA	NA	NA	NA	NA	na	na	na	na	na	na	na	na	na
AAGTCGTCACAAGGTTTCCGTAGTTGAACCTGCGGAAGGATCATTACCTAGAGTTTGTAGACTTCGGTCTGCTACCTCTTACCCATGTCTTTTGAGTACCTTCGTTTCCTCGGCGGGTCCGCCCGCCGATTGGACAACATTCAAACCCTTTGCAGTTGCAATCAGCGTCTGAAAAAACATAATAGTTACAACTTTCAACAACGGATCTATTGGTGCTGGCATCGATGAAGAAC	Fungi	Ascomycota	Dothideomycetes	Pleosporales	Didymellaceae	Epicoccum	dendrobii	Epicoccum	13	Pathotroph-Saprotroph-Symbiotroph	Endophyte-Fungal Parasite-Lichen Parasite-Plant Pathogen-Wood Saprotroph	NULL	Microfungus	Probable	NULL	Nilsson T. 1973. Studia Forestalia Suecica 104:1-40 ((https://pub.epsilon.slu.se/5711/)); Seehann G, et al. 1975. List of Fungi in Soft-Rot Tissue Tests. Institute fur Holzbiologie und Holzschutz, Bundesforschungsanstalt fur Forst - und Holzwirtshaft, Hamburg - Lohbrugge, Germany; Costa IPMW, et al. 2012. Mycotaxon 119:e26 ((http://mycotaxon.com/resources/checklists/costa_v119_checklist.pdf)); Te…
AAGTCGTCACAAGGTTTCCGTAGTTGAACCTGCGGAAGGATCATTACCTAGAGTTGTAGGCTTTGCCTGCTATCTCTTACCCATGTCTTTTAAGTACCTTCGTTTCCTCGGCGGGTTCGCCCGCCGATTGGACAATTTAAACCATTTGCAGTTGCAATCAGCGTCTGAAAAAACTTAATAGTTACAACTTTCAACAACGGATCTCTTGGTTCTGGCATCGATGAAGAACGCAG	Fungi	Ascomycota	Dothideomycetes	Pleosporales	Didymellaceae	Didymella	NA	Didymella	13	Pathotroph-Saprotroph	Animal Pathogen-Plant Pathogen-Undefined Saprotroph	NULL	Microfungus	Probable	NULL	Tedersoo L, et al. 2014. Science 346:e1256688 ((https://doi.org/10.1126/science.1256688))
AAGTCGTAACAAGGTTTCCGTAGGTGAACCTGCGGAAGGATCATTACCGAGTGAGGGTCCCCTGGGCCCGTCCTCCACACCCGTGGGTACCTTGATCAACCTACTTTAGTGGGGCTCCCGGGCCCCGCCAGAGGGAGGCCTAAACCATCCTTCACTTGCAGTCAGAGGGGATTTAAATAGTCAAAACTTTCAACAACGGATCTCTTGGTTCTGGCATCGATGAAGAACGCAGC	Fungi	Ascomycota	NA	NA	NA	NA	NA	na	na	na	na	na	na	na	na	na
AAGTCGTCACAAGGTTTCCGGAGTTGAACCTGCGGAAGGATCATTATTGTAGGTGCCTTCGGGCCCGCCAGCACAATAACCCTTGTCTTTTTTTGTGCACCCTTTGTTTCCTCGGCAGCTTTGCCTGCCAACGAGGACCCCCCTAAAACCTTTTGCAATCTTAGTATAACATTCTGAAAACAAACAATATTAAAACTTTCAACAATGGATCTATTGGCGCTGGCATCGATGAA	Fungi	Ascomycota	Dothideomycetes	Pleosporales	Lophiostomataceae	Platystomum	crataegi	Platystomum	13	Saprotroph	Undefined Saprotroph	NULL	NULL	Probable	NULL	Tedersoo L, et al. 2014. Science 346:e1256688 ((https://doi.org/10.1126/science.1256688))
AAGTCGTCACAAGGTTTCCGGAGTTGAACCTGCGGAAGGATCATTACATTCAGTAGCTTGCTACTGTTAGGGGGTCTATCAGCCTGTATAGTATCACTACTGATGAGCAGCACGACCCTCTGTCTGTACCCTTGTCTTTTGCGCACTCATGTTTCCTCGGCGGGGTCTATACCCGCCGGCTGGACAACTCCTATAACCTTTTTAATTTTCAATCAGCGTCTGAAAAACCTAATAATTACAACTTTCAACAACGGATCTCTTGGTTCTG	Fungi	Ascomycota	Dothideomycetes	Pleosporales	Phaeosphaeriaceae	Neosetophoma	rosarum	Neosetophoma	13	Saprotroph	Undefined Saprotroph	NULL	NULL	Probable	NULL	Tedersoo L, et al. 2014. Science 346:e1256688 ((https://doi.org/10.1126/science.1256688))
AAGTCGTAACAAGGTTTCCGTAGGTGAACCTGCGGAAGGATCATTAACGAGTTTTGAAAGCGGGAGCTTGTAGCTGGTGCGTGGAAACGCACATGTGTCACGGCTTTTCGTGCTCAATCCACTCAACCCCTGTGCACCTTTGCGAAGTTAGTAGCTTTTTCCGTTTCATCTGGTTTGTATGGGGGCTTGCGTTAGCGCGAGCTCACTTGACCGGAGGGGAAGAGGCGAACACTTTGACTTTTATTACAAACCCATTGTAATGTCTTGTTGAATGTAATGCTCCTTGTGGGCGAAATGAAATACAACTTTCAACAACGGATCTCTTGGCTCTC	Fungi	Basidiomycota	Agaricomycetes	Hymenochaetales	Hymenochaetaceae	Fomitiporella	NA	Fomitiporella	13	Saprotroph	Undefined Saprotroph	White Rot	Polyporoid	Probable	NULL	Tedersoo L, et al. 2014. Science 346:e1256688 ((https://doi.org/10.1126/science.1256688))
AAGTCGTAACAAGGTTTCCGTAGGTGAACCTGCGGAAGGATCATTACTTTCAGTACTTTGGGGGCTGTCAGTCTATATCACTATAGCAAGCCTCCGTCTGAAACCCTTGTCTTTTGCGTACCTTATGTTTCCTCGGTGGGCTTGCCCGCCGGTTGGACAACCTTAAAACCTTTTTAATTTTCAATCAGCGTCTGAAAAAACATAATAATTACAACTTTCAACAACGGATCTCTTGGTTCTG	Fungi	Ascomycota	Dothideomycetes	Pleosporales	Phaeosphaeriaceae	NA	NA	Phaeosphaeriaceae	9	Pathotroph-Saprotroph	Fungal Parasite-Plant Pathogen-Plant Saprotroph	NULL	Microfungus	Probable	Necrotrophic or saprobic on a wide range of plants, especially monocotyledons; a few species parasitic on other fungi (Cannon & Kirk 2007)	Cannon PF, Kirk PM. 2007. Fungal Families of the World. CAB International, Cambridge (ISBN: 978-0851998275)
AAGTCGTAACAAGGTTTCCGTAGGTGAACCTGCGGAAGGATCATTACATTCAGTAGCTTGCTACTGTTAGGGGGGTCGATCAGCCTGTATAGTATCACTACTGATGAGCAGCACAACCCCCTGTCTGTACCCTTGTCTTTTGCGCACTCATGTTTCCTCGGCGGGTCTATGCCCGCCGGCTGGACAATCCTATAACCTTTTTAATTTTCAATCAGCGTCTGAAAAACCTAATAATTACAACTTTCAACAACGGATCTCTTGGTTCTG	Fungi	Ascomycota	Dothideomycetes	Pleosporales	Phaeosphaeriaceae	Neosetophoma	rosigena	Neosetophoma	13	Saprotroph	Undefined Saprotroph	NULL	NULL	Probable	NULL	Tedersoo L, et al. 2014. Science 346:e1256688 ((https://doi.org/10.1126/science.1256688))
AAGTCGTCACAAGGTTTCCGGAGTTGAACCTGCGGAAGGATCATTATCGTAGGGCTTTTGTCCTGTCGAGATAGCGTCCTTGCCTATTTTTTGGAGCACCGTTCGTTTCCTCAGCAGGCTTGCCTGCTACTGGGGACCCCTCAAACTCTTTGTAAATACAGTAATCGTCTGAAAAACAAACAAAAAATCAAAACTTTCAACAATGGATCTCTTGGTTCTGGCATCGATGAAGA	Fungi	Ascomycota	Dothideomycetes	Pleosporales	Amorosiaceae	Angustimassarina	acerina	NA	NA	Saprotroph	NA	NA	NA	NA	NA	NA
AAGTCGTAACAAGGTCTCCGTTGGTGAACCAGCGGAGGGATCATTACCGAGTTTACAAACTCCCAACCCTATGTGAACCATACCTATCGTTGCTTCGGCGGGCTTAGCCCCCGCGCCCCCCGGGGCGCCGGGAAACAGGCGCCCGCCGGAGACCCAAACTCAATGTTTTTCATGCAGTATTATCTGAGTGGCAAACGCAAAAATAAATCAAAACTTTCAACAACGGATCTCTTGGCTCTG	Fungi	Ascomycota	Sordariomycetes	Hypocreales	Stachybotryaceae	Alfaria	NA	Alfaria	13	Saprotroph	Soil Saprotroph-Undefined Saprotroph	NULL	Microfungus	Highly Probable	Saprotroph isolated from leaf litter and soil (Lombard et al. 2016)	Lombard L, et al. 2016. Persoonia 36:156-246 ((https://doi.org/10.3767/003158516X691582))
AAGTCGTAACAAGGTTTCCGTAGGTGAACCTGCGGAAGGATCATTACACACAGTAACTAGTTTACTGCACAGGGGGAGCTGAAAGCCCGGTTTAACTGCTGGATCCCGAGTAAGCTCCCTGTCTGCACCCTTGTCTTTTGCGTACCTATGTTTCCTCGGTGGGCTTGCCTGCCGGTTGGACAATTATAAACTCTTTTTAATTTTAAATCAGCGTCTGAATAATTTTAATAATTACAACTTTCAACAACGGATCTCTTGGTTCTG	Fungi	Ascomycota	Dothideomycetes	Pleosporales	Phaeosphaeriaceae	Phaeosphaeriopsis	NA	Phaeosphaeriopsis	13	Saprotroph	Undefined Saprotroph	NULL	NULL	Probable	NULL	Tedersoo L, et al. 2014. Science 346:e1256688 ((https://doi.org/10.1126/science.1256688))
AAGTCGTAACAAGGTTTCCGTAGGTGAACCTGCGGAAGGATCATTACCTAGAGTTGTGGGCTTGCCCACTATCTCTTACCCATGTCTTTTGAGTACTTACGTTTCCTCGGCGGGTTCGCCCGCCGATTGGACAATTTAAACCATTTGCAGTTGCAATCAGCGTCTGAAAAACATAATAGTTACAACTTTCAACAACGGATCTCTTGGTTCTGGCATCGATGAAGAACGCAGCC	Fungi	Ascomycota	Dothideomycetes	Pleosporales	Didymellaceae	Neomicrosphaeropsis	NA	Didymellaceae	9	Pathotroph-Saprotroph	Animal Pathogen-Plant Pathogen-Undefined Saprotroph	NULL	Microfungus	Possible	NULL	Tedersoo L, et al. 2014. Science 346:e1256688 ((https://doi.org/10.1126/science.1256688))
AAGTCGTAACAAGGTCTCCGTTGGTGAACCAGCGGAGGGATCATTACCGAGTTTACAAACTCCCAACCCTATGTGAACCTTACCTATCGTTGCTTCGGCGGGCTTAGCCCCCGCGCCCTCACCGGTGCCGGGAGACAGGCGCCCGCCGGGGACCCCAAACTCAATGTTTTTCATGCAGTATTTCTGAGTGGCAAACGCAAAAAATAAATCAAAACTTTTAACAACGGATCTCTTGGCTCTG	Fungi	Ascomycota	Sordariomycetes	Hypocreales	Stachybotryaceae	Alfaria	NA	Alfaria	13	Saprotroph	Soil Saprotroph-Undefined Saprotroph	NULL	Microfungus	Highly Probable	Saprotroph isolated from leaf litter and soil (Lombard et al. 2016)	Lombard L, et al. 2016. Persoonia 36:156-246 ((https://doi.org/10.3767/003158516X691582))
AAGTCGTAACAAGGTCTCCGTTGGTGAACCAGCGGAGGGATCATTACAAGAGAAGCTCCGGCTCTCCAACCCACTGTGAACATACCTACGTTCCCCCGGCGGGCTCAGCGCGCGGTGCCTCCGGGCGCCGGGCGTCCGCCGGGGGCCAACAAACTCGAATTTACTACGTGTATATCTGAGGGGCGAAAGCCTGTAAAAATGAATCAAAACTTTCAACAACGGATCTCTTGGCTCTG	Fungi	Ascomycota	Sordariomycetes	Hypocreales	Hypocreales_fam_Incertae_sedis	Sarocladium	summerbellii	Sarocladium	13	Saprotroph	Undefined Saprotroph	NULL	NULL	Probable	NULL	Tedersoo L, et al. 2014. Science 346:e1256688 ((https://doi.org/10.1126/science.1256688))
AAGTCGTCACAAGGTTTCCGGAGTTGAACCTGCGTAAGGATCCTTATAGTATTCTATTGCCAGCGCTTAATTGCGCGGCGATAAACCTTACACACATTGTCTAGTTTTTTTGAACTTTGCTTTGGGTGGTGAGCCTGGCTTACTGCCCAAAGGTCTAAACACATTTTTTTTAATGTTAAAACCTTTAACCAATAGTCATGAAAATGGTTAACAAAAATTAAAATCTGCAAAACTTTCAACAACGGATCTCTTGGGTCTC	Fungi	Ascomycota	Saccharomycetes	Saccharomycetales	Phaffomycetaceae	Wickerhamomyces	anomalus	Wickerhamomyces	13	Saprotroph	Undefined Saprotroph	NULL	Yeast	Probable	NULL	Kurtzman CP, et al. 2008. FEMS Yeast Research 8:939-954 ((https://doi.org/10.1111/j.1567-1364.2008.00419.x))
AAGTCGTAACAAGGTTTCCGTAGGTGAACCTGCGGAAGGATCATTAGAGAAGTGGGTTAGTCGATAACAAGACGCCCAGCTACTTCAATTTCGTGTGAAGCCATTTTTTAATGCATGAAGTAGAGAGTGTTGGAATAGAAAAAAAGTTATTACAACTTTCAGCAACGGATCTCTTGGCTCTCGCATCGATGAAGAACGCAGCCTGTCTCTTATACACATCTCCGAGCCCACGA	Fungi	Basidiomycota	Agaricomycetes	NA	NA	NA	NA	na	na	na	na	na	na	na	na	na
AAGTCGTAACAAGGTTTCCGTAGGTGAACCTGCGGAAGGATCATTATTGAATTCAAATCATCTGTGGCTTCGGTCCGGATGTGCCAACAGGTAAAACTGTTGGTAATTCTATCCATAACACCTGTGAACTGTTGGATGCTTGCATCCACTTTTATACTAAACATTATTGTAACAAATGTAGTCTTATTATAACATAATAAAACTTTTAACAACGGATCTCTTGGCTCTCGCAT	Fungi	Basidiomycota	Tremellomycetes	Filobasidiales	Filobasidiaceae	Filobasidium	chernovii	Filobasidium	13	Saprotroph	Undefined Saprotroph	NULL	Facultative Yeast	Highly Probable	NULL	Kurtzman CP, et al. (eds.) 2011. The Yeasts, a Taxonomic Study. Fifth Edition. Vols 1-3. Elsevier, San Diego (ISBN: 9780444521491)
AGGTCGTAACAAGGTAACCGTAGGTGAACCTGCGATTGGACCATTAACAAATTATTTAGGCCCCTGGCTGTCCCAAAAGGAAGAAGGGGGGGCAACCTGAACATTTGTGTGCACCATATCTGTCCTTGGTAGTTCGAGTGTCCTGGAATGCGTAACTGCTCTAGCTACCTACTGAAGCGAGCCTTCGGGATTGCTGATGTTGGGCTGCCGCCTTTTGAACAAACCTATTGTATATTTGTTTTGTCTGAAATTGTTTGATCTTATGATTGAATTTAAATACAACTTTTGACAACGGATCTCTTGGCTCTC	Fungi	Chytridiomycota	Rhizophlyctidomycetes	Rhizophlyctidales	Rhizophlyctidaceae	Rhizophlyctis	NA	Rhizophlyctis	13	Saprotroph	Undefined Saprotroph	NULL	NULL	Probable	NULL	James TY, et al. 2006. Nature 443:818-822 ((https://doi.org/10.1038/nature05110))
AAGTCGTAACAAGGTTTCCGTAGGTGAACCTGCGGAAGGATCATTATCGAGTTTTTGGTTGGGCTGTCGCTGGCCGCAAGGCATGTGCACGCCTGGCTCATCCACTCTCAACTTCTGTGCACTATCGCATGTAAGGTTGGCTTTGTGACGGAGGCTGGCTTCGCGGCTGGTCGTCGTTGTATCGCTGCCTTGCGTGTTTCTTACTACAAACGCTTCAGTTATAGAATGTCTTTATTTGCGGATAACGCAACTATATACAACTTTCAGCAACGGATCTCTTGGCTCTC	Fungi	Basidiomycota	Agaricomycetes	Polyporales	Phanerochaetaceae	Porostereum	NA	Porostereum	13	Saprotroph	Undefined Saprotroph	White Rot	Corticioid	Probable	NULL	Tedersoo L, et al. 2014. Science 346:e1256688 ((https://doi.org/10.1126/science.1256688))
AAGTCGTAACAAGGTTTCCGTAGGTGAACCTGCGGAAGGATCATTAATGAAATTCAAGGACGCTCTTTTTAGAGGTCCGACCAATTACATTTTACCTTTACTCTGTGCACACACTACTCTTTACACCATTTTTTAACTTTATAGTTTTAAGAATGTAAAACAAGTCTCGAAAGAGTAACATAACAAAACAAAACTTTCGGCAACGGATCTCTTGGCTCTCGCATCGATGAAGA	Fungi	Basidiomycota	Cystobasidiomycetes	Cystobasidiomycetes_ord_Incertae_sedis	Symmetrosporaceae	Symmetrospora	coprosmae	NA	NA	Saprotroph	NA	NA	NA	NA	NA	NA
AAGTCGTAACAAGGTTTCCGTAGGTGAACCTGCGGAAGGATCATTAAAAATCAGTAGCTTGCTACTGCTTTGGGGGAGATGGGAAAGTCCTGGCTGAAAAGTTGGTGTACCGGTACCTGCACTCCTAACATACCCTTGTCTTTTGAGTACTTATGTTTCCTTGGTAGGCTTGCCTGCCGATAGGACAACCTTTAAACCTTTTAATATATCAATCAGCGTCTGATAAATATTTAATAATTACAACTTTCAACAACGGATCTCTTGGTTCTG	Fungi	Ascomycota	Dothideomycetes	Pleosporales	Phaeosphaeriaceae	Leptospora	NA	Phaeosphaeriaceae	9	Pathotroph-Saprotroph	Fungal Parasite-Plant Pathogen-Plant Saprotroph	NULL	Microfungus	Probable	Necrotrophic or saprobic on a wide range of plants, especially monocotyledons; a few species parasitic on other fungi (Cannon & Kirk 2007)	Cannon PF, Kirk PM. 2007. Fungal Families of the World. CAB International, Cambridge (ISBN: 978-0851998275)
AAGTCGTAACAAGGTTTCCGTAGGTGAACCTGCGGAAGGATCATTACTGAGATAGGGTGTCAGCCTCCGGGCGCGCCCGACCTCCAACCCTTTGCTTACTTGACCTTTTGTTGCTTCGGCAGGCCCGTTCCCCTGCGAGGGGGAACCGCCGGGGGTGCCTCACCGCCCCCTGGCCCGCCGCCTGCCGACGGCCCATTATTAAACACTTAGTCTAAAAAACGTGTCGTCTGAATATTTGTTATAAACCAATAACTAAAAACTTTCAACAACGGATCTCTTGGTTCTG	Fungi	Ascomycota	Eurotiomycetes	NA	NA	NA	NA	na	na	na	na	na	na	na	na	na
AAGTCGTCACAAGGTTTCCGGAGTTGAACCTGCGGAAGGATCATTATAGTATTCTATTGCCAGCGCTTAATTGCGCGGCGATAAACCTTACACACATTGTCTAGTTTTTTTGAACTTTGCTTTGGGTGGTGAGCCTGGCTTACTGCCCAAAGGTCTAAACACATTTTTTTTAATGTTAAAACCTTTAACCAATAGTCATGAAAATTTTTAACAAAAATTAAAATCTTCAAAACTTTCAACAACGGATCTCTTGGGTCTC	Fungi	Ascomycota	Saccharomycetes	Saccharomycetales	Phaffomycetaceae	Wickerhamomyces	anomalus	Wickerhamomyces	13	Saprotroph	Undefined Saprotroph	NULL	Yeast	Probable	NULL	Kurtzman CP, et al. 2008. FEMS Yeast Research 8:939-954 ((https://doi.org/10.1111/j.1567-1364.2008.00419.x))
AAGTCGTAACAAGGTTTCCGTAGGTGAACCTGCGGAAGGATCATTACCGAGTTAGGGTCCTCTGGACTCGACCTCCTACCCTTTGTCTACCTTACCTTTTGTTGCTTCGGCGGATCCGTCCCTTAGGGGACCGCCGGAGGGGTTTACCCCCCTCTGGCCCGCGTCCGCCGGTGGCCCACAACCAAAACTCTTGTTTAAACGTGTCGTCTAAGTACAAAAACAAATAAGTAAAAACTTTCAACAACGGATCTCTTGGTTCTG	Fungi	Ascomycota	Eurotiomycetes	Chaetothyriales	Herpotrichiellaceae	Rhinocladiella	NA	Rhinocladiella	13	Saprotroph	Undefined Saprotroph-Wood Saprotroph	Soft Rot	Facultative Yeast	Probable	NULL	Nilsson T. 1973. Studia Forestalia Suecica 104:1-40 ((https://pub.epsilon.slu.se/5711/)); Seehann G, et al. 1975. List of Fungi in Soft-Rot Tissue Tests. Institute fur Holzbiologie und Holzschutz, Bundesforschungsanstalt fur Forst - und Holzwirtshaft, Hamburg - Lohbrugge, Germany; Costa IPMW, et al. 2012. Mycotaxon 119:e26 ((http://mycotaxon.com/resources/checklists/costa_v119_checklist.pdf)); Te…
AAGTCGTCACAAGGTTTCCGGAGGTGAACCTGCGGAAGGATCATTACCTAGAGTTTGTAGACTTCGGTCTGCTACCTCTTACCCATGTCTTTTGAGTACCTTCGTTTCCTCGGCGGGTCCGCCCGCCGATTGGACAACATTCAAACCCTTTGCAGTTGCAATCAGCGTCTGAAAAAACATAATAGTTACAACTTTCAACAACGGATCTCTTGGTTCTGGCATCGATGAAGAAC	Fungi	Ascomycota	Dothideomycetes	Pleosporales	Didymellaceae	Epicoccum	dendrobii	Epicoccum	13	Pathotroph-Saprotroph-Symbiotroph	Endophyte-Fungal Parasite-Lichen Parasite-Plant Pathogen-Wood Saprotroph	NULL	Microfungus	Probable	NULL	Nilsson T. 1973. Studia Forestalia Suecica 104:1-40 ((https://pub.epsilon.slu.se/5711/)); Seehann G, et al. 1975. List of Fungi in Soft-Rot Tissue Tests. Institute fur Holzbiologie und Holzschutz, Bundesforschungsanstalt fur Forst - und Holzwirtshaft, Hamburg - Lohbrugge, Germany; Costa IPMW, et al. 2012. Mycotaxon 119:e26 ((http://mycotaxon.com/resources/checklists/costa_v119_checklist.pdf)); Te…
AAGTCGTCACAAGGTTTCCGTAGGTGAACCTGCGGAAGGATCCTTACCTAGAGTTTGTAGACTTCGGTCTGCTACCTCTTACCCATGTCTTTTGAGTACCTTCGTTTCCTCGGCGGGTCCGCCCGCCGATTGGACAACATTCAAACCCTTTGCAGTTGCAATCAGCGTCTGAAAAAACATAATAGTTACAACTTTCAACAACGGATCTATTGGTGCTGGCATCGATGAAGAAC	Fungi	Ascomycota	Dothideomycetes	Pleosporales	Didymellaceae	Epicoccum	dendrobii	Epicoccum	13	Pathotroph-Saprotroph-Symbiotroph	Endophyte-Fungal Parasite-Lichen Parasite-Plant Pathogen-Wood Saprotroph	NULL	Microfungus	Probable	NULL	Nilsson T. 1973. Studia Forestalia Suecica 104:1-40 ((https://pub.epsilon.slu.se/5711/)); Seehann G, et al. 1975. List of Fungi in Soft-Rot Tissue Tests. Institute fur Holzbiologie und Holzschutz, Bundesforschungsanstalt fur Forst - und Holzwirtshaft, Hamburg - Lohbrugge, Germany; Costa IPMW, et al. 2012. Mycotaxon 119:e26 ((http://mycotaxon.com/resources/checklists/costa_v119_checklist.pdf)); Te…
AAGTCGTAACAAGGTCTCCGTAGGTGAACCTGCGGAGGGATCATTAACATCCAACTTTCCATCTCACCCTCCTTCCGGGGAGAGTGAGATTGATTCTCCACCCTGAACATTCTTCCACTCGAATGTCCTGTCGGTTCACTTGTGAGAGTTGATCCGGCCTGACTTCACTTTTCCTCTCTGTTTTCCTGTTTTTATTTTCTCCCCCACTCCCTCCTTCCCTGTACAGTACATTACTGTATAGCGATGGAGCTGTGATGGAACATTGTTGATTCCATGTTGATCAATTTTTTTATCACTCCCCACCCTGGATATCTTGGTTCTC	Fungi	Ascomycota	Saccharomycetes	Saccharomycetales	Metschnikowiaceae	Metschnikowia	NA	NA	NA	Saprotroph	NA	NA	NA	NA	NA	NA
AAGTCGTAACAAGGTTTCCGTAGGTGAACCTGCGGAAGGATCATTACCGAGTGAGGGCCCTTTGGGTCCAACCTCCCACCCGTGTTTATTTTACCTTGTTGCTTCGGCGGGCCCGCCTTTACTGGCCGCCGGGGGGCTCACGCCCCCGGGCCCGCGCCCGCCGAAGACACCCCCGAACTCTGTCTGAAGATTGAAGTCTGAGTGAAAATATAAATTATTTAAAACTTTCAACAACGGATCTCTTGGTTCCG	Fungi	Ascomycota	Eurotiomycetes	Eurotiales	Aspergillaceae	Penicillium	aurantiogriseum	Penicillium	13	Saprotroph	Dung Saprotroph-Undefined Saprotroph-Wood Saprotroph	Soft Rot	Microfungus	Highly Probable	NULL	Duncan CG, Eslyn WE. 1966. Mycologia 58642-664; Seehann G, et al. 1975. List of Fungi in Soft-Rot Tissue Tests. Institute fur Holzbiologie und Holzschutz, Bundesforschungsanstalt fur Forst - und Holzwirtshaft, Hamburg - Lohbrugge, Germany; Costa IPMW, et al. 2012. Mycotaxon 119:e26 ((http://mycotaxon.com/resources/checklists/costa_v119_checklist.pdf)); Bills GF, et al. 2013. Current Opinion in Mi…
AAGTCGTCACAAGGTCTCCGTAGTTGAACCTGCGGAGGGATCATTACAAGAACGCCCGGGCTTCGGCCTGGTTATTCATAACCCTTTGTTGTCCGACTCTGTTGCCTCCGGGGCGACCCTGCCTTCGGGCGGGGGCTCCGGGTGGACACTTCAAACTCTTGCGTAACTTTGCAGTCTGAGTAAACTTAATTAATAAATTAAAACTTTTAACAACGGATCTCTTGGTTCTGGCA	Fungi	Ascomycota	Dothideomycetes	Capnodiales	Mycosphaerellaceae	Mycosphaerella	tassiana	Mycosphaerella	13	Pathotroph	Plant Pathogen	NULL	Microfungus	Probable	NULL	Tedersoo L, et al. 2014. Science 346:e1256688 ((https://doi.org/10.1126/science.1256688))
AAGTCGTAACAAGGTCTCCGTTGGTGAACCAGCGGAGGGATCATTACCGGGTCCTTCGACTGCCCGAACCAAAACTGTGCATCTTTACACTTTTTTTCCGCTGCGGCGGGCCGCTCGCTGGGGGAGCCCCCGGGGCCGAGAGGCCTGGCCTGCCGAAGCGACAGTTTATACCGAAGCACCACGCTCCGAAGCATGCTCTGAGAGGCACTGAAGCCTTCTAAAGGCAATCTTGTCACAACCCACAACAATGGATCTCTTGGCTCCG	Fungi	Ascomycota	NA	NA	NA	NA	NA	na	na	na	na	na	na	na	na	na
AAGTCGTAACAAGGTTTCCGTAGGTGAACCTGCGGAAGGATCATTATTGAATTTCATAAACTGGCTTTTTCCTTCTAGTGCTGGCATCTTTTGCAAGTGCACATTTTGGGGGAAGTCTTTTTTATTAATCCAATCTACACCTGTGAACTTTGAGAGTGTAGCCTTTCTCGAGAGGCATGGCTCTTCTTTTTTCTACAAACACTGTATTAAAATAAGAAATCTAAATCATTTAAATAATACAACTTTCAACAACGGATCTCTTGGCTCTC	Fungi	Ascomycota	Saccharomycetes	Saccharomycetales	Metschnikowiaceae	Metschnikowia	NA	NA	NA	Saprotroph	NA	NA	NA	NA	NA	NA
AAGTCGTAACAAGGTTTCCGTAGGTGAACCTGCGGAAGGATCATTATTGATTGGTCGAAAGACCTTATCAGATTCTACCACCTCTGTGAACCGTTGACCTCCGGGTTAATAATCAAACATCAGTGTAACGAACGTAAGAGTATCTTAATTAAACAAAACTTTTAACAACGGATCTCTTGGCTCTCGCATCGATGAAGAACGCAGCCTGTCTCTTATACACATCTCCGAGCCCA	Fungi	Basidiomycota	Tremellomycetes	Tremellales	Rhynchogastremataceae	Papiliotrema	NA	NA	NA	Saprotroph	NA	NA	NA	NA	NA	NA
AAGTCGTCACAAGGTTTCCGGAGTTGAACCTGCGTAAGGATCCTTACCTAGAGTTTGTAGACTTCGGTCTGCTACCTCTTACCCATGTCTTTTGAGTACCTTCGTTTCCTCGGCGGGTCCGCCCGCCGATTGGACAACATTCAAACCCTTTGCAGTTGCAATCAGCGTCTGAAAAAACATAATAGTTACAACTTTCAACAACGGATCTCTTGGTTCTGGCATCGATGAAGAAC	Fungi	Ascomycota	Dothideomycetes	Pleosporales	Didymellaceae	Epicoccum	dendrobii	Epicoccum	13	Pathotroph-Saprotroph-Symbiotroph	Endophyte-Fungal Parasite-Lichen Parasite-Plant Pathogen-Wood Saprotroph	NULL	Microfungus	Probable	NULL	Nilsson T. 1973. Studia Forestalia Suecica 104:1-40 ((https://pub.epsilon.slu.se/5711/)); Seehann G, et al. 1975. List of Fungi in Soft-Rot Tissue Tests. Institute fur Holzbiologie und Holzschutz, Bundesforschungsanstalt fur Forst - und Holzwirtshaft, Hamburg - Lohbrugge, Germany; Costa IPMW, et al. 2012. Mycotaxon 119:e26 ((http://mycotaxon.com/resources/checklists/costa_v119_checklist.pdf)); Te…
TTTGTTTTGAAGACAAAAATTGCATAATCAAGGATGCTGAAGGCAGAGAGGTGTTCAACATAAAAATGAAAGGCAAAAGTTTTGCCTTGAATATGTTAGAAGATGAGCAAATTGCTGCTGCACAACATGAGAACAATACAATGCTTTGGCATAAAAGATTAGGGCATTTCCACCACAATGTCGTGCTCTACATGAAGAAGAATCAGATTGTAGAAGGACTCCCTGATTTGGAA	Fungi	NA	NA	NA	NA	NA	NA	na	na	na	na	na	na	na	na	na
AAGTCGTAACAAGGTCTCCGTAGGTGAACCTGCGGAGGGATCATTACCGAGTTTGGGGAAACCCATACCTCCAACCCTTTGTGAACAAATCTTGTTGCTTCGGGGGCGACCCTGCCGTCCGCGGCATTCACCCCGGAGGTCATCAAAACACTGCATCCTTACGTCGGAGTAAAAAGTTAATTTAATAAAACTTTCAACAACGGATCTCTTGGTTCTGGCATCGATGAAGAACG	Fungi	Ascomycota	Dothideomycetes	Capnodiales	Mycosphaerellaceae	Ramularia	NA	Mycosphaerellaceae	9	Pathotroph-Saprotroph	Plant Pathogen-Undefined Saprotroph	NULL	Microfungus	Probable	Biotrophic, necrotrophic or saprobic on various plant tissues (Cannon & Kirk 2007)	Cannon PF, Kirk PM. 2007. Fungal Families of the World. CAB International, Cambridge (ISBN: 978-0851998275)
AAGTCGTCACAAGGTTTCCGTAGTTGAACCTGCGGAAGGATCATTATAGTATTCTATTGCCAGCGCTTAATTGCGCGGCGATAAACCTTACACACATTGTCTAGTTTTTTTGAACTTTGCTTTGGGTGGTGAGCCTGGCTTACTGCCCAAAGGTCTAAACACATTTTTTTTAATGTTAAAACCTTTAACCAATAGTCATGAAAATGTTTAACAAAAATTAAAATCTTCAAAACTTTCAACAACGGATCTATTGGTGCTC	Fungi	Ascomycota	Saccharomycetes	Saccharomycetales	Phaffomycetaceae	Wickerhamomyces	anomalus	Wickerhamomyces	13	Saprotroph	Undefined Saprotroph	NULL	Yeast	Probable	NULL	Kurtzman CP, et al. 2008. FEMS Yeast Research 8:939-954 ((https://doi.org/10.1111/j.1567-1364.2008.00419.x))
AAGTCGTAACAAGGTTTCCGTAGGTGAACCTGCGGAAGGATCATTGTCGTGACCCTGACCAAAACAAACCGCGCACGCGTTATCCAATCCGTTGAGCGATGGGCATCGTCCATTGCTCGGCCATCCTCGGTCACCTACACTTCTCGGAGTGGGGTGCTCGGGGTAAAAGAACCCACGGCGCCGAAGGCGTCAAGGAACACTGTGTCTAACCCGAGGGCATGTCTAGCTTGCTGGTCATCTCTTGGGTTGCAATCGTATTTAATCCACACGACTCTCGGCAACGGATATCTCGGCTCTC	Fungi	Ascomycota	Leotiomycetes	Erysiphales	Erysiphaceae	Blumeria	NA	Erysiphaceae	9	Pathotroph	Plant Pathogen	NULL	Microfungus	Probable	Biotrophic, with affected plant tissues damaged but usually not killing outright (Cannon & Kirk 2007)	Cannon PF, Kirk PM. 2007. Fungal Families of the World. CAB International, Cambridge (ISBN: 978-0851998275)
AAGTCGTAACAAGGTTTCCGTAGGTGAACCTGCGGAAGGATCATTAATGATTGAACGTCTGTCGAGCTTGCTCACAGGCACATCATATCCATAACACCTGTGCACTTGTCGGATGGCTTAGTGAAGACCGCAAGGTTGGAACTATCCGTCTACTTTACATAACAATTCTGTAACAAATGTAGTCTTATTATAACATAATAAAACTTTCAACAACGGATCTCTTGGCTCTCGCA	Fungi	Basidiomycota	Tremellomycetes	Filobasidiales	Filobasidiaceae	Naganishia	uzbekistanensis	NA	NA	Pathotroph-Saprotroph	NA	NA	NA	NA	NA	NA
AAGTCGTAACAAGGTTTCCGTAGGTGAACCTGCGGAAGGATCATTACCGAAGTACAGGCCCTCTCGAGGGCTAAACTTCCACCCTTTGTAAACTATACCTTATGTTGCTTTGGCGGACCGCCCTAGGCCACCGGCTTCGGCTGGTGAGCGTCCGCCAGAGACCCTCAAACCCAAACCCATATTAGTGTCGTCTGAAAACAAGTTTAAATTATTAAAACTTTCAACAACGGATCTCTTGGCTCTG	Fungi	Ascomycota	Leotiomycetes	Helotiales	NA	NA	NA	na	na	na	na	na	na	na	na	na
AAGTCGTAACAAGGTTTCCGTAGGTGAACCTGCGGAAGGATCATTACCGAGAGTTGTAGGCTTCTGTCTACCATCTCTTACCCATGTCTTTTGCGTACTACACGTTTCCTCGGCAGGTCCGCCTGCCGCTAGGACAAAATTAAACCCTTTGCAGTTGCAGTCAGCGTCTGAAAAATTTAATAATTACAACTTTCAACAACGGATCTCTTGGTTCTGGCATCGATGAAGACGCA	Fungi	Ascomycota	Dothideomycetes	Pleosporales	Didymellaceae	Neoascochyta	NA	Didymellaceae	9	Pathotroph-Saprotroph	Animal Pathogen-Plant Pathogen-Undefined Saprotroph	NULL	Microfungus	Possible	NULL	Tedersoo L, et al. 2014. Science 346:e1256688 ((https://doi.org/10.1126/science.1256688))
AAGTCGTAACAAGGTTTCCGTAGGTGAACCTGCGGAAGGATCATTACTGCTTGCTCACGGCGCCGTTTCGGGAGACCGAGCGGCGTCGGGCATGCCACCCTTGTCTATGTATACCTGTTGTTATTCCCTCGGCGGGGCAACCCGTCGGTAGGAAGTTCAAAACCCTCTTGCATTTAGCATCAACAATCTGAAAACAAACAAAATTATCACAACTTTCAACAATGGATCTCTTGGTTCTG	Fungi	Ascomycota	Dothideomycetes	Pleosporales	NA	NA	NA	na	na	na	na	na	na	na	na	na
AAGTCGTAACAAGGTTTCCGTAGGTGAACCTGCGGAAGGATCATTACCGTTGGAGCTCTGCTCCAATCTGGGATAGAACCCTTGCCTTTGAGTACCTTCTCGTTTCCTCGGTGGGCTCGCCCGCCGGTGGACAACCGTAAACTCTCTGTAATAGCAGTATCTTCTGAGAAAAACAAATAGTCAAAACTTTCAACAACGGATCTCTTGGTTCTGGCATCGATGAAGAACCAGCC	Fungi	Ascomycota	Dothideomycetes	Pleosporales	Biatriosporaceae	Biatriospora	antibiotica	Biatriospora	13	Pathotroph-Saprotroph-Symbiotroph	Animal Pathogen-Endophyte-Wood Saprotroph	NULL	Microfungus	Probable	Saprotroph isolated from decaying wood in marine habitats-an opportunistic human pathogen (Kolařík et al. 2017)	Kolařík M, et al. 2017. Plant Systematics and Evolution 303:35-50 ((https://doi.org/10.1007/s00606-016-1350-2))
AAGTCGTAACAAGGTCTCCGTTGGTGAACCAGCGGAGGGATCATTACAGGACGTCATACTCCCGTAATACCACTGTGAATCTTACCTACCGTCGTTGCCTCGGCGGGCGCCCGGGGAAACCCGCAGCCCGCCGGCGGCCCGCATACTCTGTCTCAGCGTGTTGGCATCTCCGAGTATTATACAAACGAGTCAAAACTTTCAACAACGGATCTCTTGGTTCTGGCATCGATGAA	Fungi	Ascomycota	Sordariomycetes	Chaetosphaeriales	Chaetosphaeriaceae	Dinemasporium	NA	Dinemasporium	13	Saprotroph	Undefined Saprotroph	NULL	NULL	Probable	NULL	Tedersoo L, et al. 2014. Science 346:e1256688 ((https://doi.org/10.1126/science.1256688))
AAGTCGTAACAAGGTTTCCGTAGGTGAACCTGCGGAAGGATCATTAACGAATAACTATGGTGTCTCAGGTTGTAGCTGGCTCCTCGGAGCAATGTGCACGCCCGCCATTTTTATCTTTCCACCTGTGCACCGACTGTAGGTCTGGATACCTCTCGCCGCAAGGCGGATGCGAGGGTTGCTCGTAAAGGGCTCCCCTCGAACTTCCAGGCTCTACGTCTTTTTACACACCCCAATAGTATGATGCAGAATGTAGTCAATGGGCTTCACAGCCTATAAAACACTATACAACTTTCAGCAACGGATCTCTTGGCTCTC	Fungi	Basidiomycota	Agaricomycetes	Agaricales	Psathyrellaceae	Coprinellus	NA	Coprinellus	13	Saprotroph	Undefined Saprotroph	NULL	Agaricoid	Probable	NULL	Tedersoo L, et al. 2014. Science 346:e1256688 ((https://doi.org/10.1126/science.1256688))
AAGTCGTAACAAGGTTTCCGTAGGTGAACCTGCGGAAGGATCATTAACGTGGGGCTTCGGCCCCGCCGAGATAGAACCCTTGCCTTTTGTATACCGTCCGTTTCCTCGGCAGGCTCGCCTGCCAATGGGGACCATAATAAACCTTTGTAATAACCTGTAATTGTCTGATCAAAAAATTAAATTTAAAACTTTTAACAACGGATCTCTTGGTTCTGGCATCGATGAAGAACGCA	Fungi	Ascomycota	Dothideomycetes	Pleosporales	Sporormiaceae	Preussia	NA	Preussia	13	Saprotroph	Undefined Saprotroph	NULL	NULL	Probable	NULL	Tedersoo L, et al. 2014. Science 346:e1256688 ((https://doi.org/10.1126/science.1256688))
AAGTCGTAACAAGGTTTCCGTAGGTGAACCTGCGGAAGGATCATTACTGAGTTAGGGTCCTCTGGGCTCGACCTCCTACCCTTTGTCTACCTTACCATTTGTTGCTTCGGCGGATCCGTCCTTTCGAGGACCGCCGGAGGGGCGTAAACACCCCTCTGGCCCGCGTCCGCCGGTGGCCCACAACCAAAAACTCTTGTTTAAACGTGTCGTCTAAGTACCAAAAAAACAAATAAAGTAAAAACTTTCAACAACGGATCTCTTGGTTCTG	Fungi	Ascomycota	Eurotiomycetes	Chaetothyriales	Herpotrichiellaceae	Rhinocladiella	NA	Rhinocladiella	13	Saprotroph	Undefined Saprotroph-Wood Saprotroph	Soft Rot	Facultative Yeast	Probable	NULL	Nilsson T. 1973. Studia Forestalia Suecica 104:1-40 ((https://pub.epsilon.slu.se/5711/)); Seehann G, et al. 1975. List of Fungi in Soft-Rot Tissue Tests. Institute fur Holzbiologie und Holzschutz, Bundesforschungsanstalt fur Forst - und Holzwirtshaft, Hamburg - Lohbrugge, Germany; Costa IPMW, et al. 2012. Mycotaxon 119:e26 ((http://mycotaxon.com/resources/checklists/costa_v119_checklist.pdf)); Te…
AAGTCGTAACAAGGTAACCGTAGGTGAACCTGCGGTTGGATCATTAAAAAAAACTGGGTGTGTGCCCCGTAACCGGGGCGCGCTACCTTTTTATAGAGTGAAGTTTTGAGAGACCCTCTCGACCCACTCTTTAAACAAACCTTTTGTGAACCGACTCGTCTCTGGCGTGGAGGGCAGTTGAGAAACTGCTTGTCAGCATCCAAATGTAAATTTGCAGGTGCCGTGGACAACCCGCCAACCCTTTACAACTTATATACCTTAAAATTAACGTCTAACATTACTTGTATCAATTAATACAAAACAACTTTTGGCAACGGATCTCTTGGCTCTC	Fungi	Chytridiomycota	Spizellomycetes	Spizellomycetales	NA	NA	NA	na	na	na	na	na	na	na	na	na
AAGTCATAACAAGGTTTCCGTAGGTGAACCTGCGGAAGGATCATTATTGAATTCGGCCTTTTGGCCTTATACACATAATACACTGTGAACCGTGGCTTCGGCCCAAACTTGTAGTCTTGAATGTAACATATCATAACAAAATACAACTTTTAACAACGGATCTCTTGGCTCTCGCATCGATGAAGAACGCAGCCTGTCTCTTATACACATCTCCGAGCCCACGAGACAGGCAG	Fungi	Basidiomycota	Tremellomycetes	Tremellales	Bulleribasidiaceae	Vishniacozyma	dimennae	NA	NA	Saprotroph	NA	NA	NA	NA	NA	NA
AAGTCGTAACAAGGTTTCCGTAGGTGAACCTGCGGAAGGATCATTAATGAATTTTAGGACTCTCTTTTTAGAGGTCCGACCACTTCATTTCCTTACACTGTGCACACACTTCTTTTCATACATTTTAACACATTAGTATAAGAATGTAACAGTCTCTTCATTGAGCATAAATAAAAATAAAACTTTCAGCAACGGATCTCTTGGCTCTCGCATCGATGAAGAACGCAGCCTGT	Fungi	Basidiomycota	Cystobasidiomycetes	Cystobasidiales	Cystobasidiaceae	Cystobasidium	NA	Cystobasidium	13	Pathotroph	Fungal Parasite	NULL	Facultative Yeast	Highly Probable	NULL	Kurtzman CP, et al. (eds.) 2011. The Yeasts, a Taxonomic Study. Fifth Edition. Vols 1-3. Elsevier, San Diego (ISBN: 9780444521491)
AAGTCGTAACAAGGTTTCCGTAGGTGAACCTGCGGAAGGATCAGTAGAGAAAACTGGGTCTCACGACCCGATCTACCCCACACACACCTGTGAACATGTTGTTAATGCCCGACGGCCTCACGGCCCGAAGGCTACTTTACAAAACGTCTTATAGTGTCCTGAACGTGATGTTAAATCTTAACAAAACAAAACTTTCAACAACGGATCTCTTGGCTCCCACATCGATGAAGAAC	Fungi	Basidiomycota	Tremellomycetes	Tremellales	Tremellales_fam_Incertae_sedis	Kwoniella	heveanensis	NA	NA	Pathotroph-Saprotroph	NA	NA	NA	NA	NA	NA
AAGTCGTAACAAGGTTTCCGTAGGTGAACCTGCGGAAGGATCATTAAAGAGAGGGGCTTCGGCTCCAGGGGGCTTCGGCCCCCGACTCTCAACCCTGTGAATACATACCTTTACGTTGCTTTGGCGGGCCTTGGGGTCATGCCCATGCCGGTTCGCCGGCGAGTGCCCGCCAGAAGCCCATTACAACTCCATTTTACCAGTATCGTCCGAGTCTTATATCAATAAGCAAAACTTTCAACAACGGATCTCTTGGTTCTG	Fungi	Ascomycota	Lecanoromycetes	Lecanorales	Ramalinaceae	Bibbya	vermifera	Ramalinaceae	9	Symbiotroph	Lichenized	NULL	Thallus	Probable	Lichenized with green algae, on rocks , branches etc., often forming extensive carpets of thalli; often prominent in maritime communities (Cannon & Kirk 2007)	Cannon PF, Kirk PM. 2007. Fungal Families of the World. CAB International, Cambridge (ISBN: 978-0851998275)
AAGTCGTAACAAGGTTTCCGTAGGTGAACCTGCGGAAGGATCATTACCGAGTTAGGGTCCTCTGGACTCGACCTCCTACCCTTTGTCTACCTTACCTTTTGTTGCTTCGGCGGATCCGTCCCTTAGGGGACCGCCGGAGGGGTGTACCCCCCTCTGGCCCGCGTCCGCCGGTGGCCCACAACCAAAACTCTTGTTTAAACGTGTCGTCTAAGTACAAAAACAAATAAGTAAAAACTTTCAACAACGGATCTCTTGGTTCTG	Fungi	Ascomycota	Eurotiomycetes	Chaetothyriales	Herpotrichiellaceae	Rhinocladiella	NA	Rhinocladiella	13	Saprotroph	Undefined Saprotroph-Wood Saprotroph	Soft Rot	Facultative Yeast	Probable	NULL	Nilsson T. 1973. Studia Forestalia Suecica 104:1-40 ((https://pub.epsilon.slu.se/5711/)); Seehann G, et al. 1975. List of Fungi in Soft-Rot Tissue Tests. Institute fur Holzbiologie und Holzschutz, Bundesforschungsanstalt fur Forst - und Holzwirtshaft, Hamburg - Lohbrugge, Germany; Costa IPMW, et al. 2012. Mycotaxon 119:e26 ((http://mycotaxon.com/resources/checklists/costa_v119_checklist.pdf)); Te…
AAGTCGTAACAAGGTTTCCGTAGGTGAACCTGCGGAAGGATCATTAAAGAATTGCGGCGAAGGGGCCCAGCGCCCCGGAGCCAACGCGTTCTACCCTGTCTTTTTCATACCCCTACCTCCTCCCCAGCCCTCGGGCTGGGACGGCCACTCTTTAAAAACCTTGCAGTTTACAGTCAATTCAGTTTTTTTATAACAAAATTACAACTTTCAACAATGGATCTCTTGGCTCTGGC	Fungi	Ascomycota	Dothideomycetes	Pleosporales	Torulaceae	Torula	herbarum	Torula	13	Pathotroph-Saprotroph	Endophyte-Plant Pathogen-Wood Saprotroph	Soft Rot	NULL	Probable	Endophyte Host - Caryophyllacae (Costa et al. 2012)	Duncan CG, Eslyn WE. 1966. Mycologia 58:642-645 ((https://doi.org/10.2307/3757045)); Costa IPMW, et al. 2012. Mycotaxon 119:e26 ((http://mycotaxon.com/resources/checklists/costa_v119_checklist.pdf))
GCACCTTGCGCTCCATGGTATTCCGTGGAGCATGCCTGTTTGAGTGTCATGAATACTTCAACCCTCCTCTTTCTTAATGATTGAAGAGGTGTTTGGTTTCTGAGCGCTGCTGGCCTTTACGGTCTAGCTCGTTCGTAATGCATTAGCATCCGCAATCGAACTTCGGATTGACTTGGCGTAATAGACTATTCGCTGAGGAATTCTAGTCTTCGGACTAGAGCCGGGTTGGGTTAAAGGAAGCTTCTAATCAGAATGTCTACATTTTAAGATTAGATCTCAAATCAGGTAGGACTACCCGCTGAACTTAA	Fungi	Basidiomycota	Microbotryomycetes	Sporidiobolales	Sporidiobolaceae	Rhodotorula	mucilaginosa	Rhodotorula	13	Pathotroph-Saprotroph	Animal Endosymbiont-Animal Pathogen-Endophyte-Plant Pathogen-Undefined Saprotroph	NULL	Yeast	Probable	Opportunistic human pathogen	https://www.cdc.gov ((https://www.cdc.gov))
AAGTCGTAACAAGGTTTCCGTAGGTGAACCTGCGGAAGGATCATTACCTAGAGTTGTAGGCTTTGCCTGCTATCTCTTACCCATGTCTTTTAAGTACCTTCGTTTCCTCGGCGGGTTCGCCCGCCGATTGGACAATTTAAACCATTTGCAGTTGCAATCAGCGTCTGAAAAAACTTAATAGTTACAACTTTCAACAACGGATCTCTTGGTTCTGGCATCGATGAAGAAGCAGC	Fungi	Ascomycota	Dothideomycetes	Pleosporales	Didymellaceae	Didymella	keratinophila	Didymella	13	Pathotroph-Saprotroph	Animal Pathogen-Plant Pathogen-Undefined Saprotroph	NULL	Microfungus	Probable	NULL	Tedersoo L, et al. 2014. Science 346:e1256688 ((https://doi.org/10.1126/science.1256688))
AAGTCGTAACAAGGTTTCCGTAGGTGAACCTGCGGAAGGATCATTAACGAATAACTATGGTGTCTTGGTTGTAGCTGGCTCCTCGGAGCATTGTGCACGCCCGCCATTTTTATCTATCCACCTGTGCACCGACTGTAGGTCTGGATGACTCTCGTGCTCTCTGAGTGCGGATGCGAGGATTGCCCTCTGTGAGGTGTCTCTCCTTGAATTTCCAGGCTCTACGTCTTTTTACACACCCCAAAAGCATGATATAGAATGTAGTCAATGGGCTTGATCGCCTATAAAACACTATACAACTTTCAGCAACGGATCTCTTGGCTCTC	Fungi	Basidiomycota	Agaricomycetes	Agaricales	Psathyrellaceae	Coprinellus	micaceus	Coprinellus	13	Saprotroph	Undefined Saprotroph	NULL	Agaricoid	Probable	NULL	Tedersoo L, et al. 2014. Science 346:e1256688 ((https://doi.org/10.1126/science.1256688))
AAGTCGTAACAAGGTTTCCGTAGGTGAACCTGCGGAAGGATCATTACCTAGAGTCAGTGGGCTTTGCCTGCTATCTCTTACCCATGTTTTTTGAGCACTTACGTTTCCTCGGTGGGTTCGCCCACCGATTGGACCACTTAAACCCTTTGTAGTTTTGTAATCAGCGTCTGAAAAACTTAATAGTTACAACTTTCAACAACGGATCTCTTGGTTCTGGCATCGATGAAGAACGC	Fungi	Ascomycota	Dothideomycetes	Pleosporales	Didymellaceae	NA	NA	Didymellaceae	9	Pathotroph-Saprotroph	Animal Pathogen-Plant Pathogen-Undefined Saprotroph	NULL	Microfungus	Possible	NULL	Tedersoo L, et al. 2014. Science 346:e1256688 ((https://doi.org/10.1126/science.1256688))
AAGTCGTCACAAGGTCTCCGGTGGTGAACCAGCGGAGGGATCCTTACAGAGTTATCTAACTCCCAAACCCATGTGAACTTACCATTGTTGCCTCGGCAGAACCTACCCGGTACCTACCCTGTAACGACCTACCCTGTAGCGAGTTACCCGGGAACGGCCTACCCTGTAGCGCGCTGCCGGTGGACTTCTAAACTCTTGTTATTTATTGTAATCTGAGCGTCTTATTTTAATAAGTCAAAACTTTCAACAACGGATCTCTTGGTTCTG	Fungi	Ascomycota	Sordariomycetes	Xylariales	Amphisphaeriaceae	Seimatosporium	vitis	Seimatosporium	13	Pathotroph	Plant Pathogen	NULL	Microfungus	Probable	Some species causing leaf spot disease (www.apsnet.org)	Tedersoo L, et al. 2014. Science 346:e1256688 ((https://doi.org/10.1126/science.1256688)); The American Phytopathological Society Common Names of Plant Diseases ((http://www.apsnet.org/publications/commonnames/Pages/default.aspx))
AAGTCGTCCCAAGGTTTCCGTAGGTGACCCTGCGTAAGGATCATTATAGTATTCTATTGCCAGCGCTTAATTGCGCGGCGATAAACCTTACACACATTGTCTAGTTTTTTTGAACTTTGCTTTGGGTGGTGAGCCTGGCTTACTGCCCAAAGGTCTAAACACATTTTTTTTAATGTTAAAACCTTTAACCAATAGTCATGAAAATTTTTAACAAAAATTAAAATCTTCAAAACTTTCAACAACGGATCTCTTGGTTCTC	Fungi	Ascomycota	Saccharomycetes	Saccharomycetales	Phaffomycetaceae	Wickerhamomyces	anomalus	Wickerhamomyces	13	Saprotroph	Undefined Saprotroph	NULL	Yeast	Probable	NULL	Kurtzman CP, et al. 2008. FEMS Yeast Research 8:939-954 ((https://doi.org/10.1111/j.1567-1364.2008.00419.x))
AAGTCGTAACAAGGTAACCGTAGGTGAACCTGCGGTTGGATCATTAACAAATAATTTTAGGCCCCCTGCTGCCCCACAAAGGCGAAGGGGAACACCTAAACATTTGTGTGCACCATATCTGTTTTTGGCAGCTCGAGCGTCCTGAGTTTGCGTAACTGCCTCAGGTACCTACCCAGGCTTACCTCCGGGTTTGCCGCGGTTGGGCTGCCGCCATTTTGAAATAACTCATGTTTTTTTTATTGACTGAAATTGTTTGATCTTCACAGATTGAATTTAAATACAACTTTTGACAACGGATCTCTTGGCTCTC	Fungi	Chytridiomycota	Rhizophlyctidomycetes	Rhizophlyctidales	Rhizophlyctidaceae	NA	NA	na	na	na	na	na	na	na	na	na
AAGTCGTAACAAGGTTTCCGTAGGTGAACCTGCGGAAGGATCATTAATGAGAGGGGGGCCTCGCGCTCCAGGGGCTTCGTGCTCCGCACCTTTCCACCCTTTGTGTATCTTCCACTGTTGCTTCGGCGGGCCCCGGGGCTGATCCCTCGGCGCTGGCCCCCTGCACGGGGGGCTCGCGAGCGCCCGCCGGAGGCCCATTCAAACCTGTTGTATTGGTGCTGTCTGAGTATACGCATAATCAATTAAAACTTTCAACAACGGATCTCTTGGTTCTG	Fungi	Ascomycota	Lecanoromycetes	Teloschistales	Teloschistaceae	Caloplaca	sterilis	Caloplaca	13	Symbiotroph	Lichenized	NULL	Thallus	Highly Probable	Commonly called firedot lichens	Esslinger TL. 2014. North Dakota State University ((http://www.ndsu.edu/pubweb/~esslinge/chcklst/chcklst7.htm))
AAGTCGTCACAAGGTCTCCGGTGTTGAACCAGCGGAGGGATCATTACAGAGTTACCTAACTCCAAACCCATGTGAACTTACCTATGTTGCCTCGGCGGGGAAGCCTACCCGGTACCTACCCTGTAGCTACCCGGGAGCGAGCTACCCTGTAGCCCGCTGCAGGCCTACCCGCCGGTGGACACTTAAACTCTTGTTTTTTAGTGATTATCTGAGTGTTTATACTTAATAAGTTAAAACTTTCAACAACGGATCTCTTGGTTCTG	Fungi	Ascomycota	Sordariomycetes	Xylariales	Diatrypaceae	Eutypa	NA	Eutypa	13	Pathotroph	Plant Pathogen	NULL	NULL	Probable	NULL	Tedersoo L, et al. 2014. Science 346:e1256688 ((https://doi.org/10.1126/science.1256688))
AAGTCGTCCCAAGGTTTCCGTAGGTGACCCTGCGTAAGGATCATTAGTGAATAAATAGGGTGTCCAATTTAACTTGGAACCCGACCTTCTCACATCTAACCCTGTGCATCTGTATTTAATGGCGAGCAATTTTCGAATTGTGAGCCATTTCACTTTATAAACACTAGTCTATGAATGTAAAATTTTTATAACAATAAAAACTTTCAACAACGGATCTCTTGGCTCTCGCATCG	Fungi	Basidiomycota	Microbotryomycetes	Sporidiobolales	Sporidiobolaceae	Sporobolomyces	roseus	Sporobolomyces	13	Pathotroph-Saprotroph	Fungal Parasite-Litter Saprotroph	NULL	Yeast	Probable	NULL	Tedersoo L, et al. 2014. Science 346:e1256688 ((https://doi.org/10.1126/science.1256688)); Nagy LG, et al. 2014. Nature Communications 5:e4471 ((https://doi.org/10.1038/ncomms5471)); Purahong W, et al. 2016. Molecular Ecology 25:4059-4074 ((https://doi.org/10.1111/mec.13739))
AAGTCGTAACAAGGTTTCCGTAGGTGAACCTGCGGAAGGATCATTACAATCAGTAGATTTCTACTGCTGAGAGAGAGCGGAAAGTAGTCAGCTGCCCCTGGTAGTCTGGCTACAAGTACGTTCTCTGTCTGTACCCTTGTCTTTTTGCGCACTCATGTTTCCTCGGCGGGCTTGCTCGCCGGTTGGACAATCCTAAAACCTTTTTAATTTTCAATCAGCGTCTGAATAATTATAATAATTACAACTTTCAACAACGGATCTCTTGGTTCTG	Fungi	Ascomycota	Dothideomycetes	Pleosporales	Phaeosphaeriaceae	Paraophiobolus	arundinis	Phaeosphaeriaceae	9	Pathotroph-Saprotroph	Fungal Parasite-Plant Pathogen-Plant Saprotroph	NULL	Microfungus	Probable	Necrotrophic or saprobic on a wide range of plants, especially monocotyledons; a few species parasitic on other fungi (Cannon & Kirk 2007)	Cannon PF, Kirk PM. 2007. Fungal Families of the World. CAB International, Cambridge (ISBN: 978-0851998275)
AAGTCGTAACAAGGTTTCCGTAGGTGAACCTGCGGAAGGATCATTATTGAAACAAAAAATATGGATGAGAATTGCCAAAATTTGGCGTTTAATTCCTATTCACCCCTTGTGCATCATGTAAACATTAACACTCGCTTTCCCTGAGAAATCAGGGGACGATGAGCAAAAAACCACTTTTTATTGTTTCATCTTCTTGATGTTGACACCTATAAGATTAATAACAAAACTTTCAACAACGGATCTCTTGGCTTGC	Fungi	NA	NA	NA	NA	NA	NA	na	na	na	na	na	na	na	na	na
AAGTCGTAACAAGGTTTCCGTAGGTGAACCTGCGGAAGGATCATTACCGAGCTAGGGTGTCCGCCTCCGGGCGCGCCCAACCTCCAACCCTTTGCTTACTTGACCTATTGTTGCTTCGGCAGGCCCGCCTCTAGGGGCCGCCGGGGGTGCCTCACCCGCCCCCTGGCCCGTTTGCCTGCCGATGGCCCATTAAAAAAAAATTCTTGTTTTAACAAACGTGTCGTCTGAGTACTTGTTATAAACCAATAACTAAAAACTTTCAACAACGGATCTCTTGGTTCTG	Fungi	Ascomycota	Eurotiomycetes	Chaetothyriales	Cyphellophoraceae	NA	NA	Cyphellophoraceae	9	Pathotroph-Saprotroph	Animal Pathogen-Undefined Saprotroph	NULL	Facultative Yeast-Microfungus	Probable	Consult the current literature for updated names on this group that included the Black Yeasts; Some species are likely opportunistic human pathogen (Irinyi et al. 2015)	Tedersoo L, et al. 2014. Science 346:e1256688 ((https://doi.org/10.1126/science.1256688)); Irinyi L, et al. 2015. Medical Mycology 53:313-337 ((https://doi.org/10.1093/mmy/myv008))
AAGTCGTAACAAGGTCTCCGTTGGTGAACCAGCGGAGGGATCATTACGAGAGTCTAACAACTCCCAACCCACTGTTTACCTACCCGTCCAACGTGCTTCGGCAGGCAGCCCTGTGGGACAGAGCCTCGCCCCCTCCGGGGGGTGCCTGCCGCCGGCCAACCAAAACTCAAGCTGTTTAGTACCATCTGAGTCTTATACAAAATAAACAAAACTTTCAACAACGGATCTCTTGGTTCTG	Fungi	Ascomycota	Sordariomycetes	Myrmecridiales	Myrmecridiaceae	Myrmecridium	banksiae	Myrmecridium	13	Saprotroph	Undefined Saprotroph	NULL	NULL	Probable	NULL	Tedersoo L, et al. 2014. Science 346:e1256688 ((https://doi.org/10.1126/science.1256688))
AAGTCGTAACAAGGTTTCCGTAGGTGAACCTGCGGAAGGATCATTACACTCAGTAGCTTGCTACTGCAGAGGAGAGCGGAAACCCCCAAGTTGCTTCTGCGCTTGGTGTGGGAGTACGCGCTCTTTCTAAACCCGTGTCTTTTTGTGTACTCATGTTTCCTCGGCGGGCCTGCCCGCCGGCTGGACATTTTAAAACCTTTGTACTATTTAATCAGCGTCTGAATAATTATAATAATTACAACTTTCAACAACGGATCTCTTGGTTCTG	Fungi	Ascomycota	Dothideomycetes	Pleosporales	Phaeosphaeriaceae	Hydeomyces	desertipleosporoides	Hydeomyces	13	Saprotroph	Wood Saprotroph	NULL	NULL	Probable	NULL	Põlme S, et al. 2020. Fungal Diversity 105:1-16 ((https://doi.org/10.1007/s13225-020-00466-2))
GAACCAAGAGATCCGTTGTTGAAAGTTTTGAAGATTTTAATTTTTGTTAAAAATTTTCATGACTATTGGTTAAAGGTTTTAACATTAAAAAAAATGTGTTTAGACCTTTGGGCAGTAAGCCAGGCTCACCACCCAAAGCAAAGTTCAAAAAAACTAGACAATGTGTGTAAGGTTTATCGCCGCGCAATTAAGCGCTGGCAATAGAATACTATAATGATCCTTCCGCAGGTTCACCTACGGAAACCTTGTTACGACTTTT	Fungi	Ascomycota	Saccharomycetes	Saccharomycetales	Phaffomycetaceae	Barnettozyma	xylosiphila	Barnettozyma	13	Saprotroph	Undefined Saprotroph	NULL	Yeast	Probable	NULL	Kurtzman CP, et al. 2008. FEMS Yeast Research 8:939-954 ((https://doi.org/10.1111/j.1567-1364.2008.00419.x))
AAGTCGTAACAAGGTTTCCGTAGGTGAACCTGCGGAAGGATCATTAGTGAATTTAGCGCATCTGTTTAACAGAGCGTGACCTCCACTTTCTAACTCTGTGCACTTAATGGCGGAAGAGATGTAAAAGTCTCTTCTGCGGCTCATTTTATAACACTAGTTAAAGAATGTAACGAAATATCGAAACAAAAAAAAACTTTCAACAACGGATCTCTTGGCTCTCGCATCGATGAAGA	Fungi	Basidiomycota	Microbotryomycetes	Microbotryomycetes_ord_Incertae_sedis	Chrysozymaceae	Sampaiozyma	ingeniosa	NA	NA	Saprotroph	NA	NA	NA	NA	NA	NA
AAGTCGTAACAAGGTTTCCGTAGGTGAACCTGCGGAAGGATCATTATCGAATTTATAAAGCTTGCCGTCTGATGCTGTCGTCTCCGGACTTCGTGCTCGACGCTCGCCGTCCATTCATTCAACACCTGTGCACACTCTGTAGTCTTCGTCGTCAGTAGTCTCTTCGGAGCGAACGCGAAGTCGATTATGTATTTTATAAACCCTTTATACAAACAAGTCCATAGAAAACTCAATGTAGGCTAGGCGTAAGAACCGATGCTGAAATTAAAACTTATACAACTTTTAACAACGGATCTCTTGGCTCTC	Fungi	Basidiomycota	Agaricomycetes	Agaricales	NA	NA	NA	Agaricales	7	Pathotroph-Saprotroph-Symbiotroph	Bryophyte Parasite-Dung Saprotroph-Ectomycorrhizal-Fungal Parasite-Leaf Saprotroph-Plant Parasite-Undefined Saprotroph-Wood Saprotroph	NULL	Agaricoid-Gasteroid-Microfungus-Secotioid-Yeast	Possible	Mushrooms and toadstools, Gill fungi, Agarics... lignicolous, sometimes muscicolous or fungicolous, saprobic, mycorrhizal, rarely parasitic on plants or fungi (Kirk et al. 2008)	Kirk PM et al. 2008. Dictionary of the Fungi. Tenth Edition. CAB International, Wallingford (ISBN: 978-0851998268)
AAGTCGTCACAAGGTCTCCGTTGGTGAACCAGCGGAGGGATCCTTACAGAGTTACCTAACTCCAAACCCATGTGAACTTACCTATGTTGCCTCGGCGGGGAAGCCTACCCGGTACCTACCCTGTAGCTACCCGGGAGCGAGCTACCCTGTAGCCCGCTGCAGGCCTACCCGCCGGTGGACACTTAAACTCTTGTTTTTTAGTGATTATCTGAGTGTTTATACTTAATAAGTTAAAACTTTCAACAACGGATCTCTTGGTTCTG	Fungi	Ascomycota	Sordariomycetes	Xylariales	Diatrypaceae	Eutypa	NA	Eutypa	13	Pathotroph	Plant Pathogen	NULL	NULL	Probable	NULL	Tedersoo L, et al. 2014. Science 346:e1256688 ((https://doi.org/10.1126/science.1256688))
AAGTCGTAACAAGGTTTCCGTAGGTGAACCTGCGGAAGGATCATTACCGAGTTCATGCCCTTACGGGTAGATCTCCACCCTTGCATACCTAAACTTGTTGCTTTGGCAGGCCGTCTGGTCGCCCGGCCGCCGGCTCTCCGCTGGCGTGTGCCTGCCAAAGACCCAACCAACCAAGTCTTATCAGTGTCGTCAGAGTACTATATAATAGTTAAAACTTTCAACAACGGATCTCTTGGTTCTA	Fungi	Ascomycota	Leotiomycetes	Helotiales	NA	NA	NA	na	na	na	na	na	na	na	na	na
AAGTCGTAACAAGGTTTCCGTAGGTGAACCTGCGGAAGGATCATTAGAGAAGTGGGTTAGTCGATAACAAGACGCCCAACTACTTCAATTTCGTGTGAAGCCATTTTTTAATGCATGAAGTAGAGAGTGTTGGAATAAAAAAAGTTATAACAACTTTCAGCAACGGATCTCTTGGCTCTCGCATCGATGAAGAACGCAGCCTGTCTCTTATACACATCTCCGAGCCCACGAGA	Fungi	NA	NA	NA	NA	NA	NA	na	na	na	na	na	na	na	na	na
AAGTCATAACAAGGTTTCCGTAGGTGAACCTGCGGAAGGATCATTATTGAATGGCCGAAAGGCTTATCCAAACACACTGTGAACTGTGGCTTCGGCCCTTAAACCAAGTGTACGAATGTAATCATTATAAACAAAACAACTTTTAACAACGGATCTCTTGGCTCTCGCATCGATGAAGAACGCAGCCTGTCTCTTATACACATCTCCGAGCCCACGAGACTCCTGAGCATCTC	Fungi	Basidiomycota	Tremellomycetes	NA	NA	NA	NA	na	na	na	na	na	na	na	na	na
AAGTCGTCCCAAGGTTTCCGTAGGTGACCCTGCGTAAGGATCATTACCTAGAGTTTGTAGACTTCGGTCTGCTACCTCTTACCCATGTCTTTTGAGTACCTTCGTTTCCTCGGCGGGTCCGCCCGCCGATTGGACAACATTCAAACCCTTTGCAGTTGCAATCAGCGTCTGAAAAAACATAATAGTTACAACTTTCAACAACGGATCTATTGGTGCTGGCATCGATGAAGAAC	Fungi	Ascomycota	Dothideomycetes	Pleosporales	Didymellaceae	Epicoccum	dendrobii	Epicoccum	13	Pathotroph-Saprotroph-Symbiotroph	Endophyte-Fungal Parasite-Lichen Parasite-Plant Pathogen-Wood Saprotroph	NULL	Microfungus	Probable	NULL	Nilsson T. 1973. Studia Forestalia Suecica 104:1-40 ((https://pub.epsilon.slu.se/5711/)); Seehann G, et al. 1975. List of Fungi in Soft-Rot Tissue Tests. Institute fur Holzbiologie und Holzschutz, Bundesforschungsanstalt fur Forst - und Holzwirtshaft, Hamburg - Lohbrugge, Germany; Costa IPMW, et al. 2012. Mycotaxon 119:e26 ((http://mycotaxon.com/resources/checklists/costa_v119_checklist.pdf)); Te…
AAGTCGTAACAAGGTTTCCGTAGGTGAACCTGCGGAAGGATCATTATTGTAGGTGCCTTTGGGCCCGCTAACACAATAACCCTTGTCTTTTTTTGTGCACCCTTTGTTTCCTCGGCAGCTTTGCCTGCCAACGAGGACCCCCCAAAAACCTTTTGCAATCTTAGTATAACAATCTGAAAACAAACAATATTAAAACTTTCAACAATGGATCTCTTGGCTCTGGCATCGATGAA	Fungi	Ascomycota	Dothideomycetes	Pleosporales	Lophiostomataceae	Sigarispora	NA	Lophiostomataceae	9	Pathotroph-Saprotroph	Plant Pathogen-Undefined Saprotroph	NULL	Microfungus	Probable	Saprobic or necrotrophic on herbaceous and woody stems (Cannon & Kirk 2007)	Cannon PF, Kirk PM. 2007. Fungal Families of the World. CAB International, Cambridge (ISBN: 978-0851998275)
AAGTCGTCACAAGGTCTCCGGAGTTGAACCTGCGTAGGGATCCTTACAAGAACGCCCGGGCTTCGGCCTGGTTATTCATAACCCTTTGTTGTCCGACTCTGTTGCCTCCGGGGCGACCCTGCCTTCGGGCGGGGGCTCCGGGTGGACACTTCAAACTCTTGCGTAACTTTGCAGTCTGAGTAAACTTAATTAATAAATTAAAACTTTTAACAACGGATCTCTTGGTTCTGGCA	Fungi	Ascomycota	Dothideomycetes	Capnodiales	Mycosphaerellaceae	Mycosphaerella	tassiana	Mycosphaerella	13	Pathotroph	Plant Pathogen	NULL	Microfungus	Probable	NULL	Tedersoo L, et al. 2014. Science 346:e1256688 ((https://doi.org/10.1126/science.1256688))
AAGTCATAACAAGGTTTCCGTAGGTGAACCTGCGGAAGGATCATTAGAGAATGGCCGAAAGGCTTTATCCAAACACATTGTGAACCGTGGCTTCGGCCCTTACAAACTATGTGTATGAATGTTATATTATAAACTAAAACAACTTTCAACAACGGATCTCTTGGCTCTCGCATCGATGAAGAACGCAGCCTGTCTCTTATACACATCTCCGAGCCCACGAGACAGGCAGAAAT	Fungi	Basidiomycota	NA	NA	NA	NA	NA	na	na	na	na	na	na	na	na	na
AAGTCATAACAAGGTTTCCGTAGGTGAACCTGCGGAAGGATCATTATTGAATAGCCGAAAGGCTTATCCAAATACACTGTGAACCGTGGCTTCGGCCTTCAAACCATGTGTATGAATGTAATCATTATAAACAAAACAACTTTCAACAACGGATCTCTTGGCTCTCGCATCGATGAAGAACGCAGCCTGTCTCTTATACACATCTCCGAGCCCACGAGACAGGCAGAAATCTC	Fungi	Basidiomycota	NA	NA	NA	NA	NA	na	na	na	na	na	na	na	na	na
AAGTCGTAACAAGGTTTCCGTAGGTGAACCTGCGGAAGGATCATTACCTGGCCTAGGCCGCTGCTTGTCGGCGTGCCGCTCGTGCCTACTACCTTGACTATGCGCACCTTTGTTGTTCCCTCGGCAGTTCGCTGCCGCCAGGGACCCCTTAAACCCTTATGTAATACAGTACACTTCTGAAAACAAACCTAATTATTTACAACTTTCAACAATGGATCTCTTGGTTCTGGCAT	Fungi	Ascomycota	Dothideomycetes	Pleosporales	Lentitheciaceae	Keissleriella	quadriseptata	Keissleriella	13	Saprotroph	Undefined Saprotroph	NULL	NULL	Probable	NULL	Tedersoo L, et al. 2014. Science 346:e1256688 ((https://doi.org/10.1126/science.1256688))
AAGTCGTAACAAGGTTTCCGTAGGTGAACCTGCGGAAGGATCATTACTGAGCCTGGGTGCTTCGGCGCCCGACCTCCAACCCCCTGTCTACCTTACCACTGTTGCCTCGGCGTCTCTGCCCACCCCCCTCTCGTAGGGGGGGTGGGGGGTGCGCGCCGGCGGCCAAAAACAAAAACCCTTTTTTTAAACCCAGCAATCTGAGAAATTATTTTAATAACTTCAAAACTTTCAACAACGGATCTCTTGGTTCTG	Fungi	Ascomycota	Arthoniomycetes	Lichenostigmatales	Phaeococcomycetaceae	Phaeococcomyces	NA	Phaeococcomyces	13	Saprotroph	Undefined Saprotroph	NULL	Facultative Yeast	Probable	NULL	Tedersoo L, et al. 2014. Science 346:e1256688 ((https://doi.org/10.1126/science.1256688))
AAGTCGTAACAAGGTTTCCGTAGGTGAACCTGCGGAAGGATCATTATCTATTTTAATGGTGTTGGTCGCGGCCCCCGGCGGAAGTGTCCCCGGGCGGTAGAGGTAACACTCTCACGCGGCCACATGCCTTCATCCTTTTTTTACGAGCACCTTTCGTTCTCCTTCGGTGGGGCAACCTGCCGTTGGAACCTATCAAAACCTTTTTTTGCATCTAGCATTACCTGTTCTGATACAAACAATCGTTACAACTTTCAACAATGGATCTCTTGGCTCTG	Fungi	Ascomycota	Dothideomycetes	Pleosporales	Didymosphaeriaceae	Pseudocamarosporium	propinquum	Didymosphaeriaceae	9	Pathotroph-Saprotroph-Symbiotroph	Endophyte-Lichen Parasite-Plant Pathogen-Undefined Saprotroph	NULL	Microfungus	Probable	Saprobes in both woody and herbaceous material, also parasitic on other fungi (Cannon & Kirk 2007)	Cannon PF, Kirk PM. 2007. Fungal Families of the World. CAB International, Cambridge (ISBN: 978-0851998275); Massimo NC, et al. 2015. Microbial Ecology 70:61-76 ((https://doi.org/10.1007/s00248-014-0563-6))
AAGTCGTAACAAGGTCTCCGTAGGTGAACCTGCGGAGGGATCATTACACAAATATGAAGGCAGATTGGGTAGTCCCCGCTTTTGGGGGTTTGCCCATTCTGGCGCCATATTCACCCATGTCTTTTGCGTACTACTTGTTTCCTTGGCGGGCTCGCCCGCCAATTGGACTTTATTCAAACCTTTTTTCATTGCAATCAGCGTCAGCAAAACAATGTAATCAATTACAACTTTCAACAACGGATCTCTTGGTTCTG	Fungi	Ascomycota	Dothideomycetes	Pleosporales	Pleosporaceae	Pyrenophora	tritici-repentis	Pyrenophora	13	Pathotroph	Plant Pathogen	NULL	Microfungus	Probable	NULL	Tedersoo L, et al. 2014. Science 346:e1256688 ((https://doi.org/10.1126/science.1256688))
AAGTCGTAACAAGGTCTCCGTAGGTGAACCTGCGGAGGGATCATTAACAGGTTCTGGTCGGCAGCCCCGTCGCACCGTTCCTCCCTCTGTCTACCGTACACTGTTGCTCGGGCGGGCTCCGGCCCGCGCGGGATCACCACAACCTTTCTTAGCGAACGTCTGAGTACCAACAAATACAAACAAAACTTTTAACAACGGATCTCTTGGTTCCAACATCGATGAAGAACGCAGCC	Fungi	Ascomycota	Dothideomycetes	Dothideomycetes_ord_Incertae_sedis	Dothideomycetes_fam_Incertae_sedis	Radulidium	subulatum	NA	NA	Saprotroph	NA	NA	NA	NA	NA	NA
AAGTCGTAACAAGGTCTCCGTTGGTGAACCAGCGGAGGGATCATTACTGAGTGTAAAAACTCCCAAACCCATTGTGAACATACCACTGTTGCTTCGGCGGATGCGCCCCGGGCGCGCCCTCACAGGCGTGCCCCGGACCAAGGCGCCCGCCGGGGAACCGAAACTCTTGTTTTCTTACAGAATCTCTGAGTCTGATTTTAAATCAAATCAAAACTTTCAACAACGGATCTCTTGGCTCTA	Fungi	Ascomycota	Sordariomycetes	Hypocreales	NA	NA	NA	na	na	na	na	na	na	na	na	na
AAGTCGTAACAAGGTTTCCGTAGGTGAACCTGCGGAAGGATCATTAGAGAAGTGGGTTAGTCGATAACAAGACGCCCAACTACTTCAATTTCATGTGAAGCCATTTTTTTAATGCATGAAGTAGAGAGTGTTGAAATAGAAAAAAAGTTATAACAACTTTCAGCAACGGATCTCTTGGCTCTCGCATCGATGAAGAACGCAGCCTGTCTCTTATACACATCTCCGAGCCCACG	Fungi	NA	NA	NA	NA	NA	NA	na	na	na	na	na	na	na	na	na
AAGTCGTAACAAGGTATCTGTAGGTGAACCTGCAGATGGATCATTTTGATGAAAAACCTTTTTTTTCTGAGGTGTGGCTCGCACCTGTCCAACTAAACCTGAGCTACCTTTTTTATATAACACGGTTGCATCGGTCGGTCTGTCGAAACCAGTAGCGCTCATAGCGAGCAGCGTCTGGGGAAAGACGGGTCGGCGCTTCTTACCAACACTTTTGAACACTAGGATTGGAAGGACAAAAATCATTTTTTTGATGATGGAAGCGACTGGTAATGCGGTCGTCTAAATTGAAAAAACAACTTTTGGCAACGGATCTCTTGGTTCTC	Fungi	Basidiomycota	Ustilaginomycetes	Ustilaginales	Ustilaginaceae	Pseudozyma	prolifica	Ustilaginaceae	9	Pathotroph	Plant Pathogen	NULL	Facultative Yeast-Smut	Probable	Biotrophic in living tissue of Gramineae and Cyperaceae (Cannon & Kirk 2007)	Cannon PF, Kirk PM. 2007. Fungal Families of the World. CAB International, Cambridge (ISBN: 978-0851998275)
AAGTCGTAACAAGGTTTCCGTAGGTGAACCTGCGGAAGGATCATTACCGAGTTAGGGTTGCTCCGCAGCCCGACCTCCCAACCCTTTGTCTAATTTACCTTGTCGTTGCTTCGGCGGACCGGTTGACCAACTGGTCTTGACCGCCGGGGGGTTCGTCCCCTGGAGAGCGTCCGCCGACGGCCCAACCACAAACTCTTGTACCAAACCATGTCGTCTGAATTACTTGATTAAAATCAAAAAAACAAAACTTTCAACAACGGATCTCTTGGTTCTG	Fungi	Ascomycota	Eurotiomycetes	Chaetothyriales	Trichomeriaceae	Knufia	perforans	Knufia	13	Pathotroph-Saprotroph	Animal Pathogen-Plant Pathogen-Soil Saprotroph-Undefined Saprotroph	NULL	Microfungus	Possible	Species isolated from tumour-like stem and branch deformities of Populus tremuloides, bark of Populus, rocks, and clinical samples, with one species causes opportunistic skin infections in humans (Crous et al. 2013)	Li DM, et al. 2008. Studies in Mycology 61:131-136 ((https://doi.org/10.3114/sim.2008.61.13)); Crous PW, et al. 2013. Persoonia 31188-296; Irinyi L, et al. 2015. Medical Mycology 53:313-337 ((https://doi.org/10.1093/mmy/myv008))((https://doi.org/10.1093/mmy/myv008))
AAGTCGTAACAAGGTTTCCGTAGGTGAACCTGCGGAAGGATCATTATTGATTGGTCGAAAGACCTTATCAGATTCTACCACCTCTGTGAACCGTTGACCTCCGGGTTAATAATCAAACATCAGTGTAACGAACGTAAGAGTATCTTAACGAAACAAAACTTTCAACAACGGATCTCTTGGCTCTCGCATCGATGAAGAACGCAGCCTGTCTCTTATACACATCTCCGAGCCCA	Fungi	Basidiomycota	Tremellomycetes	Tremellales	Rhynchogastremataceae	Papiliotrema	ruineniae	NA	NA	Saprotroph	NA	NA	NA	NA	NA	NA
AAGTCGTAACAAGGTCTCCGTTGGTGAACCAGCGGAGGGATCATTAAAAGAAGCCGAAAGGCTACTTAAAACCATCGCGAACACGTCCAAGTTGCTTCGGCGGCGCGGGGCCCCTTCCCGGGGCGCCGCTGCCCTCCGCCCCCGGGTCTCCGGGAGGTGCGGGGCGCCCGCCGGAGGTACGAAACTCTTATGTATCACAGTGGCATCTCTGAGTGAAAAACAAATAAGTTAAAACTTTCAACAACGGATCTCTTGGTTCTG	Fungi	Ascomycota	Sordariomycetes	Coniochaetales	Coniochaetaceae	Coniochaeta	hoffmannii	Coniochaeta	13	Pathotroph-Saprotroph-Symbiotroph	Animal Pathogen-Dung Saprotroph-Endophyte-Lichen Parasite-Plant Pathogen-Undefined Saprotroph	NULL	Microfungus	Possible	NULL	Bell A. 1983. Dung Fungi: An Illustrated Guide to Coprophilous Fungi in New Zealand. Victoria University Press, Wellington (ISBN: 978-0864730015); Damm U, et al. 2010. Persoonia 24:60-80 ((http://doi.org/10.3767/003158510X500705)); Costa IPMW, et al. 2012. Mycotaxon 119:e26 ((http://mycotaxon.com/resources/checklists/costa_v119_checklist.pdf)); Tedersoo L, et al. 2014. Science 346:1256688 ((https…
AAGTCGTAACAAGGTTTCCGTAGGTGAACCTGCGGAAGGATCATTAATGAATGCAAGGGTGCTCTTTTTAGAGACCCGACCCATCTCATTTTCTCACACCGTGCACACACTTCTTTACACCATTTTAAACACAAGTCTTAAGAATGTAATAAAGTCTCGTAATTGAGCATAAAAGTTATACAACTTTCGGCAACGGATCTCTTGGCTCCCGCATCGATGAAGAACGCAGCCTG	Fungi	Basidiomycota	Cystobasidiomycetes	Cystobasidiomycetes_ord_Incertae_sedis	Microsporomycetaceae	Microsporomyces	pini	NA	NA	Saprotroph	NA	NA	NA	NA	NA	NA
AAGTCGTCACAAGGTTTCCGGAGTTGAACCTGCGTAAGGATCCTTATTGTAGGTGCCTTCGGGCCCGCCAGCACAATAACCCTTGTCTTTTTTTGTGCACCCTTTGTTTCCTCGGCAGCTTTGCCTGCCAACGAGGACCCCCCTAAAACCTTTTGCAATCTTAGTATAACATTCTGAAAACAAACAATATTAAAACTTTCAACAATGGATCTCTTGGCTCTGGCATCGATGAA	Fungi	Ascomycota	Dothideomycetes	Pleosporales	Lophiostomataceae	Platystomum	crataegi	Platystomum	13	Saprotroph	Undefined Saprotroph	NULL	NULL	Probable	NULL	Tedersoo L, et al. 2014. Science 346:e1256688 ((https://doi.org/10.1126/science.1256688))
AAGTCGTAACAAGGTTTCCGTAGGTGAACCTGCGGAAGGATCATTACCGAGTTAGGGTCCTCTGGGCTCGACCTCCTACCCTTTGTCTACCTTACCTTTTGTTGCCTCGGCGGATCCGTCCCTTCGGGGACCGCCGGAGGGTTTCACCCCCCTCTGGCCCGCGTCCGCCGGTGGCCCACAAACCAAAACTCTTGTTTAAACGTGTCGTCTAAGTACAAAAACAAAATAAGTAAAAACTTTCAACAACGGATCTCTTGGTTCTG	Fungi	Ascomycota	Eurotiomycetes	Chaetothyriales	Herpotrichiellaceae	Rhinocladiella	NA	Rhinocladiella	13	Saprotroph	Undefined Saprotroph-Wood Saprotroph	Soft Rot	Facultative Yeast	Probable	NULL	Nilsson T. 1973. Studia Forestalia Suecica 104:1-40 ((https://pub.epsilon.slu.se/5711/)); Seehann G, et al. 1975. List of Fungi in Soft-Rot Tissue Tests. Institute fur Holzbiologie und Holzschutz, Bundesforschungsanstalt fur Forst - und Holzwirtshaft, Hamburg - Lohbrugge, Germany; Costa IPMW, et al. 2012. Mycotaxon 119:e26 ((http://mycotaxon.com/resources/checklists/costa_v119_checklist.pdf)); Te…
AAGTCGTAACAAGGTTTCCGTAGGTGAACCTGCGGAAGGATCATTATTGTAGGTGCCTTTGGGCCCGCTAACACAATAACCCTTGTCTTTTTTTGTGCACCCTTTGTTTCCTCGGCAGCTTTGCCTGCCAACGAGGACCCCCCGAAAACCTTTTGCAATCCTAGTATAACATTCTGAAAACAAACAATATTAAAACTTTCAACAATGGATCTCTTGGCTCTGGCATCGATGAA	Fungi	Ascomycota	Dothideomycetes	Pleosporales	Lophiostomataceae	Platystomum	crataegi	Platystomum	13	Saprotroph	Undefined Saprotroph	NULL	NULL	Probable	NULL	Tedersoo L, et al. 2014. Science 346:e1256688 ((https://doi.org/10.1126/science.1256688))
AAGTCGTAACAAGGTTTTCGTAGGTGAACCTGCGGAAGGATCATTAGTGAACACAAGAGCGCTCTTCATTGAGGCTCGTTTAACTATCCATTACACTTAGTGCACTTGAAATCATTACACTCATAACCTCTTCGGAGTGTTGAGTTGTAAAACATACATAACCCCTTTGAATATTTAGAGATGAGGATGTAATAACCAATGAAATTTGAAAGAACAACTTTCAGCAACGGATTTCTTGGCTCTC	Fungi	Basidiomycota	Agaricostilbomycetes	Agaricostilbales	Kondoaceae	Bensingtonia	NA	Bensingtonia	13	Saprotroph	Undefined Saprotroph	NULL	Facultative Yeast	Highly Probable	NULL	Kurtzman CP, et al. (eds.) 2011. The Yeasts, a Taxonomic Study. Fifth Edition. Vols 1-3. Elsevier, San Diego (ISBN: 9780444521491)
AAGTCGTCCCAAGGTCTCCGTAGGTGACCCTGCGTAGGGATCATTACAAGTGACCCCGGTCTAACCACCGGGATGTTCATAACCCTTTGTTGTCCGACTCTGTTGCCTCCGGGGCGACCCTGCCTTCGGGCGGGGGCTCCGGGTGGACACTTCAAACTCTTGCGTAACTTTGCAGTCTGAGTAAACTTAATTAATAAATTAAAACTTTTAACAACGGATCTCTTGGTTCTGGC	Fungi	Ascomycota	Dothideomycetes	Capnodiales	Cladosporiaceae	Cladosporium	delicatulum	NA	NA	Saprotroph	NA	NA	NA	NA	NA	NA
AAGTCGTAACAAGGTATCTGTAGGTGAACCTGCAGATGGATCATTTCGATGAAAACCTTTTTTTCTTGAGGTGTGGCTCGCACCTGTCTAACTAAACTTGAGCTACCATTTTTTCAACACGGTTGCATCGGTTGGCCTGTCAATTAGTGCGGCGGCGCGAATTTACTTTGCACCTGCCAAGCTAGGCGACGGACCGACGCCTTACTTTAAACACTTTTGATGATCTAGGATTTGAAGGATAAAAGTTCATTTTTACAATGAAATCGACTGGTAATGCGGTCGTCTAATTTTAAAAACAACTTTTGGCAACGGATCTCTTGGTTCTC	Fungi	Basidiomycota	Ustilaginomycetes	Ustilaginales	Ustilaginaceae	Pseudozyma	NA	Ustilaginaceae	9	Pathotroph	Plant Pathogen	NULL	Facultative Yeast-Smut	Probable	Biotrophic in living tissue of Gramineae and Cyperaceae (Cannon & Kirk 2007)	Cannon PF, Kirk PM. 2007. Fungal Families of the World. CAB International, Cambridge (ISBN: 978-0851998275)
AAGTCGTAACAAGGTTTCCGTAGGTGAACCTGCGGAAGGATCATTAATGAATTGAACTGGGTTGTAGCTGGCCTTTCGAGGCATGTGCACGCCCTTTCGAATCCAACATACACCTGTGCACCTCTGGGGAAGATACTGATCTAAGTTGGATAACGACGGCGATCTTTGTCTTCTCTTTTTACACCAAACTACAGTCATAGAACGTCTTTTGCTTGATGCAAACAAATACAACTTTCAACAACGGATCTCTTGGCTCTC	Fungi	Basidiomycota	Agaricomycetes	Agaricomycetes_ord_Incertae_sedis	Agaricomycetes_fam_Incertae_sedis	Xenasmatella	christiansenii	Xenasmatella	13	Saprotroph	Undefined Saprotroph	White Rot	NULL	Probable	NULL	Tedersoo L, et al. 2014. Science 346:e1256688 ((https://doi.org/10.1126/science.1256688))
AAGTCGTAACAAGGTTTCCGTAGGTGAACCTGCGGAAGGATCATTACTAGAGCAAAGGACAGGCAGCGCCCCACAGAAGCTTGCTTCGTGGCGGGGCTACCCTACTTCGGTAGGGTTTAGAGCCGTCGACCCTCTCGGAGAAGGTCGGTCCTGAACTCCACCCTTGAATAAACTACCTTTGTTGCTTTGGCGGGCCGCCTCGCGCCAGCGGCTTCGGCTGTTGAGTGCCCGCCAGAGGACCACAACTCTTGTTTTTAGTGATGTCTGAGTACTATATAATAGTTAAAACTTTCAACAACGGATCTCTTGGTTCTG	Fungi	Ascomycota	Leotiomycetes	Helotiales	Helotiales_fam_Incertae_sedis	Cadophora	luteo-olivacea	Cadophora	13	Symbiotroph	Endophyte	NULL	Microfungus	Highly Probable	Dark Septate Endophyte, known from plant roots.	Tedersoo L, et al. 2010. Mycorrhiza 20:217-263 ((https://doi.org/10.1007/s00572-009-0274-x)); Newsham KK. 2011. New Phytologist 190:783-793 ((https://doi.org/10.1111/j.1469-8137.2010.03611.x)) (as DSE)
AAGTCGTCACAAGGTCTCCGGTGTTGAACCAGCGGAGGGATCATTACAGAGTTACCTAACTCCAAACCCATGTGAACTTACCTATGTTGCCTCGGCGGGGAAGCCTACCCGGTACCTACCCTGTAGCTACCCGGGAGCGAGCTACCCTGTAGCCCGCTGCAGGCCTACCCGCCGGTGGACACTTAAACTCTTGTTTTTTAGTGATTATCGGAGTGTTTATACTTAATAAGTTAAAACTTTCAACAACGGATCTATTGGTGCTG	Fungi	Ascomycota	Sordariomycetes	Xylariales	Diatrypaceae	Eutypa	NA	Eutypa	13	Pathotroph	Plant Pathogen	NULL	NULL	Probable	NULL	Tedersoo L, et al. 2014. Science 346:e1256688 ((https://doi.org/10.1126/science.1256688))
AAGTCGTAACAAGGTTTCCGTAGGTGAACCTGCGGAAGGATCATTAATGAATACACTGGACGCTCTTTTTAGAGGTCCGACCCTTCATTACCTTCACACTGTGCACACACTTCATTTTTACACCCATTTTTAAACACTATAGTATAAGAATGTACCAGTCTCTTAATTGAGCATAAATATATAATAAAACTTTCAGCAACGGATCTCTTGGCTCTCGCATCGATGAAGAACGC	Fungi	Basidiomycota	Cystobasidiomycetes	Cystobasidiales	Cystobasidiaceae	Cystobasidium	NA	Cystobasidium	13	Pathotroph	Fungal Parasite	NULL	Facultative Yeast	Highly Probable	NULL	Kurtzman CP, et al. (eds.) 2011. The Yeasts, a Taxonomic Study. Fifth Edition. Vols 1-3. Elsevier, San Diego (ISBN: 9780444521491)
AAGTCGTAACAAGGTTTCCGTAGGTGAACCTGCGGAAGGATCATTACCGAGAACGCGTCCTCTGGGCGCATCTCCCACCCTTTGTTTACCATACCTTTGTTGCTTTGGCGGGCCCGTCTCGCGACCGCCGGCTTCGGCTGGCCCGCGCCCGCCAGAGGACCACCAACTCTGATTATCATGCCGTCTGAGTATTACACAAATACGTTAAAACTTTCAACAACGGATCTCTTGGTTCTG	Fungi	Ascomycota	Leotiomycetes	Helotiales	Tympanidaceae	Vexillomyces	verruculosus	NA	NA	Pathotroph	NA	NA	NA	NA	NA	NA
AAGTCGTAACAAGGTCTCCGTTGGTGAACCAGCGGAGGGATCATTACCGAGTTTACAACTCCCAAACCCATGTGAACATACCTACTGTTGCTTCGGCGGGATTGCCCCGGGCGCCTCGTGTGCCCCGGATCAGGCGCCCGCCTAGGAAACTTAATTCTTGTTTTATTTTGGAATCTTCTGAGTAGTTTTTACAAATAAATAAAAACTTTCAACAACGGATCTCTTGGTTCTGG	Fungi	Ascomycota	Sordariomycetes	Hypocreales	Bionectriaceae	Clonostachys	NA	Clonostachys	13	Pathotroph	Plant Pathogen	NULL	NULL	Probable	NULL	Tedersoo L, et al. 2014. Science 346:e1256688 ((https://doi.org/10.1126/science.1256688))
AAGTCGTAACAAGGTTTCCGTAGGTGAACCTGCGGAAGGATCATTACCGAGTTAGGGTCCTCTGGGCTCGACCTCCTACCCTTTGTCTACCTTACCTTTTGTTGCTTCGGCGGATCCGTTCCTTTAGGGGACCGCCGGAGGGGTTTATCCCCCTCTGGCCCGCGTCCGCCGGTGGCCCACAACCAAAACTCTTGTTTAAACGTGTCGTCTAAGTACAAAAACAAATAAGTAAAAACTTTCAACAACGGATCTCTTGGTTCTG	Fungi	Ascomycota	Eurotiomycetes	Chaetothyriales	Herpotrichiellaceae	Rhinocladiella	NA	Rhinocladiella	13	Saprotroph	Undefined Saprotroph-Wood Saprotroph	Soft Rot	Facultative Yeast	Probable	NULL	Nilsson T. 1973. Studia Forestalia Suecica 104:1-40 ((https://pub.epsilon.slu.se/5711/)); Seehann G, et al. 1975. List of Fungi in Soft-Rot Tissue Tests. Institute fur Holzbiologie und Holzschutz, Bundesforschungsanstalt fur Forst - und Holzwirtshaft, Hamburg - Lohbrugge, Germany; Costa IPMW, et al. 2012. Mycotaxon 119:e26 ((http://mycotaxon.com/resources/checklists/costa_v119_checklist.pdf)); Te…
AAGTCGTAACAAGGTTTCCGTAGGTGAACCTGCGGAAGGATCATTAGAGAAGTGGGTTAGTCGATAACAAGACGCCCAACTACTTCAATTTCATGTGAAGCCATTTTTTTAATGCATGAAGTAGAGAGTGTTGAAATAGAAAAAAAGTTATAACAACTTTCAGCAACTGATCTCTTGGCTCTCGCATCGATGAAGAACGCAGCCTGTCTCTTATACACATCTCCGAGCCCACG	Fungi	NA	NA	NA	NA	NA	NA	na	na	na	na	na	na	na	na	na
AATGTCAGCTTTTAAACGTTCTTGATAATCCAACATCCTATCCATGCATTCAAATAATCCCTTCCTTACCTCATCAGCATTAGAGAACTTATCTCCATACCGCAATTGAGGATTAAGATAATAACCCGCTGCATGTAAAGGTCGATGAAGAACGCAGCCTGTCTCTTATACACATCTCCGAGCCCACGAGACGGACTCCTATCTCGTATGCCGTCTTCTGCTTGAAAAAAAAA	Fungi	NA	NA	NA	NA	NA	NA	na	na	na	na	na	na	na	na	na
AAGTCGTAACAAGGTTTCCGTAGGTGAACCTGCGGAAGGATCATTAATGAAGTAAATTGGGTGCTTTCGAGACCCTAACTCCATTCTTTACACCCTGTGCATTCAATTTTTTTTTAAAACACTATAATGTCTATGGATGTCTGCTATTGATTTAATCATCAATATCTTAACAAGTAAAACTTTCAGCAACGGATCTCTTGGCTCTCGCATCGATGAAGAACGCAGCCTGTCTC	Fungi	Basidiomycota	NA	NA	NA	NA	NA	na	na	na	na	na	na	na	na	na
AAGTCGTCACAAGGTCTCCGGTGGTGAACCAGCGGAGGGATCCTTACAGAGTTATCTAACTCCCAAACCCATGTGAACTTACCATTGTTGCCTCGGCAGAACCTACCCGGTACCTACCCTGTAACGACCTACCCTGTAGCGAGTTACCCGGGAACGGCCTACCCTGTAGCGCGCTGCCGGTGGACTTCTAAACTCTTGTTATTTATTGTAATCGGAGCGTCTTATTTTAATAAGTCAAAACTTTCAACAACGGATCTATTGGTGCTG	Fungi	Ascomycota	Sordariomycetes	Xylariales	Amphisphaeriaceae	Seimatosporium	vitis	Seimatosporium	13	Pathotroph	Plant Pathogen	NULL	Microfungus	Probable	Some species causing leaf spot disease (www.apsnet.org)	Tedersoo L, et al. 2014. Science 346:e1256688 ((https://doi.org/10.1126/science.1256688)); The American Phytopathological Society Common Names of Plant Diseases ((http://www.apsnet.org/publications/commonnames/Pages/default.aspx))
AAGTCGTAACAAGGTTTCCGTAGGTGAACCTGCGGAAGGATCATTACACTCAGTAGATCTCTACTGCTCAGGGGGAGGGGAAAGTTTTCAGCATGCTTCGGCGGCTGGCGATGAGTACGCTCTCTATCTGAACCCTTGTCTTTTTGTGCACTCTTGTTTCCTCGGCGGGCCTGCCCGCCGGCTGGACAAATTTACACCCTTTTTAATTTTTCCATCAGCGTCTGAATAAATATAATAATTACAACTTTCAACAACGGATCTCTTGGTTCTG	Fungi	Ascomycota	Dothideomycetes	Pleosporales	Phaeosphaeriaceae	Pseudoophiobolus	NA	Phaeosphaeriaceae	9	Pathotroph-Saprotroph	Fungal Parasite-Plant Pathogen-Plant Saprotroph	NULL	Microfungus	Probable	Necrotrophic or saprobic on a wide range of plants, especially monocotyledons; a few species parasitic on other fungi (Cannon & Kirk 2007)	Cannon PF, Kirk PM. 2007. Fungal Families of the World. CAB International, Cambridge (ISBN: 978-0851998275)
GTAGGGGCCACCGTCTTATTCCTCTAATAATTGTCAATGATTCCTCTGGTTAAACCCGATTTTTTTTTCTATTAAGAATCGTTCGCTTTAGTTTTCTTAAAGGTTGATGTGGGTTTTTGCCATTTCTCTTAAATAAATGGAACTCATTGTTACAAGGTAAGATCCCAGCAGCAATTCACAGGGGAAACCTTGAAGGAGGGAGGAGGGACGTGGGTTGAGGGCAGCCTGTCTCT	Fungi	NA	NA	NA	NA	NA	NA	na	na	na	na	na	na	na	na	na
AAGTCATAACAAGGTTTCCGTAGGTGAACCTGCGGAAGGATCATTATTGAATTCGGCCTTTTGGCCTTATACACATAATACACTGTGAACCGTGGCTTCGGCCCAAACTTGAAGTCTAGAATGTAACATATCATAACAAAATACAACTTTTAACAACGGATCTCTTGGCTCTCGCATCGATGAAGAACGCAGCCTGTCTCTTATACACATCTCCGAGCCCACGAGACAGGCAG	Fungi	Basidiomycota	Tremellomycetes	Tremellales	Bulleribasidiaceae	Vishniacozyma	dimennae	NA	NA	Saprotroph	NA	NA	NA	NA	NA	NA
AAGTCGTAACAAGGTTTCCGTAGGTGAACCTGCGGAAGGATCATTAATGAGAGGGGGTCAAACCCCGCGGTGGCCCCGGCCGCCAACTCTACACCCTTGTACACCTACCTTTGTTGCTTTGGCGGGCTTTGGGGTTCGCCCCTTGCCGTCCGGCGGCTCTGCCGCTGGGCCGGTTCGCGCCCGTCAGAGGCCCATCAAACCCTATTTTATCAGTGACGTCCGAGCAAAAACACAATAGTAAAAACTTTCAACAACGGATCTCTTGGTTCTG	Fungi	Ascomycota	Lecanoromycetes	Lecanorales	Lecanoraceae	Lecanora	NA	Lecanora	13	Symbiotroph	Lichenized	NULL	Thallus	Highly Probable	NULL	Esslinger TL. 2014. North Dakota State University ((http://www.ndsu.edu/pubweb/~esslinge/chcklst/chcklst7.htm))
AAGTCGTAACAAGGTTTCCGTAGGTGAACCTGCGGAAGGATCATTACAGAGTTCATGCCCTCACGGGTAGATCTCCCACCCTTGAATATTATACCTTAGTTGCTTTGGCAGGCCGGGGCAACCCCCGGGGCTTCGGCCTCGGTGTGCCTGCCAGAGGAAACAAACTCTGTTTTTAGTGATGTCTGAGTACTATATAATAGTTAAAACTTTCAACAACGGATCTCTTGGTTCTG	Fungi	Ascomycota	Leotiomycetes	Helotiales	NA	NA	NA	na	na	na	na	na	na	na	na	na
AAGTCGTAACAAGGTTTCCGTAGGTGAACCTGCGGAAGGATCATTAGTGAATTTAGCGCATCTGCTTGCAGAGCGTGACCTCCACTTTCTAACTCTGTGCACTATATGGCGGAAGCGAGCGTCTCTCGGGACAATCTGCTTCTGCGGCTCATTTTATAACACTAGTTAAAGAATGTAACGAAATATCGAAACAAAAAAAAACTTTCAACAACGGATCTCTTGGCTCTCGCATC	Fungi	Basidiomycota	Microbotryomycetes	Microbotryomycetes_ord_Incertae_sedis	Chrysozymaceae	Sampaiozyma	vanillica	NA	NA	Saprotroph	NA	NA	NA	NA	NA	NA
AAGTCGTAACAAGGTTTCCGTAGGTGAACCTGCGGAAGGATCATTACCTAGAGTTGTAGGCTTTGCCTGCTATCTCTTACCCATGTCTTTTAAGTACCTTCGTTTCCTCGGCGGGTTCGCCCGCCGATTGGACAATTTAAACCATTTGCAGTTGCAATCAGCGTCTGAAAAAACTTAATAGTTACAACTTTCAACAACGGATCTCTTGGTTCTGGCATCGATGAAGAACCAGC	Fungi	Ascomycota	Dothideomycetes	Pleosporales	Didymellaceae	Didymella	keratinophila	Didymella	13	Pathotroph-Saprotroph	Animal Pathogen-Plant Pathogen-Undefined Saprotroph	NULL	Microfungus	Probable	NULL	Tedersoo L, et al. 2014. Science 346:e1256688 ((https://doi.org/10.1126/science.1256688))
AAGTCGTAACAAGGTCTCCGTAGGTGAACCTGCGGAGGGATCATTACCGAGTGAGGGCGCGAGCCCGACCTCCAACCCCATGTTTCTGTACCATGTTGCCTCGGGGGCGACCCGGCCCTCTGCGGTTTGGGGCCCCCGGTGGACCTCTCAACTCTGCATCTTTGCGTCGGAGTAGAAATTGAATTAAACAAAACTTTCAACAACGGATCTCTTGGTTCTGGCATCGATGAAGA	Fungi	Ascomycota	Dothideomycetes	Capnodiales	Teratosphaeriaceae	Teratosphaeria	NA	Teratosphaeriaceae	9	Pathotroph-Saprotroph	Animal Pathogen-Plant Pathogen-Undefined Saprotroph	NULL	NULL	Probable	Includes numerous saprobic, extremophilic, human opportunistic, and plant pathogenic fungi (Quaedvlieg et al. 2014)	Quaedvlieg W, et al. 2014. Persoonia 3:31-40 ((https://doi.org/10.3767/003158514X681981))
AAGTCGTAACAAGGTTTCCGTAGGTGAACCTGCGGAAGGATCATTAATGAGTACCGGGTCTCTCAGGCCCTTACTCCCACCCTATGTGTATCTACCTCATTTAGTTGCCTTGGTGGACTCCACCCAGGGGCCTCACGGTCCTTCGGGTGGGCCGCCAGGGGGACACTCTTAAACTCTTGTCAACAGTGTCGTCTGAGAAACAAAATAATAAATTAAAACTTTCAACAACGGATCTCTTGGTTCTG	Fungi	Ascomycota	Dothideomycetes	Tubeufiales	Tubeufiaceae	NA	NA	Tubeufiaceae	9	Pathotroph-Saprotroph	Animal Pathogen-Undefined Saprotroph	NULL	NULL	Probable	Biotrophic or saprobic, especially on scale insects or other fungi. The anamorphic forms are fequently aero-aquatic (Cannon & Kirk 2007)	Cannon PF, Kirk PM. 2007. Fungal Families of the World. CAB International, Cambridge (ISBN: 978-0851998275)
AAGTCGTAACAAGGTCTCCGTAGGTGAACCTGCGGAGGGATCATTACACAATATGAAAGCGGGCTGGGACCGCCTCTCGGGGAGGGCTCCAGCTTGTCTGAATTATTCACCCATGTCTTTTGCGCACTTCTTGTTTCCTGGGCGGGTTCGCTCGCCACCAGGACCCCATTCTAAACCTTTTTTTGCAATTGCAATCAGCGTCAGTACACAATGTAATTATTACAACTTTCAACAACGGATCTCTTGGTTCTG	Fungi	Ascomycota	Dothideomycetes	Pleosporales	Pleosporaceae	Stemphylium	NA	Stemphylium	13	Pathotroph-Saprotroph	Plant Pathogen-Wood Saprotroph	Soft Rot	Microfungus	Highly Probable	NULL	Duncan CG, Eslyn WE. 1966. Mycologia 58642-664; Seehann G, et al. 1975. List of Fungi in Soft-Rot Tissue Tests. Institute fur Holzbiologie und Holzschutz, Bundesforschungsanstalt fur Forst - und Holzwirtshaft, Hamburg - Lohbrugge, Germany; Costa IPMW, et al. 2012. Mycotaxon 119:e26 ((http://mycotaxon.com/resources/checklists/costa_v119_checklist.pdf)); Tedersoo L, et al. 2014. Science 346:e125668…
GCACATTGCGCCCCCTGGTATTCCGGGGGGCATGCCTGTCCGAGCGTCATTGCTGCCCTCAAGCCCGGCTTGTGTGTTGGGCCCCGTCCCCCGATCCCGGGGGACGGGCCCGAAAGGCAGCGGCGGCACCGCGTCCGGTCCTCGAGCGTATGGGGCTTTGTCACCCGCTCCGTAGGCCCGGCCGGCGCCTGCCGATCAACCCCAAATTTTTAATCCAGGTTGACCTCGGATCAGGTAGGGATACCCGCTGAACTTAA	Fungi	Ascomycota	Eurotiomycetes	Eurotiales	Aspergillaceae	Penicillium	NA	Penicillium	13	Saprotroph	Dung Saprotroph-Undefined Saprotroph-Wood Saprotroph	Soft Rot	Microfungus	Highly Probable	NULL	Duncan CG, Eslyn WE. 1966. Mycologia 58642-664; Seehann G, et al. 1975. List of Fungi in Soft-Rot Tissue Tests. Institute fur Holzbiologie und Holzschutz, Bundesforschungsanstalt fur Forst - und Holzwirtshaft, Hamburg - Lohbrugge, Germany; Costa IPMW, et al. 2012. Mycotaxon 119:e26 ((http://mycotaxon.com/resources/checklists/costa_v119_checklist.pdf)); Bills GF, et al. 2013. Current Opinion in Mi…
GCACCTTGCGCTCTATGGTATTCCGTAGAGCATGCCTGTTTGAGTGCCGTGAATCCTCCCAACCCAAACGGTTTTTATCAAAGCTGTCTGGCGTCTGGGGTGTGGATGGGTGTCTCTGCCTCGTCTTTGTACGCAGGCTCGCCCGAAAAGCATGTGCGCCTTGCATGCGCCTCTCCTGGGAAGGAGGCGGCCGGCTGTTTCTGCAGGCATGGCATGATACGTCATTTGCTGTGCTATGGAAAGAGTCTGGTAGTATGTGGACCGTGCGCAATTTGATTTTCCCACTTTCACTTCTGGTCTCAAATCAGGTAGGATCACCCGCTGAACTTAA	Fungi	Basidiomycota	Malasseziomycetes	Malasseziales	Malasseziaceae	Malassezia	NA	Malassezia	13	Pathotroph-Saprotroph	Animal Pathogen-Undefined Saprotroph	NULL	Facultative Yeast	Probable	A lipid-dependent fungus growing on the sebaceous areas of human skin that may cause or exacerbate several skin diseases (Pityrosporum is a synonym that has been used for the yeast forms)	Kurtzman CP, et al. (eds.) 2011. The Yeasts, a Taxonomic Study. Fifth Edition. Vols 1-3. Elsevier, San Diego (ISBN: 9780444521491); Findley K, et al. 2013. Nature 498:367-370 ((https://doi.org/10.1038/nature12171))
CAGCCCCAAGTACACAGTGGGCAGCATTCCTATTTTGCAGCCAAGTTCCACAGCCAGCTCCTCAATATTCTCCACCTCACCCACCGGAATGAGGACACTTTTATCAAGATTAATTCTAAGGCCGGAAGCCGCCTCAAACCAAGCCAACACCCAGCTTAGAGCGGACACTTGCTCATTATTAGCTTCACAAAAGATGATTGTGTCATCCGCAAAGAGTAGGTGGGACACTACCATCTCCTCTTCCCC	Fungi	Ascomycota	NA	NA	NA	NA	NA	na	na	na	na	na	na	na	na	na
TTTGTTTTGAAGACAAAAATTGCATAATCAAGGATGCTGAAGGCAGAGAGGTGTTCAACATAAAAATGAAAGGCAAAAGTTTTGCCTTGAATATGTTAGAAGATGAGCAAATTGTTGCTGCACAACATGAGAACAATACAATGCTTTGGCATAAAAGATTAGGGCATTTCCACCACAATGCCGTGCTCTAAATGAAGAAGAATCAGATTGTAGAAGGACTCCCTGATTTGGAT	Fungi	NA	NA	NA	NA	NA	NA	na	na	na	na	na	na	na	na	na
AAGTCGTCACAAGGTCTCCGTAGTTGAACCTGCGGAGGGATCATTACAAGAACGCCCGGGCTTCGGCCTGGTTATTCATAACCCTTTGTTGTCCGACTCTGTTGCCTCCGGGGCGACCCTGCCTTCGGGCGGGGGCTCCGGGTGGACACTTCAAACTCTTGCGTAACTTTGCAGTCGGAGTAAACTTAATTAATAAATTAAAACTTTTAACAACGGATCTATTGGTGCTGGCA	Fungi	Ascomycota	Dothideomycetes	Capnodiales	Mycosphaerellaceae	Mycosphaerella	tassiana	Mycosphaerella	13	Pathotroph	Plant Pathogen	NULL	Microfungus	Probable	NULL	Tedersoo L, et al. 2014. Science 346:e1256688 ((https://doi.org/10.1126/science.1256688))
AAGTCATAACAAGGTTTCCGTAGGTGAACCTGCGGAAGGATCATTAGTGATTTGGCCGAGAGGTCTCTATCCATATCCTCACACCTGTGAACTCGTCGGTGGGCCTGGCCCGCCGGACATTTACAAACCATGTGTAATGAACGTATCATATCATAACAAAAACAAAACTTTCAACAACGGATCTCTTGGCTCTCGCATCGATGAAGAACGCAGCCTGTCTCTTATACACATCT	Fungi	Basidiomycota	Tremellomycetes	Tremellales	Cuniculitremaceae	Kockovaella	lichenicola	Kockovaella	13	Symbiotroph	Epiphyte	NULL	Yeast	Probable	Foliar, isolated from a plant sample collected in a tropical rain forest in Thailand.	Fungsin B, et al. 2002. International Journal of Systematic and Evolutionary Microbiology 52:281-284 ((https://doi.org/10.1099/00207713-52-1-281))
AAGTCGTAACAAGGTTTCCGTAGGTGAACCTGCGGAAGGATCATTACCGAGTGTTGGAATGTTATTCCAGCTTCTCTTGTGCACCCTTTATTTTATTGTATAACACGTCCTAGAATGTCAGATTAAAAAGTTAATACAACTTTCAACAACGGATCCCTTGGCTCTCGCATCGATGAAGAACGCAGCCTGTCTCTTATACACATCTCCGAGCCCACGAGACAGGCAGAAATCTC	Fungi	Basidiomycota	NA	NA	NA	NA	NA	na	na	na	na	na	na	na	na	na
AAGTCGTAACAAGGTTTCCGTAGGTGAACCTGCGGAAGGATCATTACCGAGTTAGGGTGTCCGCCTCCGGGCGCGCCCAACCTCCAACCCTTTGCTTACTTGACCTATTGTTGCTTCGGCAGGCCCGCCTCTAGGGGCCGCCGGGGGTGCCTCACCCGCCCCCTGGCCCGTTTGCCTGCCGATGGCCCATCAAAAAAAATCCTTGTTTTAACAAACGTGTCGTCTGAGTACTTGTTATAAACCAATAACTAAAAACTTTCAACAACGGATCTCTTGGTTCTG	Fungi	Ascomycota	Eurotiomycetes	Chaetothyriales	Cyphellophoraceae	Anthopsis	deltoidea	Cyphellophoraceae	9	Pathotroph-Saprotroph	Animal Pathogen-Undefined Saprotroph	NULL	Facultative Yeast-Microfungus	Probable	Consult the current literature for updated names on this group that included the Black Yeasts; Some species are likely opportunistic human pathogen (Irinyi et al. 2015)	Tedersoo L, et al. 2014. Science 346:e1256688 ((https://doi.org/10.1126/science.1256688)); Irinyi L, et al. 2015. Medical Mycology 53:313-337 ((https://doi.org/10.1093/mmy/myv008))
AAGTCGTAACAAGGTTTCCGTAGGTGAACCTGCGGAAGGATCATTACTGAGTTAGGGTCTTCTAGGCCCGACCTCCAACCCATTGTCTAAATACCACTTGTTGCTTCGGCGAGCCCGTTCCTTGAAATATAGGGACCGCCGGGGGTTTCATACCCTTGGTCCGTGCTCGTCGATAGCCATTATTAAACTCTTGATTAAATGTGTCGTCTAAGTAAACAAGCAATTAAAATAAAACTTTCAACAACGGATCTCTTGGTTCTG	Fungi	Ascomycota	Eurotiomycetes	Chaetothyriales	Herpotrichiellaceae	NA	NA	Herpotrichiellaceae	9	Pathotroph-Saprotroph	Animal Pathogen-Fungal Parasite-Undefined Saprotroph	NULL	Facultative Yeast-Microfungus	Probable	Mostly saprobic on plants or other fungi, isolated from soil etc., and from medical sources (Cannon & Kirk 2007)	Cannon PF, Kirk PM. 2007. Fungal Families of the World. CAB International, Cambridge (ISBN: 978-0851998275)
AAGTCGTAACAAGGTTTCTGTAGGTGAACCTGCAGAAGGATCATTAGTGAAGATTCAAGGGCCAGCCATACAGACGTACAATAAGTGTGTCTCTGGCGGCTCGCATCCACTATACATCCATAAACCCGTGTGCACTGTTCTAAGGAGTAAGAAAGAAGAAGGGGAGGGGAGAGAGAGAGTGCATGTGCTTTGCATATAACTCTCTCTCGCTCTCCACTCTCTTTCTCTCTCCGGTTAATTACAAACTCGTATGGATTTGTATGAACGTGAGATATATCGTTGGACCGTCACTGGCCAACAAATATAACACAACTTTCGACAACGGATCTCTTGGTTCTC	Fungi	Basidiomycota	Malasseziomycetes	Malasseziales	Malasseziaceae	Malassezia	globosa	Malassezia	13	Pathotroph-Saprotroph	Animal Pathogen-Undefined Saprotroph	NULL	Facultative Yeast	Probable	A lipid-dependent fungus growing on the sebaceous areas of human skin that may cause or exacerbate several skin diseases (Pityrosporum is a synonym that has been used for the yeast forms)	Kurtzman CP, et al. (eds.) 2011. The Yeasts, a Taxonomic Study. Fifth Edition. Vols 1-3. Elsevier, San Diego (ISBN: 9780444521491); Findley K, et al. 2013. Nature 498:367-370 ((https://doi.org/10.1038/nature12171))
AAGTCGTAACAAGGTTTCCGTAGGTGAACCTGCGGAAGGATCATTAATAAATGGGCGCAAGCCTTTATTATCCTATACACCTGTGAACTATTGCCTTCGGGCGTATCCAAACATAATGTAACGAATGTAATCTATTATAACAAATATAACTTTCAACAACGGATCTCTTGGCTCTCACATCGATGAAGAACGCAGCCTGTCTCTTATACACATCTCCGAGCCCACGAGACTCC	Fungi	Basidiomycota	Tremellomycetes	Tremellales	Bulleribasidiaceae	Dioszegia	buhagiarii	NA	NA	Saprotroph	NA	NA	NA	NA	NA	NA
AAGTCGTAACAAGGTCTCCGTTGGTGAACCAGCGGAGGGATCATTACAGAGTTAACAAACTCCTAAACCCATGTGAACTTACCTACGTTGCCTCGGCAGGGGAAGCCTACCCGGGAGTTACCCGGGACTTACCCGGTAGCTACCTGGTAACTACCCTGTAGTTGCTGGTGGACCTGCCGAAGGACAAAACCCAAAACTCTTGTTTTATTGTGGCACTCTGAGTAACAAACTTAATAAGTTAAAACTTTCAACAACGGATCTCTTGGTTCTG	Fungi	Ascomycota	Sordariomycetes	Xylariales	Diatrypaceae	Anthostoma	gastrinum	Anthostoma	13	Pathotroph	Plant Pathogen	NULL	NULL	Probable	NULL	Tedersoo L, et al. 2014. Science 346:e1256688 ((https://doi.org/10.1126/science.1256688))
AAGTCGTAACAAGGTCTCCGTAGGTGAACCTGCGGAGGGATCATTACCGAGCGAGGGCCCCGGGCCCGACCTCCCACCCTTGAAGTCGCATCAGACGATCCGGTGCCTCGGGGGCGACCCGGCTTCGGCCAGGCCCCCCGGCGGACGACCGCCCAACCCTGAGACACGTCGTCCGCGTCGGAAGATACAATGAAGCAAAACTTTCAACAATGGATCTCTTGGTTCTGGCATCG	Fungi	Ascomycota	Dothideomycetes	Capnodiales	NA	NA	NA	na	na	na	na	na	na	na	na	na
CGGATGGGCTTGAAAGTAAGGGCAGAGCTTCTGGGCAGCACTTCGAAGAGTTAAGGTCGTTAGCTCCATCTTTGAATACCTGGTTTCTACGTATGTCAATGCTCTGCTGACGTAGTAGATAGGTTTCTGCTCTTTGGGTGAGGGGCAGCGGAATAGAACAACGCTAATTGCCCACTTCGATACAGCCAGATACATGTACAATTTTTCTCCAGGGAGGGGGCTGCTTAGGATGGGCGGTTGCATGAGGAAGTGTTTAATTTTTTCAAAAGCGCTCTGACAGCTGTCTGTCCATCCGCTCGCTCCAGCTTTTCATATTGCCAAGAAGAAGGGTCGCAGT	Fungi	Chytridiomycota	NA	NA	NA	NA	NA	na	na	na	na	na	na	na	na	na
AAGTCGTAACAAGGTTTCCGTAGGTGAACCTGCGGAAGGATCATTACTGAGTTCTTGAACGGGGTTGTTAGCTGGCCTTTTTAAAACGAGGCATGTGCTCGCCCTTTCAAAATCCACTCTACACCTGTGCACTTACTGTGGGCTCTGGTCAATTTGCTGTTAAAAGGACGTCATATGCTTTGGCAACAAAGCTTTGATTTCTTGGTGAAAAGTCTGAGCTCATGTATTACTACAAACACTATACAAGTCATAGAATGTACTTTGCGACATATAACGCATTTTATACAACTTTTAGCAACGGATCTCTTGGCTCTC	Fungi	Basidiomycota	Agaricomycetes	Polyporales	Polyporaceae	NA	NA	Polyporaceae	9	Saprotroph	Wood Saprotroph	Brown Rot-White Rot	Polyporoid	Probable	Lignicolous, causing brown or white rot, mostly of broadleaved trees (Cannon & Kirk 2007)	Cannon PF, Kirk PM. 2007. Fungal Families of the World. CAB International, Cambridge (ISBN: 978-0851998275)
AAGTCGTCCCAAGGTTTCCGTAGGTGACCCTGCGTAAGGATCATTACCTAGAGTTTGTAGACTTCGGTCTGCTACCTCTTACCCATGTCTTTTGAGTACCTTCGTTTCCTCGGCGGGTCCGCCCGCCGATTGGACAACATTCAAACCCTTTGCAGTTGCAATCAGCGTCTGAAAAAACATAATAGTTACAAATTTCAACAACGGATCTCTTGGTTCTGGCATCGATGAAGAAC	Fungi	Ascomycota	Dothideomycetes	Pleosporales	Didymellaceae	Epicoccum	dendrobii	Epicoccum	13	Pathotroph-Saprotroph-Symbiotroph	Endophyte-Fungal Parasite-Lichen Parasite-Plant Pathogen-Wood Saprotroph	NULL	Microfungus	Probable	NULL	Nilsson T. 1973. Studia Forestalia Suecica 104:1-40 ((https://pub.epsilon.slu.se/5711/)); Seehann G, et al. 1975. List of Fungi in Soft-Rot Tissue Tests. Institute fur Holzbiologie und Holzschutz, Bundesforschungsanstalt fur Forst - und Holzwirtshaft, Hamburg - Lohbrugge, Germany; Costa IPMW, et al. 2012. Mycotaxon 119:e26 ((http://mycotaxon.com/resources/checklists/costa_v119_checklist.pdf)); Te…
AAGTCGTAACAAGGTTTCCGTAGGTGAACCTGCGGAAGGATCATTACCGAGTGAGGGCCCTCTGGGTCCAACCTCCCACCCGTGTTTATCATACCTAGTTGCTTCGGCGGGCCCGCCGTCATGGCCGCCGGGGGGCATCCGCCCCCGGGCCCGCGCCCGCCGAAGCCCCCCCCTGAACGCTGTCTGAAGATTGCAGTCTGAGCGATTAGCTAAATCAGTTAAAACTTTCAACAACGGATCTCTTGGTTCCG	Fungi	Ascomycota	Eurotiomycetes	Eurotiales	Aspergillaceae	Penicillium	simplicissimum	Penicillium	13	Saprotroph	Dung Saprotroph-Undefined Saprotroph-Wood Saprotroph	Soft Rot	Microfungus	Highly Probable	NULL	Duncan CG, Eslyn WE. 1966. Mycologia 58642-664; Seehann G, et al. 1975. List of Fungi in Soft-Rot Tissue Tests. Institute fur Holzbiologie und Holzschutz, Bundesforschungsanstalt fur Forst - und Holzwirtshaft, Hamburg - Lohbrugge, Germany; Costa IPMW, et al. 2012. Mycotaxon 119:e26 ((http://mycotaxon.com/resources/checklists/costa_v119_checklist.pdf)); Bills GF, et al. 2013. Current Opinion in Mi…
AAGTCGTAACAAGGTTTCCGTAGGTGAACATGCGGAAGGATCATTACCGAAGTCAAGGCCCCTTCGGGGGCTAAACTTCCACCCTTTGTTTACCTTACCATTGTTGCTTTGGCGGGCCGCCTTAGGCCACCGGCTCTCGAGCTGGTGCGTGCCCGCCAGAGACCCCCAAACCCAAACCATATTTAGTGTCGTCTGAAAACAAGTTTAAATTATTAAAACTTTCAACAACGGATCTCTTGGCTCTG	Fungi	Ascomycota	Leotiomycetes	Helotiales	Dermateaceae	NA	NA	Dermateaceae	9	Pathotroph-Saprotroph	Plant Pathogen-Plant Saprotroph	NULL	Microfungus	Probable	Saprobic or parasitic on herbaceous and woody material (Cannon & Kirk 2007)	Cannon PF, Kirk PM. 2007. Fungal Families of the World. CAB International, Cambridge (ISBN: 978-0851998275)
AAGTCGTCACAAGGTCTCCGGAGGTGAACCTGCGGAGGGATCATTACAAGAACGCCCGGGCTTCGGCCTGGTTATTCATAACCCTTTGTTGTCCGACTCTGTTGCCTCCGGGGCGACCCTGCCTTCGGGCGGGGGCTCCGGGTGGACACTTCAAACTCTTGCGTAACTTTGCAGTCGGAGTAAACTTAATTAATAAATTAAAACTTTTAACAACGGATCTATTGGTGCTGGCA	Fungi	Ascomycota	Dothideomycetes	Capnodiales	Mycosphaerellaceae	Mycosphaerella	tassiana	Mycosphaerella	13	Pathotroph	Plant Pathogen	NULL	Microfungus	Probable	NULL	Tedersoo L, et al. 2014. Science 346:e1256688 ((https://doi.org/10.1126/science.1256688))
GGATTGAATGCAATATGTAATGCGGCCTGGTTATCACAGATGAGTTTCATCTGTTCATCCTTTCCAAATCTCAACTCTTGAAGAAGATGTCTCAACCATATGAGTTCACATATTGCCAAAGCCATAGCTCGATACTCGGCTTCAGCGCTAGATTTGGCCACTACATCTTGTTTCTTACTCTTCCAAGATATTAGATTACCTCCAATAAAAACACAGTACCCTGAATTGGAACGTCTATCTGTGGGTGAGCTAGCCCAATCTGCATCTGTGTAACCAACAACCTGAGTATGACCTCTGTTCTCGTACAACACACCTTGGCTTGGTGTACTTTT	Fungi	NA	NA	NA	NA	NA	NA	na	na	na	na	na	na	na	na	na
AAGTCGTAACAAGGTCTCCGTTGGTGAACCAGCGGAGGGATCATTACCGAGTTTACAACTCCCAAACCCAATGTGAACGTTACCAAACTGTTGCCTCGGCGGGATCTCTGCCCCGGGTGCGTCGCAGCCCCGGACCAAGGCGCCCGCCGGAGGACCAACCTAAAACTCTTATTGTATACCCCCTCGCGGGTTTTTTTTTATAATCTGAGCCTTCTCGGCGCCTCTCGTAGGCGTTTCGAAAATGAATCAAAACTTTCAACAACGGATCTCTTGGTTCTG	Fungi	Ascomycota	Sordariomycetes	Hypocreales	Hypocreaceae	Trichoderma	lixii	Trichoderma	13	Pathotroph-Saprotroph-Symbiotroph	Animal Pathogen-Endophyte-Epiphyte-Fungal Parasite-Plant Pathogen-Wood Saprotroph	Soft Rot	Microfungus	Probable	Cause of soft-rot (Seehann et al. 1975); Likely opportunistic human pathogen (Irinyi et al. 2015); Endophyte detection method-culture (Busby et al. 2016)	Seehann G, et al. 1975. List of Fungi in Soft-Rot Tissue Tests. Institute fur Holzbiologie und Holzschutz, Bundesforschungsanstalt fur Forst - und Holzwirtshaft, Hamburg - Lohbrugge, Germany; Andrews JH, et al. 1983. Phytopathology 73228-234; Hanada RE, et al. 2010. Fungal Biology 114:901-910 ((https://doi.org/10.1016/j.funbio.2010.08.006)); Costa IPMW, et al. 2012. Mycotaxon 119:e26 ((http://myc…
AAGTCGTAACAAGGTTTTCGTAGGTGAACCTGCGGAAGGATCATTAATGAATCTCGGGAGTCCCTCCTAACCGGAGAAGGCCCGCATCATTATTTCACGCACTTGTGCATTTGTCCCCCTTTTCAATACCTTTAACCCTGTATGCATTTGAAACAGTCATTGGTTAACAAACATTATAAATGAAAGAAAAACTTTCAGCAATGGATCTCTTGGCTCTCGCATCGATGAAGAAC	Fungi	Basidiomycota	Agaricostilbomycetes	Agaricostilbales	Chionosphaeraceae	Kurtzmanomyces	NA	Chionosphaeraceae	9	Pathotroph-Saprotroph	Fungal Parasite-Undefined Saprotroph	NULL	Microfungus	Possible	Species appear to be mycoparasitic, associated with fungi of bark beetle galleries, wood-inhabiting Xylariaceae or lichens. Others are found erumpent from bark or decaying wood and may be sabrobic (Cannon & Kirk 2007)	Cannon PF, Kirk PM. 2007. Fungal Families of the World. CAB International, Cambridge (ISBN: 978-0851998275)
AAGTCGTAACAAGGTCTCCGTTGGTGAACCAGCGGAGGGATCATTACCAGAGTGCCCTAGGCTCTCCAACCCATTGTGAACATACCTATCGTTCCCTCGGCGGGCTCAGCGCGCGGTGCCTCCGGGCTCCGGGCGTCCGCCGGGGACAACCAAACTCTGATTTTATTGTGAATCTCTGAGGGGCGAAAGCCCGAAAACAAAATGAATCAAAACTTTCAACAACGGATCTCTTGGCTCTG	Fungi	Ascomycota	Sordariomycetes	Hypocreales	Hypocreales_fam_Incertae_sedis	Sarocladium	kiliense	Sarocladium	13	Saprotroph	Undefined Saprotroph	NULL	NULL	Probable	NULL	Tedersoo L, et al. 2014. Science 346:e1256688 ((https://doi.org/10.1126/science.1256688))
AAGTCGTAACAAGGTTTCCGTAGGTGAACCTGCGGAAGGATCATTACCCTTTCATCAGGGGATTGGTTCCAGGGCTCAGGGCTTATTGCTCTGCGCCTTGGGCCGGTCCTGTCTGATTCTACCCATGTCTTTTGCGTACTATTTGTTTCCTTGGTAGGCTTGCCTGCCAATAGGACAAACTACAACCACTTGTAATTGCAGTCAGCGTCAGTAACAATGTAATAATTACAACTTTCAACAACGGATCTCTTGGTTCTG	Fungi	Ascomycota	Dothideomycetes	Pleosporales	Leptosphaeriaceae	Plenodomus	NA	Plenodomus	13	Saprotroph	Undefined Saprotroph	NULL	NULL	Probable	NULL	Tedersoo L, et al. 2014. Science 346:e1256688 ((https://doi.org/10.1126/science.1256688))
AAGTCGTAACAAGGTTTCCGTAGGTGAACCTGCGGAAGGATCATTATCAATTATAGGCGGCAGCAATGCCACTATACACCCTTTGTCTTTTGCGTACTGTATGTTTCCTCGGTGGGCTCGCCCACCGATAGGACATTTTAAAACCTTTTGTAATTGCAATCAGCGTCAGAAATAACTATAATAGTTACAACTTTCAACAACGGATCTCTTGGTTCTGGCATCGATGAAGAACG	Fungi	Ascomycota	Dothideomycetes	Pleosporales	Coniothyriaceae	NA	NA	na	na	na	na	na	na	na	na	na
TGGAGATCATCAGAAACGGGATAGGCCTTGGTGTGATTATTGTAAGAAACTAGGCCATTATAAGGAGGCTTGCTGGAAGCTTCATGGCAAACCGGTTGATTGGAAACCAAAGCCACGGTTTGACAGAGATGGCAGAGCACACGTGGCTGCCAACTCTGAGAGCATATCTGTTCCCGAGCCGAGTCCATTCAACAAAGAGCAGATGGAGATGCTACAAAAACTATTAAGCCAAGTTGGCAGTGGCAGTACTACCGGGACAACCTTCACTGC	Fungi	NA	NA	NA	NA	NA	NA	na	na	na	na	na	na	na	na	na
AAGTCGTAACAAGGTTTCCGTAGGTGAACCTGCGGAAGGATCATTACAGAGTTTAGGGTCCCTTGTGGGCCCAGACCTCCAACCCCCCTGGTGTTTACTACCCTGTTGCTTCGGCAGGCATCCCCTCCAATAGGTCTACCTGCCGGGGCCTTATGTGTAACAATCTGTTTATGAATTGCTAGTCTGATCCTTCTGGAAAATATTAGAATTGTTAAAACTTTCAACAACGGATCTCTTGGTTCCC	Fungi	Ascomycota	Geoglossomycetes	Geoglossales	Geoglossaceae	Trichoglossum	NA	Trichoglossum	13	Saprotroph	Undefined Saprotroph	NULL	NULL	Probable	NULL	Tedersoo L, et al. 2014. Science 346:e1256688 ((https://doi.org/10.1126/science.1256688))
AAGTCGTAACAAGGTTTCCGTAGGTGAACCTGCGGAAGGATCATTAATGATTGACCGAAAGGTCTTATCTTAACATCCCTCACCTCTGTGAACCGTTTGACCTCCGGGTCTGACAAAACTATACAAACATCAGTGTAACGAACGTCTTGTTATCTTAACAAAAACAAAACTTTCAACAACGGATCTCTTGGCTCTCGCATCGATGAAGAACGCAGCCTGTCTCTTATACACAT	Fungi	Basidiomycota	Tremellomycetes	Tremellales	Rhynchogastremataceae	Papiliotrema	NA	NA	NA	Saprotroph	NA	NA	NA	NA	NA	NA
TTGTAGGGACTGCACTTATTGATGCTTATTCAGTTTGTGGACGTGTTGATGTTGCTAGAGAAGTGTTTGATGGGATTCTTTACAAGGACATGGTTTCTTGGACTGGGATGGTAACTTGTTTTGCGGAGAATGATTATTTCAAAGAGGCTTTGAAGCTCTTTTCTCAAATGAGGATGGCCGGGTTTAAGCCAAATAACTTTACATTTGCTAGTGTGTTTAAGGCTTGTCTTGGTTTAGAGGCATTTGATGTGGGGAAGAGTGTGCATGGGTGTGCCTTAAAATCTCGCTATGAGTTGGATCTATATGTAGGTGTTGCTTTGCTTGATTTGTATACTAAGTCTGGAG	Fungi	Chytridiomycota	NA	NA	NA	NA	NA	na	na	na	na	na	na	na	na	na
AAGTCGTAACAAGGTCTCCGTAGGTGAACCTGCGGAGGGATCATTACCGAGCGAGGGCCTCCGGGTCCGACCTCCAACCCTTTGTTGACCAACACTCGTTGCCTCGGGGGCGACCCGGCCGCCGTCGCGTCGGCGTCGGGCCCCCCGACGGACCCATCGAACACTGTGTCTGTACGTCGGAGTACTTGATAAATCAATTAAAACTTTCAACAACGGATCTCTTGGTTCTGGCA	Fungi	Ascomycota	Lecanoromycetes	Peltigerales	Pannariaceae	Pectenia	cyanoloma	Pannariaceae	9	Symbiotroph	Lichenized	NULL	Thallus	Highly Probable	Lichenized with cyanobacteria, on tree bark, rocks, etc., often among mosses (Cannon & Kirk 2007)	Cannon PF, Kirk PM. 2007. Fungal Families of the World. CAB International, Cambridge (ISBN: 978-0851998275)
AAGTCGTAACAAGGTTTCCGTAGGTGAACCTGCGGAAGGATCATTAATAAATGAGCGCAAGCTTTTATATTATTCCATACACCTGTGAACTATTGCCTTCGGGCATTTATCAAACATAATGTAATGAATGTAAACTATTATAACAAAATATAACTTTCAACAACGGATCTCTTGGCTCTCACATCGATGAAGAACGCAGCCTGTCTCTTATACACATCTCCGAGCCCACGAGA	Fungi	Basidiomycota	Tremellomycetes	Tremellales	Bulleribasidiaceae	Dioszegia	changbaiensis	NA	NA	Saprotroph	NA	NA	NA	NA	NA	NA
AAGTCGTAACAAGGTTTCCGTAGGTGAACCTGCGGAAGGATCATTACAAAATACCTACGCCGGCCTCTCGGGGCTGTGTGTTTCTATTTACCCACCCTTTGCCTATGTGTACCCTTATCGCTTCCTCGGCAGGTCCGCCTGCCGCCAGGAACCCCATAAACCCTTTGCATTTATACAAGAAAACTTCTGATACAAACCTAAATTATTACAACTTTTAACAATGGATCTCTTGGTTCTG	Fungi	Ascomycota	Dothideomycetes	Pleosporales	Periconiaceae	Periconia	NA	Periconia	13	Pathotroph-Saprotroph-Symbiotroph	Endophyte-Plant Pathogen-Wood Saprotroph	Soft Rot	Microfungus	Possible	Dark Septate Endophyte, known from plant roots (Mandyam et al. 2010); Endophyte Host - Asteraceae, Musaceae (Costa et al. 2012)	Duncan CG, Eslyn WE. 1966. Mycologia 58:642-645 ((https://doi.org/10.2307/3757045)); Costa IPMW, et al. 2012. Mycotaxon 119:e26 ((http://mycotaxon.com/resources/checklists/costa_v119_checklist.pdf)); Mandyam K, et al. 2012. Mycorrhiza 22:109-119 ((https://doi.org/10.1007/s00572-011-0386-y)); Knapp DG, et al. 2012. PLOS ONE 7:e32570 (( https://doi.org/10.1371/journal.pone.0032570)); The American P…
AAGTCGTAACAAGGTTTCCGTAGGTGAACCTGCGGAAGGATCATTACATTCAGTAGCCTAGCTACTTGTTTACACCCTTGTTTTTTTGGCGCACTTAATTGTATCCTCGGCGGGCTTGCTCGCCGGTTGGACAATACCTATAACCTTTTTAATCTTCAATCAGCGTCTGAATTATATATAATAATTACAACTTTCAACAACGGATCTCTTGGTTCTGGCATCGATGAAGAACG	Fungi	Ascomycota	Dothideomycetes	Pleosporales	Phaeosphaeriaceae	NA	NA	Phaeosphaeriaceae	9	Pathotroph-Saprotroph	Fungal Parasite-Plant Pathogen-Plant Saprotroph	NULL	Microfungus	Probable	Necrotrophic or saprobic on a wide range of plants, especially monocotyledons; a few species parasitic on other fungi (Cannon & Kirk 2007)	Cannon PF, Kirk PM. 2007. Fungal Families of the World. CAB International, Cambridge (ISBN: 978-0851998275)
AAGTCGTAACAAGGTTTCCGTAGGTGAACCTGCGGAAGGATCATTATCACGTATCCACGTATAAACCATTAACCTTTGTTTTTTCGAACAAGAGAGTTGTGAGTCAAACGTTTAAACAGCAATAGTAATTGAGCTGTTGTTTGATTCGCCGAAGTCGATGTTTTCTCTCCGGAGTTCTCGACTACGCTTGTGAAACATTCAAAGTGTATTCAATTACTACTTATTAACCATTATAACCCAATCTTTATAACTTTATGAACTAACTTTATTTTATACTCTTCGGAGATAAAATTCATTACGAAACAAAGAACAACTCTTAGCAACGGATATCTTGGTTCTC	Fungi	NA	NA	NA	NA	NA	NA	na	na	na	na	na	na	na	na	na
AAGTCGTAACAAGGTTTCCGTAGGTGAACCTGCGGAAGGATCATTATTGTAGGTGCCTTCGGGCCCGCCAGCACAATAACCCTTGTCTTTTGCGTACTTCTTGTTTCCTTGGTGGGTTCGCCCACCACTAGGACAAACATAAACCTTTTGTAATTGCAATCAGCGTCAGTAACAAATTAATAATTACAACTTTCAACAACGGATCTCTTGGTTCTGGCATCGATGAAGAACGC	Fungi	Ascomycota	Dothideomycetes	Pleosporales	Pleosporaceae	Alternaria	angustiovoidea	Alternaria	13	Pathotroph-Saprotroph-Symbiotroph	Animal Pathogen-Endophyte-Plant Pathogen-Wood Saprotroph	Soft Rot	Microfungus	Possible	NULL	Duncan CG, Eslyn WE. 1966. Mycologia 58642-664; Seehann G, et al. 1975. List of Fungi in Soft-Rot Tissue Tests. Institute fur Holzbiologie und Holzschutz, Bundesforschungsanstalt fur Forst - und Holzwirtshaft, Hamburg - Lohbrugge, Germany; Tedersoo L, et al. 2014. Science 346:e1256688 ((https://doi.org/10.1126/science.1256688))
AAGTCGTAACAAGGTTTCTGTAGGTGAACCTGCAGAAGGATCATTAGTGAAAGTTTCGGGCCTGCCATACGGACGCAAACACGTCTCTGGCGCCCATCACTATATCCATACCAACCCCTGTGCACTGTGATGACGAATGTTATCGAACAAAAAAAAACTCGTATGGTTGAATGTACGTGAAATTGTAGGTTTAGCCTACGAACTATACACAACTTTCGACAACGGATCTCTTGGTTCTC	Fungi	Basidiomycota	Malasseziomycetes	Malasseziales	Malasseziaceae	Malassezia	sympodialis	Malassezia	13	Pathotroph-Saprotroph	Animal Pathogen-Undefined Saprotroph	NULL	Facultative Yeast	Probable	A lipid-dependent fungus growing on the sebaceous areas of human skin that may cause or exacerbate several skin diseases (Pityrosporum is a synonym that has been used for the yeast forms)	Kurtzman CP, et al. (eds.) 2011. The Yeasts, a Taxonomic Study. Fifth Edition. Vols 1-3. Elsevier, San Diego (ISBN: 9780444521491); Findley K, et al. 2013. Nature 498:367-370 ((https://doi.org/10.1038/nature12171))
AAGTCGTAACAAGGTTGCTGTAGGTGAACCTGCAGCAGGATCATTACGTGTAGGGGCTTCGGCCCTGAAGATACCACCCTTTGCCTTTTGTACCTATGTTTCCTCGGCGGCTCCGGCCGCCAGTGGGGACCTTTACACCCTTTTTAAGCAGTCTAGTCTGATACCAACACAATAATCAAAACTTTCAACAACGGATCTCTTGGTTCTGGCATCGATGAAGAACGCAGCCTGTC	Fungi	Ascomycota	Dothideomycetes	Pleosporales	Pleosporales_fam_Incertae_sedis	Massariosphaeria	roumeguerei	Massariosphaeria	13	Saprotroph	Undefined Saprotroph	NULL	NULL	Probable	NULL	Tedersoo L, et al. 2014. Science 346:e1256688 ((https://doi.org/10.1126/science.1256688))
TCTGAAAATTCTCATTATCTAGAACATGAGTAGCAACCTTTGCAGGCCCTTCTTGAACTTCTTGCATTTCCAGCACCTGAGCAGTTGCATCTCCACAACTCCCAAATGAGTGTCTCCATTTGTAGCAAGAACCATGCATAGTCCAAGCAGAATATATTCATTCAGCGCATAAAAGTTTCCTTGCAGCGCAGGCATCAGATGGAACACTTAGCTGAACTTGGAGGTGTAATACCCACTGGCAAGTTTGGGGTTG	Fungi	NA	NA	NA	NA	NA	NA	na	na	na	na	na	na	na	na	na
AAGTCGTAACAAGGTATCTGTAGGTGAACCTGCAGATGGATCATTTCGATGAAAAACCTTTTTTCAGAGGTGTGGCTCGCACCTGTCCAACTAAACTTGAGCTACCTTTTTCAACACGGTTGCATCGGTCGGCCTGTCAAACAGCGCGACGCAAGGAGAAAATCCTCGCGTCTGCTGGGCGACGGACAGACAATTTTATTGAACACTTTTTGATGATCTAGGATTTGAAGGAGAAAAAGTCATTTTTACGAATGAAATCGGCTGGTAATGCGGTCGTCTAATTTTAAAAACAACTTTTGGCAACGGATCTCTTGGTTCTC	Fungi	Basidiomycota	Ustilaginomycetes	Ustilaginales	Ustilaginaceae	Ustilago	hordei	Ustilago	13	Pathotroph	Plant Pathogen	NULL	Facultative Yeast-Smut	Probable	NULL	Tedersoo L, et al. 2014. Science 346:e1256688 ((https://doi.org/10.1126/science.1256688))
AAGTCGTAACAAGGTTTCCGTAGGTGAACCTGCGGAAGGATCATTAATGAGAGGGGGGCCTCGCGCTCCAGGGGCTTCGTGCTCCGCACCTTTCCACCCTTTGTGTATCTTCCACTGTTGCTTTGGCGGGCCCCGGGGCTGATCCCTCGGCGCTGGCCCCCTGCACGGGGGGCTCGCGAGCGCCCGCCGGAGGCCCATTCAAACCTGTTGTATTGGTGCTGTCTGAGTATACGCATAATCAATTAAAACTTTCAACAACGGATCTCTTGGTTCTG	Fungi	Ascomycota	Lecanoromycetes	Teloschistales	Teloschistaceae	Caloplaca	sterilis	Caloplaca	13	Symbiotroph	Lichenized	NULL	Thallus	Highly Probable	Commonly called firedot lichens	Esslinger TL. 2014. North Dakota State University ((http://www.ndsu.edu/pubweb/~esslinge/chcklst/chcklst7.htm))
AAGTCGTAACAAGGTTTCCGTAGGTGAACCTGCGGAAGGATCATTACCTTTGGCTGCCGTGAGCGCTTCGGCGTGAGCGACGGTCATTCTAGCGACGCCTCTGCGTCCGGGAAACCGGCGCGGGGCCGACCTAACCCTTCTCTACGAGTACCTATTATTCTCCTTCGGCGGGGTCCACCCGCCGCTGGAACTCCAAGAACCAACTTGCATTTAGCATTACCTGTTCTGATAACAATCAATTATTACAACTTTCAACAATGGATCTCTTGGCTCTG	Fungi	Ascomycota	Dothideomycetes	Pleosporales	Didymosphaeriaceae	Neptunomyces	aureus	Neptunomyces	13	Saprotroph	Litter Saprotroph-Wood Saprotroph	NULL	NULL	Probable	NULL	Põlme S, et al. 2020. Fungal Diversity 105:1-16 ((https://doi.org/10.1007/s13225-020-00466-2))
AAGTCGTCACAAGGTTTCCGGAGGTGAACCTGCGGAAGGATCATTACCTAGAGTTTGTAGACTTCGGTCTGCTACCTCTTACCCATGTCTTTTGAGTACCTTCGTTTCCTCGGCGGGTCCGCCCGCCGATTGGACAACATTCAAACCCTTTGCAGTTGCAATCAGCGTCTGAAAAAACATAATAGTTACAAATTTCAACAACGGATCTCTTGGTTCTGGCATCGATGAAGAAC	Fungi	Ascomycota	Dothideomycetes	Pleosporales	Didymellaceae	Epicoccum	dendrobii	Epicoccum	13	Pathotroph-Saprotroph-Symbiotroph	Endophyte-Fungal Parasite-Lichen Parasite-Plant Pathogen-Wood Saprotroph	NULL	Microfungus	Probable	NULL	Nilsson T. 1973. Studia Forestalia Suecica 104:1-40 ((https://pub.epsilon.slu.se/5711/)); Seehann G, et al. 1975. List of Fungi in Soft-Rot Tissue Tests. Institute fur Holzbiologie und Holzschutz, Bundesforschungsanstalt fur Forst - und Holzwirtshaft, Hamburg - Lohbrugge, Germany; Costa IPMW, et al. 2012. Mycotaxon 119:e26 ((http://mycotaxon.com/resources/checklists/costa_v119_checklist.pdf)); Te…
AAGTCGTAACAAGGTCTCCGTAGGTGAACCTGCGGAGGGATCATTACCGAGTGAGGGTGGAAACGCCCGACCTCCAACCCCATGTCGTTACAACCTTTGTTGCCTCGGGGGCGACCCGGCCTCGTGCCGGGGCCCCCGACGGACCATCTCACTCTGCGTCTTTGCGTCGGAGTCACAAGTAAATTGAATCAAAACTTTTAACAACGGATCTCTTGGTTCTGGCATCGATGAAG	Fungi	Ascomycota	Dothideomycetes	Capnodiales	Extremaceae	Vermiconia	calcicola	NA	NA	Saprotroph	NA	NA	NA	NA	NA	NA
CAAGTGGAGGCTCGTCGAGTCCATTAGCTTTTGTGGAGTAGGATCAGTAGAAGTAGAAGATTGAGTAGATGAGCGAGAAGGTCCTTCATGACCTTTACTAGAATGATAATGCAACGCGGGCTTGGGAAAGTTAGACTTTAGAACTGGAGCATTCCCTAACCTCGTCTTTCTCTATGAGGCCTCTTGAGCAGCTTCCTAAGCCTGAGGGACCATTGGACCATGCACATGACTATAGTGCTTGGATCAAGAGCTC	Fungi	NA	NA	NA	NA	NA	NA	na	na	na	na	na	na	na	na	na
AAGTCGTAACAAGGTTTCCGTAGGTGAACCTGCGGAAGGATCATTACCGAATTGTCAAACACGGGTTGTTGCTGGCCTCCAAACGGGGGCACGTGCACGCTCTGTTTACACATCCACTCACACCTGTGCACCCTCTGTAGTCCTATGGTTCGGAAGACCCCGTCTTCCTTCTGTAGCTCTACGTCTTTACACACACACTGTAGCGATGTCTCATGGAATGTTTTTATGCGTTTAACGCGATACAATACAACTTTCAGCAACGGATCTCTTGGCTCTC	Fungi	Basidiomycota	Agaricomycetes	Thelephorales	Thelephoraceae	Tomentella	ellisii	Tomentella	13	Symbiotroph	Ectomycorrhizal	NULL	Corticioid	Highly Probable	NULL	Rinaldi AC, et al. 2008. Fungal Diversity 33:1-45 ((http://www.fungaldiversity.org/fdp/sfdp/33-1.pdf)); Tedersoo L, et al. 2010. Mycorrhiza 20:217-263 ((https://doi.org/10.1007/s00572-009-0274-x)); http://mycorrhizas.info/ecmf.html ((http://mycorrhizas.info/ecmf.html))
CTAGTGTTTCTTGTACCGATCGGTTTCAATTAGAAGCAGTTGGAGGAGAAGTAAGATATTAAACCTCTCTCCAATTGTTTTCATGCATGCAGGCTTGGATTTGAACCTTTAATATAATGAATATACAATGTATTTCTCTTTAATTTTCTCCTTTCCGACAAGGCTAAAGTTCGCAAAATTTTGCAGGATGAAGAACGCAGCCTGTCTCTTATACACATCTCCGAGCCCACGAG	Fungi	NA	NA	NA	NA	NA	NA	na	na	na	na	na	na	na	na	na
GGTGTCCTAAACTCATGGGGCCATACAATGGTTTCTAGGGAGTTGGCTTTCCTTTATTGAACCAATTTCACTTAGGGTTTTTTGGTTTTTATAAGCTCTAGTGATATACTGCCAAAAGGCAATGATACTTTTGTGGTTGCAATCATGGAAGTCATCGATGCCTTTCTCCAAAGATAATGTTGTTATTATAATTATTGTAATAAGAAGGGCCAGGAACTTTGAACCCATTAAAAAAAATGATGGGTTCAGGG	Fungi	Ascomycota	Saccharomycetes	Saccharomycetales	Metschnikowiaceae	Metschnikowia	NA	NA	NA	Saprotroph	NA	NA	NA	NA	NA	NA
AAGTCGTAACAAGGTTTCCGTAGGTGAACCTGCGGAAGGATCATTAATAAACGGCGAAGCTCGCAAGAGCCTAGCTTTATATCATCCATAACACCTGTGAACTATTTGCCTTCTTGTCATGAGAAGGTACACCTTACAAACATAACTGTAATGAATGTAATCTATTATAACATAACACAACTTTCAACAACGGATCTCTTGGCTCTCGCATCGATGAAGAACGCAGCCTGTCT	Fungi	Basidiomycota	Tremellomycetes	Tremellales	Bulleribasidiaceae	Dioszegia	takashimae	NA	NA	Saprotroph	NA	NA	NA	NA	NA	NA
AAGTCGTAACAAGGTTTCCGTAGGTGAACCTGCGGAAGGATCATTACCGAGAGACGAGGTCTAACCGGCCTCAACTCTTCACCCGTGTCAACTTACCTATCGTTGCTTTGGCGGGCCCTGGGCTCTGTTCCTGGGGGGCTCTCCGCTCCCTAGTGCCCGCCAGAGACCCCCTAAACTCTGCTATCAGTGTTGTCCGAGCTTAAAATCAAATCAATAAAACTTTCAACAACGGATCTCTTGGTTCTG	Fungi	Ascomycota	Lecanoromycetes	Caliciales	Physciaceae	Rinodina	pyrina	Rinodina	13	Symbiotroph	Lichenized	NULL	Thallus	Highly Probable	NULL	Esslinger TL. 2014. North Dakota State University ((http://www.ndsu.edu/pubweb/~esslinge/chcklst/chcklst7.htm))
AAGTCGTAACAAGGTTTCCGTAGGTGAACCTGCGGAAGGATCATTACCGAGTTAGGGTCTCCCTCGCGGGGCCCGACCTCCCAACCCCGTGTCTAATAAACCTGTACGTGTTGCTTCGGCGGACCGGCGTCGTGGTTCATTCCACGACTCGCCGCCGGGGGACTTTCCGACCGCCTCACCGTGGTCGGCCCCTGGAGAGCGTCCGTCGATGGCCCAACCAAACAAACTCCCAAAACCAAAATATATGAAATACCTTCTGAATCAGACCTTTTGATATACCAATCAAAAACAAAACTTTCAACAACGGATCTCTTGGTTCTG	Fungi	Ascomycota	Eurotiomycetes	Chaetothyriales	Trichomeriaceae	NA	NA	Trichomeriaceae	9	Symbiotroph	Epiphyte	NULL	Microfungus	Probable	Foliar epiphytes with the appearance of sooty moulds, mostly occurring on the surface of living leaves and apparently gaining their nutrients from insect exudates (Chomnunti et al. 2012)	Chomnunti P, et al. 2012. Fungal Diversity 56:63-76 ((https://doi.org/10.1007/s13225-012-0197-2))
AAGTCGTAACAAGGTTTTCGTAGGTGAACCTGCGGAAGGATCATTAGTGAAACATAAGAGTGCTCTTTATTGAGGCTCGTTTTAACTATCCATTACACTTTGTGCATTTGAACTACTTACTTGGAAACATGTGGGCTTCGGTCTCTTGTTTTGCTATCAAGTAAATTTTTTACATAACCCCAATTGCTTTATATGAGATGATGATGTTACATATTTGAAAAATGAAAGAAACAACTTTCAGCAACGGATGTCTTGGCTCTC	Fungi	Basidiomycota	Agaricostilbomycetes	Agaricostilbales	Kondoaceae	NA	NA	na	na	na	na	na	na	na	na	na
CTAGATAGCCCATGGTGACCATATGCAAGTCCAACAAATGCAAAATATAGCTTCATACAATATCTTTCTCTTTGGCTAGATAGTATCTTAGGATTGTATCTCAATATATGTAGGCACATGTAGGTAGGGATTCGTTGGTGCATTAATACAATTTTTAAGATGAACAATTACTAAAACAAATGACATTTTGTTACATAAGTATTGGTTATAAAAAGACAAAAAATTATCATATTCCACTATTTGTGACAAAAATATTTGTCACAAAGTTTGTAAGCATAAGCTTATTATCCTACTTCATTAGAAATTATTAAATCA	Fungi	NA	NA	NA	NA	NA	NA	na	na	na	na	na	na	na	na	na
GCCTTCGACTCAACCCAAATCTGTATGATAATGGGAAAGTATGCCTGAGCCTTCTAAATACTTGGTCTGGTGACCAGAATGAGAAGTGGATTCCTGGTTTATCGACCATGCTGCAGGTTCTGGTCTCAATACAAGGGTTGATTTTGAATGCAAAGCCCTTTTTCAATGAGCCTGGTTTTGCATGTATGAGTGGTTCAGCCAGTGGTGAGAAGCGGTCCCTGCAATATAATGAGAACACATTTATCCTATCATTGAAGACAATGTTA	Fungi	NA	NA	NA	NA	NA	NA	na	na	na	na	na	na	na	na	na
TTCATTGCCATTCAAAAATGTATCAGAGCTACGAATTGAGGCCAAACTTAGAAAATAACATTTCATCAGTTACCTTATTGTTTGACCGTGCATATGCGATTAACTGCTTGGTGTCTGCCTCTGGAACACCTTCAGCAATAATAGCCACAACTCTAATGGTAGGCTGTTTCAGAGCAGCCATCGATGAAGAACGCAGCCTGTCTCTTATACACATCTCCGAGCCCACGAGACGG	Fungi	NA	NA	NA	NA	NA	NA	na	na	na	na	na	na	na	na	na
AAGTCGTAACAAGGTCTCCGTTGGTGAACCAGCGGAGGGATCATTACCGAGTTTACAACTCCCCAAACCCCCTGTGAACATACCTATGTTGCTTCGGCGGACCGCCCCGGCGCCCCTCGCGGGGTCCGGATCCAGCGCCCGCCGGCGGACCTCAAACTCTTGTTTTTTGAACCAGTATCTTCTGAGTGACATAAGCAAATAAATTAAAACTTTCAACAACGGATCTCTTGGCTCTG	Fungi	Ascomycota	Sordariomycetes	Hypocreales	Nectriaceae	NA	NA	Nectriaceae	9	Pathotroph-Saprotroph-Symbiotroph	Animal Pathogen-Endophyte-Fungal Parasite-Lichen Parasite-Plant Pathogen-Wood Saprotroph	NULL	Microfungus	Possible	Fusarium species are amongst the economically significant plant pathogens (Cannon & Kirk 2007)	Cannon PF, Kirk PM. 2007. Fungal Families of the World. CAB International, Cambridge (ISBN: 978-0851998275); Hirooka Y, et al. 2012. Studies in Mycology 711-210 ((https://doi.org/10.3114/sim0001)); Tedersoo L, et al. 2014. Science 346:e1256688 ((https://doi.org/10.1126/science.1256688)); The American Phytopathological Society Common Names of Plant Diseases ((http://www.apsnet.org/publications/com…
AAGTCGTAACAAGGTTTCCGTAGGTGAACCTGCGGAAGGATCATTATCGAATGAAACTAGAGTTGGTTGTCGCTGGCCCCTTCACCGGGGCATGTGCACGCCTCCTCTATTCATCCACACACACCTGTGAACTTGTGAGACGGATAGTAGCCCTTTCGGGGGCGAGGTCCGTCTGCTATACATAAACTCCAATATATAAATTTGAATGTAATTGATGTAACACATCTTTAAACTAAGTTTCAACAACGGATCTCTTGGCTCTC	Fungi	Basidiomycota	Agaricomycetes	Cantharellales	Ceratobasidiaceae	NA	NA	Ceratobasidiaceae	9	Pathotroph-Saprotroph-Symbiotroph	Endomycorrhizal-Plant Pathogen-Undefined Saprotroph	NULL	Microfungus	Possible	Best known as plant pathogens, but also saprobic. Species are endomycorrhizal with a wide range of plant roots - especially of Orchidaceae but also even bryophytes (Cannon & Kirk 2007)	Cannon PF, Kirk PM. 2007. Fungal Families of the World. CAB International, Cambridge (ISBN: 978-0851998275)
GCACATTGCGCCCTTTGGTATTCCAAAGGGCATGCCTGTTTGAGCGTCATTTCTCCCTCAAACCCTCGGGTTTGGTGTTGAGCGATACGCTGGGTTTGCTTGAAAGAAAGGCGGAGTATAAACTAATGGATAGGTTTTTTCCACTCATTGGTACAAACTCCAAAACTTCTTCCAAATTCGACCTCAAATCAGGTAGGACTACCCGCTGAACTTAAGCATATCAATAAGCGGAG	Fungi	Ascomycota	Saccharomycetes	Saccharomycetales	Saccharomycetales_fam_Incertae_sedis	Candida	parapsilosis	Candida	13	Pathotroph-Saprotroph-Symbiotroph	Animal Pathogen-Endophyte-Endosymbiont-Epiphyte-Soil Saprotroph-Undefined Saprotroph	NULL	Dimorphic Yeast	Probable	This asexual genus is polyphyletic and contain species that function very differently depend on what they are. Caution should be taken when interpreting guilds for Candida species.	Manolakaki D, et al. 2010. Virulence. 1: 367-375 ((https://doi.org/10.4161/viru.1.5.12796)); Mekbib SB, et al. 2011. Tropical Plant Pathology 36:233-240 ((https://doi.org/10.1590/S1982-56762011000400004))
TCACAACTGAGAAACAAGGATGTGAGAGGAGATGATGAACTTTCTGTGGACAAAACCAGAGCTGCAGTGAAGGATTTATATGCCAGAATCTTGGTTGCGATAAGGAGTGCTGAGTCGATCTCGAAAAGAATTCAGAAACTGAGGGATGAAGAACGCAGCCTGTCTCTTATACACATCTCCGAGCCCACGAGACTCCTGAGCATCTCGTATGCCGTCTTCTGCTTGAAAAAAAA	Fungi	NA	NA	NA	NA	NA	NA	na	na	na	na	na	na	na	na	na
AAGTCGTAACAAGGTTTCCGTAGGTGAACCTGCGGAAGGATCATTAATTATCGGTAGTTTACTACCGTTTGAAGGGGGTGGAAAGTTTCCAGGTCTTCCTGGGGGTGAGTACATCCTATTCTTAACCCTTGACTTTTTGCGCACTCATGTTTCCTCGGTGGGCTTGCCTGCCGAATGGACAAACCAATAACCTTTTTAATATTTAATCAGCGTCTGAATTATTTTAATAATTACAACTTTCAACAACGGATCTCTTGGTTCTG	Fungi	Ascomycota	Dothideomycetes	Pleosporales	Phaeosphaeriaceae	Phaeosphaeria	tofieldiae	Phaeosphaeria	13	Saprotroph	Undefined Saprotroph	NULL	NULL	Probable	NULL	Tedersoo L, et al. 2014. Science 346:e1256688 ((https://doi.org/10.1126/science.1256688))
TGCAAATTGCAAAATTTGAATGCAGAACCATTGTAAAAGCCGATATCATTGAATTCTCAGATAGTTGTTAAGCTTAAAACTAATTTGCAATCTTTCCTTCTTCCAATTGCTTTATGATAATGCTTTCTTTGGACCTACTTGTATACTTATCAAAATTTTCTTGGTTCTGTCAACTCTGGCAATATACCACAAATTTTGTCTTTGAGTTCAAGGCAAGGATTGTTCAACTTGGGTTTTCCTGTTTTGATAATG	Fungi	NA	NA	NA	NA	NA	NA	na	na	na	na	na	na	na	na	na
GAACCAAGAGATCCGTTGTTAAAAGTTTTAATTTATTAATTAAGTTTACTCAGACTGCAAAGTTACGCAAGAGTTTGAAGTGTCCACCCGGAGCCCCCGCCCGAAGGCAGGGTCGCCCCGGAGGCAACAGAGTCGGACAACAAAGGGTTATGAACATCCCGGTGGTTAGACCGGGGTCACTTGTAATGATCCCTCCGCAGGTTCACCTACGGAGACCTTGTTACGACTTTTAC	Fungi	Ascomycota	Saccharomycetes	Saccharomycetales	NA	NA	NA	na	na	na	na	na	na	na	na	na
AAGTCGTAACAAGGTTTCCGTAGGTGAACCTGCGGAAGGATCATTAACAAACTTTGAAACCCTTGTGGCTTCACTAGTCTGTAGCTGGCCGAAAGGTATGTGCTCGCTAGTGTTGCTGCAAATTTCTTTGTCCACCTGTGCACCTTTTGTAGTCTTGGAGTATCTCTCGACTACTAGTTCGCTAGTAGCTCGGAATTTGGAGGGCTTGCTTAATTGCTTCCTCTGTTGCTCCAATACTATGCTATATAAACTCTATTGTATGTCTTGAATGTCTTTTGTTATATTGGACGCAAGTCCTATAAAACTTTATACAACTTTCAACAACGGATCTCTTGGCTCTC	Fungi	Basidiomycota	Agaricomycetes	Agaricales	Physalacriaceae	Cryptomarasmius	corbariensis	Cryptomarasmius	13	Saprotroph	Undefined Saprotroph	NULL	Agaricoid	Possible	NULL	Jenkinson S, et al. 2013. Mycologia 10686-94 ((https://doi.org/10.3852/11-309))
AAGTCGTAACAAGGTTTCCGTAGGTGAACCTGCGGAAGGATCATTACCGAGTCTAGGGTCCCTCTCGAGGCCCAAACCTCCAACCCCCTGTATAACAGACCTCTGTTGCTTTGGCGGGCCCGCCACACCGTGGCCGTGGGGAGCCTCTGGCCCCTCGCCCGTGCCCGCCAGTGGCCTCCAACTAAACTCGTTTTAACCGTGATGTCTAAGTATCATAAGTAAAATAATATAAAACTTTCAACAACGGATCTCTTGGTTCTG	Fungi	Ascomycota	NA	NA	NA	NA	NA	na	na	na	na	na	na	na	na	na
AAGTCGTAACAAGGTTTCCGTAGGTGAACCTGCGGAAGGATCATTAGCGAAGAACCGTCCCCCGCCTAGTCTGGCAGGGACCTTCGTTCAAACCCTGTGCACCGTGACCTTTTTTCGCGCTTAGTGAGTCGAGGATGTCGAAATTTAAATTGAAAGGCACAAAATGAAGCAACGGATCTCTTGGCTCTCGCATCGATGAAGAACGCAGCCTGTCTCTTATACACATCTCCGAG	Fungi	Basidiomycota	NA	NA	NA	NA	NA	na	na	na	na	na	na	na	na	na
AAGTCGTAACAAGGTTTCCGTAGGTGAACCTGCGGAAGGATCATTATATTTAGTAGTTTACTACTTGGGGAGAATGGAAAATACCCGCCTTGTCTTTGGGCACTGCGGCCTATGAGTACTTCTCTTTCGTAACCCTTGTCTTTTTGCGTACCCATGTATCCTCGGCGGGCTTGCCCGCCGGCTGGACACTTTTATAACCAATTTAATTCTCAATCAGCGTCTAAATAATTATAATAATTACAACTTTCAACAACGGATCTCTTGGTTCTG	Fungi	Ascomycota	Dothideomycetes	Pleosporales	Phaeosphaeriaceae	Dematiopleospora	fusiformis	Phaeosphaeriaceae	9	Pathotroph-Saprotroph	Fungal Parasite-Plant Pathogen-Plant Saprotroph	NULL	Microfungus	Probable	Necrotrophic or saprobic on a wide range of plants, especially monocotyledons; a few species parasitic on other fungi (Cannon & Kirk 2007)	Cannon PF, Kirk PM. 2007. Fungal Families of the World. CAB International, Cambridge (ISBN: 978-0851998275)
GAACCAAGAGATCCGTTGTTGAAAGTTTTGATTTATTTGTTTGTTTTACTCAGAAGTTACAATAAGAAACATTAGAGTTTGGGTCCTCTGGCGGGCCGTCCCGTTTTACGGGGCGCGGGCTGATCCGCCGAGGCAACATTAAGGTATGTTCACAGGGGTTTGGGAGTTGTAAACTCGGTAATGATCCCTCCGCTGGTTCACCAACGGAGACCTTGTTACGACTTTTACTTCCT	Fungi	Ascomycota	NA	NA	NA	NA	NA	na	na	na	na	na	na	na	na	na
AAGTCGTAACAAGGTTTCCGTAGGTGAACCTGCGGAAGGATCATTGTCGTGACCCTGACCAAAACAAACCGCGCACGCGTTATCCAATCCGTCGACGATGGGCATCGTCCATCGCTCGGCCATCCTCGGTCACCTACACTTCTCGGAGTGGGGTGCTCGGGGTAAAAGAACCCACGGCGCCGAAGGCGTCAAGGAACACTGTGTCTAACCTGAGGGCATGTCTAGCATGCTGGTCATCTCTTGGGTTGCAATCGTATTTAATCCACACGACTCTCGGCAACGGATATCTCGGCTCTC	Fungi	Ascomycota	Leotiomycetes	Erysiphales	Erysiphaceae	Blumeria	NA	Erysiphaceae	9	Pathotroph	Plant Pathogen	NULL	Microfungus	Probable	Biotrophic, with affected plant tissues damaged but usually not killing outright (Cannon & Kirk 2007)	Cannon PF, Kirk PM. 2007. Fungal Families of the World. CAB International, Cambridge (ISBN: 978-0851998275)
AAGTCGTAACAAGGTTTCCGTAGGTGAACCTGCGGAAGGATCATTGTTGAATCCTGCATAGGAGAACCACTTGCGAACTTATTCAAAAAACATAGGGCATGACTATGTGTGGGGGATTCCCCATGTTTGGTTGTGTCTAATGGTGCCGGGCAATTGTCCGAGGTACTAAACAATCCCCCGGTGCGAGAAGCGCCAAGGAATACTATAACATGGTTCTAACCAGTCCTCTCCTATTTGTAGGGTTTAGGGGATTGGGATAGATTCTTTATAAATCTCAACGACTCTCGGCAACGGATATCTTGGCTCTT	Fungi	Ascomycota	NA	NA	NA	NA	NA	na	na	na	na	na	na	na	na	na
GGGCCTGTCCTGAGCAATCCGGACAAGTGGATGAAGGACCGGCAAGTGGCCTTGAGCACGCCGCTAACCATTGGCCAGCTGAATGAGGCAAGCCAGACTGCCAGGAAGCTTAACGAGGCATTTGAAGAGCTACTGAAAGGCGGCGATACGCACACAAAAATCAACGCGGTGATTGCAGATTCTCAAACCCTGGCCAGCGTCGCTGAGTCCCTTCTAAAGAAAAATTAGCTATGGAACACCTGGAAAAAGATGAGCTGCTTGGTTCGCTACGCGCCCTTGAGCTACGGCTATCGACCTCCGAAGTCAC	Fungi	NA	NA	NA	NA	NA	NA	na	na	na	na	na	na	na	na	na
TTCTTAGTGGTCAATGATCTATCTTCATACAATGTCATTATGGGACGTGCATGACTTTATAAAATGAAAGTCATTCCTTCTATGTATCATTAAATGGTGAGCTACCTCACGAAAGTCAAACAAGTCAATATCTTTGGTAGCTAACTAGTCGCACGACAATGCTATCATGTGGCACTAGAGTCTGAACATCCGATCGATGAAGAACGCAGCCTGTCTCTTATACACATCTCCGA	Fungi	NA	NA	NA	NA	NA	NA	na	na	na	na	na	na	na	na	na
AGTCAAATAAAATATTCTTAAAATTCACTCCTTGTTTAAATGATGAAATTTAAGGAATGGGTTTTTAACATGTAACAAATTGTTTAATTCCAAACAATTCTAATGGGTGTTGGCTGCCACCCAACTTCCATTATTCTACGCCCTTGGGATCGATGAAGAACGCAGCCTGTCTCTTATACACATCTCCGAGCCCACGAGACTCCTGAGCATCTCGTATGCCGTCTTCTGCTTGA	Fungi	NA	NA	NA	NA	NA	NA	na	na	na	na	na	na	na	na	na
GCACCTTGCGCTCCTTGGTATTCCTTGGAGCATGCCTGTTTGAGTATCATGGAATTCTCAACTCCCAAGTTTCTTATAGAAGCATGGTGAGCTTGGACTTGGAGGATTTGTGCTGGCTATTAATCTAGTCGGCTCCTCTGAAATGCATTAGCATGAATTTTGCGATCATCTTCAGTGTGATAATTGTCTACGCTGTGAATGTGAAGCAATTTATATTTATGCTTATAGTCGTCTTTTAAAGACACTTTCTTGACTTCTGATCTCAAATCAGGTAGGACTACCCGCTGAACTTAA	Fungi	Basidiomycota	Agaricomycetes	Polyporales	Irpicaceae	Ceriporia	reticulata	Ceriporia	13	Saprotroph	Wood Saprotroph	White Rot	Corticioid	Highly Probable	NULL	Tedersoo L, et al. 2014. Science 346:e1256688 ((https://doi.org/10.1126/science.1256688))
AAGTCGTAACAAGGTTTCCGTAGGTGAACCTGCGGAAGGATCATTCACAATAAGTGTTCAATGGCACTTTAAAATCCATTACCCACCTTGTGTGCAATGTTAGGAGGAGGGGTTTGTCAGACTTTTTGGTCTGGCTTTCCCTCTTTCATTATACATACCAATCTTCTCTTGTTGTCTACTTTTTGAGTATAAAAAACTCGAATACAACTTTCAACAACGGATCTCTTGGCTCTC	Fungi	Mortierellomycota	NA	NA	NA	NA	NA	na	na	na	na	na	na	na	na	na
AAGTCGTAACAAGGTTTCCGTAGGTGAACCTGCGGAAGGATCATTCATAATAAGTGTTTTATGGCACTTTTTAAATCCATATCCACCTTGTGTGCAATGTCAGTCGATCTTCTTCATGGAGGTCGACCAAACATCAACCTAATCTTTTAACTCTTTGTCTGAAAAATATTATGAATAAACAATTCAAAATACAACTTTCAACAACGGATCTCTTGGCTCTCGCATCGATGAAG	Fungi	Mortierellomycota	Mortierellomycetes	Mortierellales	Mortierellaceae	Mortierella	camargensis	Mortierella	13	Saprotroph-Symbiotroph	Endophyte-Litter Saprotroph-Soil Saprotroph-Undefined Saprotroph	NULL	Microfungus	Probable	Saprobic in soil and thus frequenctly isolated from soil and material contaminated with soil such as hay or rotten silage and spoil tips (Cannon & Kirk 2007)	Cannon PF, Kirk PM. 2007. Fungal Families of the World. CAB International, Cambridge (ISBN: 978-0851998275); Tedersoo L, et al. 2014. Science 346:e1256688 ((https://doi.org/10.1126/science.1256688)); Purahong W, et al. 2016. Molecular Ecology 25:4059-4074 ((https://doi.org/10.1111/mec.13739))
AAGTCGTCACAAGGTCTCCGTAGTTGAACCTGCGTAGGGATCCTTATAAGTTCACCCAGGCTTGTACAGCTGGGGACTGACAACCCTTTGATTTCCGACTCTGTTGCCTCCGGGGCGACCCTGCCTTCGGGCGGGGGCTCCGGGTGGACACTTCAAACTCTTGCGTAACTTTGCAGTCTGAGTAAACTTAATTAATAAATTAAAACTTTTAACAACGGATCTCTTGGTTCTGG	Fungi	Ascomycota	Dothideomycetes	Capnodiales	Cladosporiaceae	Cladosporium	grevilleae	NA	NA	Saprotroph	NA	NA	NA	NA	NA	NA
AAGTCGTAACAAGGTTTCCGTAGGTGAACCTGCGGAAGGATCATTACCGAGTGAGGGTCCCCTGGGCCCGTCCTCCACACCCGTGGGTACCTTGATCAACCTACTTTGGTGGGGCTCCCGGGCCCCGCCAGAGGGAGGCCTAAACCATCCTTCACTTGCAGTCAGAGGGGATTTAAATAGTCAAAACTTTCAACAACGGATCTCTTGGTTCTAGGCATCGATGAAGAACGCAGC	Fungi	Ascomycota	NA	NA	NA	NA	NA	na	na	na	na	na	na	na	na	na
AAGTCGTAACAAGGTTTCCGTAGGTGAACCTGCGGAAGGATCATTATTGTGGGTGCCTTCGGGCCCGTCAACATAATAACCCTTGTCTTTTTTTGTGCACCCTTTGTTTCCTCGGCAGCTTTGCCTGCCAGCGAGGACCCCCCAAAAACCTTTTGCAATCCTAGCGTAACAATCTGAAAACAAACAATATTAAAACTTTCAACAATGGATCTCTTGGCTCTGGCATCGATGAA	Fungi	Ascomycota	Dothideomycetes	Pleosporales	Lophiostomataceae	Sigarispora	NA	Lophiostomataceae	9	Pathotroph-Saprotroph	Plant Pathogen-Undefined Saprotroph	NULL	Microfungus	Probable	Saprobic or necrotrophic on herbaceous and woody stems (Cannon & Kirk 2007)	Cannon PF, Kirk PM. 2007. Fungal Families of the World. CAB International, Cambridge (ISBN: 978-0851998275)
AAGTCGTAACAAGGTTTCCGTAGGTGAACCTGCGGAAGGATCATTAATGAAATCAAAGGACGCTCTTTTTAGAGGTCCGACCCTTTCATTTATCTTACACTGTGCACACACTTCTTTTTACACCCATTTTAAACACTATAGTATAAGAATGTAACAGTCTCTTAATTGAGCATCATATATAATAAAACTTTCAGCAACGGATCTCTTGGCTCTCGCATCGATGAAGAACGCAG	Fungi	Basidiomycota	Cystobasidiomycetes	Cystobasidiales	Cystobasidiaceae	Cystobasidium	NA	Cystobasidium	13	Pathotroph	Fungal Parasite	NULL	Facultative Yeast	Highly Probable	NULL	Kurtzman CP, et al. (eds.) 2011. The Yeasts, a Taxonomic Study. Fifth Edition. Vols 1-3. Elsevier, San Diego (ISBN: 9780444521491)
AAGTCGTAACAAGGTTTCCGTAGGTGAACCTGCGGAAGGATCATTACCCTTTCATCGGGGGGCCGGATCCAGCGTTCGGGGCCTTTTGGCCTGGTTCGCTGCCCCGCCCTGTCTGAATATACCCATGTCTTTTGCGTACTATTTGTTTCCTTGGTGGGCTTGCCCGCCAACAGGACACCCCTTACACCTTTTGTAATTGCAGTCAGCGTCAGGAAAAACATAATAATTACAACTTTCAACAACGGATCTCTTGGTTCTG	Fungi	Ascomycota	Dothideomycetes	Pleosporales	NA	NA	NA	na	na	na	na	na	na	na	na	na
AAGTCGTAACAAGGTCTCCGTAGGTGAACCTGCGGAGGGATCATTACCGAGTGAGGGTGGAAACACCCGACCTCCAACCCCATGTCGTTACAACCTTTGTTGCCTCGGGGGCGACCCGGCCTCGCGCCGGGGCCCCCGACGGACCATCTCACTCTGCGTCTTTGCGTCGGAGTCACAAGTAAATTGAATCAAAACTTTTAACAACGGATCTCTTGGTTCTGGCATCGATGAAG	Fungi	Ascomycota	Dothideomycetes	Capnodiales	Extremaceae	Vermiconia	calcicola	NA	NA	Saprotroph	NA	NA	NA	NA	NA	NA
AAGTCGTAACAAGGTTTTCGTAGGTGAACCTGCGGAAGGATCATTAATGAATCTCGGGAGTCCCTCCTAACCGGAGAAGGCCCGCATCATTATTTCACACACTTGTGCATTTGTCCCCCTTTTCAATACCTTTAACCCTGTATGCATTTGAAACAGTCATTGGTTAACAAACATGATAAATGAAAGAAAAACTTTCAGCAATGGATCTCTTGGCTCTCGCATCGATGAAGAAC	Fungi	Basidiomycota	Agaricostilbomycetes	Agaricostilbales	Chionosphaeraceae	Kurtzmanomyces	NA	Chionosphaeraceae	9	Pathotroph-Saprotroph	Fungal Parasite-Undefined Saprotroph	NULL	Microfungus	Possible	Species appear to be mycoparasitic, associated with fungi of bark beetle galleries, wood-inhabiting Xylariaceae or lichens. Others are found erumpent from bark or decaying wood and may be sabrobic (Cannon & Kirk 2007)	Cannon PF, Kirk PM. 2007. Fungal Families of the World. CAB International, Cambridge (ISBN: 978-0851998275)
AAGTCATAACAAGGTTTCCGTAGGTGAACCTGCGGAAGGATCATTATTGAATTCGGCCTTTGGCCTTATACACATAATATAACACTGTGAACCGTGGCTTCGGCCCAAACTATAAGTCTTGAATGTAATATATCATAACAAAATACAACTTTTAACAACGGATCTCTTGGCTCTCGCATCGATGAAGAACGCAGCCTGTCTCTTATACACATCTCCGAGCCCACGAGACCGTA	Fungi	Basidiomycota	Tremellomycetes	Tremellales	Bulleribasidiaceae	Vishniacozyma	dimennae	NA	NA	Saprotroph	NA	NA	NA	NA	NA	NA
AAGTCGTAACAAGGTTTCCGTAGGTGAACCTGCGGAAGGATCATTATGATACACTCTTCGCTCACGCGAAGTTTTAAACCCTCTGTGAACCAAAAAATCTTTATAGCTTCGGTAGCAGTGCTTCGGCTAACCCTGCGGCATGTTAGCCTACCGGCAGCACAAAATACAAACTCTTGTTTTAAAAACACTTGTCTGAACTAAAATTTTCGAATGAAAATTAAAACTTTCAACAACGGATCTCTTGGTTCTC	Fungi	Ascomycota	Orbiliomycetes	Orbiliales	Orbiliaceae	Orbilia	NA	Orbilia	13	Saprotroph	Wood Saprotroph	NULL	Microfungus	Probable	Saprobic, found especially on wood in both wet and dry habitats. Many species are nematophagous, forming adhesive knobs, nets or ring-like traps in the presence of a food source; perhaps a strategy for life in low-nitrogen environments. There have been reports of associations with algae for a few species, but an established lichen association appears not to exist (Cannon & Kirk 2007)	Cannon PF, Kirk PM. 2007. Fungal Families of the World. CAB International, Cambridge (ISBN: 978-0851998275); Tedersoo L, et al. 2014. Science 346:e1256688 ((https://doi.org/10.1126/science.1256688))
AAGTCGTAACAAGGTTTCCGTAGGTGAACCTGCGGAAGGATCATTACAAATCCTGTCGGATGGAGGGGCAACCTTCCTGATGGCATACCAAACATACAACTCTTGTGAACTTATTTGCCTCCCCGCAAGGGGTGGGCATGCTACCTACAAACATAACTGTAATGAATGTAAACCAAACATAACAAAATACAACTTTCAACAACGGATCTCTTGGCTCTCGCATCGATGAAGAA	Fungi	Basidiomycota	NA	NA	NA	NA	NA	na	na	na	na	na	na	na	na	na
AAGTCGTAACAAGGTCTCCGTTGGTGAACCAGCGGAGGGATCATTACCGAGTTTTTACAACTCCCAAACCCACTGTGAACCTTTAAAACGTTGCTTCGGCGCCGCGCCCCTGCCCCCGGGCTCGAGCGCGCGCCGAGGGCCCCAAACTCTTGTTTTTATAGAAGCATTCTGAGTGGCATTTTTATGCAAACAAATGAATCAAAACTTTCAACAACGGATCTCTTGGTTCTGGC	Fungi	Ascomycota	Sordariomycetes	Hypocreales	NA	NA	NA	na	na	na	na	na	na	na	na	na
AAGTCATAACAAGGTTTCCGTAGGTGAACCTGCGGAAGGATCATTAATAGTGCCCTCTGATGCAAATCATTGGGTTAGATCTGCTCTCTTCGCAAGAGGAGGGTTTCCATACACACCGTGAACTGTGGCTTCGGCCATCACAAACTGTTAGTAATGAATGTAATATCATAACAAAAACAAAACTTTTAACAACGGATCTCTTGGCTCTCGCATCGATGAAGAACGCAGCCTGT	Fungi	Basidiomycota	Tremellomycetes	Tremellales	Bulleribasidiaceae	Vishniacozyma	victoriae	NA	NA	Saprotroph	NA	NA	NA	NA	NA	NA
AAGTCGTAACAAGGTTTCCGTAGGTGAACCTGCGGAAGGATCATTATCGAATAAACTTGAACAGGCTGTTGCTGGTCTTCTCGCCGAGGACATGTGCACGCTTGTCATCTTTATCATTTCTCCAACTGTGCACGTATTTTTGTAGACCTTGGAGGGGGGATGGAATTCGTTCCGAGTGGGGACTGCTGTGCTTCAAACACAAGAGGTCGGCTTTCCCTTTGAAAGGTCTATGTCATTTTTGAACAACCGATATGTCTAGAATGTTTGAAATGAATAAAAGTTATAAAAAACAACTTTCAGCAACGGATCTCTTGGCTCTC	Fungi	Basidiomycota	Agaricomycetes	Agaricales	Inocybaceae	Inocybe	serotina	Inocybe	13	Symbiotroph	Ectomycorrhizal	NULL	Agaricoid	Highly Probable	Sensu stricto (Matheny 2009).	Rinaldi AC, et al. 2008. Fungal Diversity 33:1-45 ((http://www.fungaldiversity.org/fdp/sfdp/33-1.pdf)); Matheny PB. 2009. McIlvainea 18:11-21 ((https://namyco.org/docs/3_Matheny.pdf)); Tedersoo L, et al. 2010. Mycorrhiza 20:217-263 ((https://doi.org/10.1007/s00572-009-0274-x)); http://mycorrhizas.info/ecmf.html ((http://mycorrhizas.info/ecmf.html))
AAGTCGTAACAAGGTTTCCGTAGGTGAACCTGCGGAAGGATCATTAATGATTGACCGAAAGGTCCAATTCTTAACATCCCTCACCTCTGTGAACCGTTTGACCTCCGGGTCTAACAAAACTATACAAACATCAGTGTAACGAACGTCTTGTTATCTTAACAAAAACAAAACTTTCAACAACGGATCTCTTGGCTCTCGCATCGATGAAGAACGCAGCCTGTCTCTTATACACA	Fungi	Basidiomycota	Tremellomycetes	Tremellales	Rhynchogastremataceae	Papiliotrema	NA	NA	NA	Saprotroph	NA	NA	NA	NA	NA	NA
AAGTCGTAACAAGGTTTCCGTAGGTGAACCTGCGGAAGGATCATTACAGAGTTCATGCCCGAAAGGGTAGACCTCCCACCCTTGTGTATTATTACTTTGTTGCTTTGGCGAGCTGCCTTCGGGCCTTGTATGCTCGCCAGAGAAAACCAAAACTCTTTTTATTAATGTCGTCTGAGTACTATATAATAGTTAAAACTTTCAACAACGGATCTCTTGGTTCTGGCATCGATGAA	Fungi	Ascomycota	Leotiomycetes	Helotiales	Sclerotiniaceae	Botryotinia	ranunculi	Botryotinia	13	Pathotroph	Plant Pathogen	NULL	NULL	Probable	NULL	Tedersoo L, et al. 2014. Science 346:e1256688 ((https://doi.org/10.1126/science.1256688))
AAGTCATAACAAGGTTTCTGTAGGTGAACCTGCAGAAGGATCATTAATGTAAAAACGAGAGTTGAGTCGTTCGCGGCCGCTCCACTTTATACATAACCATAAAACACTTATGTGCGCGCGAGTTTCTTTTTCCATTGTTATCAGTGGGAAAGGCTCGAATCTTCTTTAAACACTTTATACAAAGTCTTGGAAGTTACTTAATGTTTTATATAAACATGAAAAAAAAATAAAACTTTTGACAACGGATCTCTTGGTTCTC	Fungi	Basidiomycota	Exobasidiomycetes	Exobasidiales	Brachybasidiaceae	Meira	NA	Brachybasidiaceae	9	Pathotroph	Plant Pathogen	NULL	Microfungus	Probable	Biotrophic or necrotrophic on leaves of monocots, including palms, grasses, sedges, and Commelinaceae (Cannon & Kirk 2007)	Cannon PF, Kirk PM. 2007. Fungal Families of the World. CAB International, Cambridge (ISBN: 978-0851998275)
AAGTCGTAACAAGGTTTCCGTAGGTGAACCTGCGGAAGGATCATTACACTCAGTAGTTTACTACTGCAAAGGAGGCTGTCAGTCTGTATAGCTTAATCGCTGATGAGCAGCTGGTCTCTTTTCTCTACCCTTGTCTTTTGCGTACCTATGTTTCCTCGGCAGGCTTGCCTGCCGGCTGGACAATTCTATAACCTTTTTAATTTTTAATCAGCGTCTGAAAAAACTTAATAATTACAACTTTCAACAACGGATCTCTTGGTTCTG	Fungi	Ascomycota	Dothideomycetes	Pleosporales	Phaeosphaeriaceae	NA	NA	Phaeosphaeriaceae	9	Pathotroph-Saprotroph	Fungal Parasite-Plant Pathogen-Plant Saprotroph	NULL	Microfungus	Probable	Necrotrophic or saprobic on a wide range of plants, especially monocotyledons; a few species parasitic on other fungi (Cannon & Kirk 2007)	Cannon PF, Kirk PM. 2007. Fungal Families of the World. CAB International, Cambridge (ISBN: 978-0851998275)
AAGTCGTAACAAGGTTTCCGTAGGTGAACCTGCGGAAGGATCATTATCCTAACAAACTCTTTGCGAAAGCAAAGTTTTAAACCCTCTGTGAACCAAAAAAATCTATAGCTTCGGTAGCCTTGCTGCGGTATTACAGCCGTTGCATGTTAGCCTGCCGGCAGCGCACAATCAAACTCTTGTTTAAAAAATCTAGTCTGAACTAAAATTTTCGAATGAAAATCAAAACTTTCAACAACGGATCTCTTGGTTCTC	Fungi	Ascomycota	Orbiliomycetes	Orbiliales	Orbiliaceae	Orbilia	NA	Orbilia	13	Saprotroph	Wood Saprotroph	NULL	Microfungus	Probable	Saprobic, found especially on wood in both wet and dry habitats. Many species are nematophagous, forming adhesive knobs, nets or ring-like traps in the presence of a food source; perhaps a strategy for life in low-nitrogen environments. There have been reports of associations with algae for a few species, but an established lichen association appears not to exist (Cannon & Kirk 2007)	Cannon PF, Kirk PM. 2007. Fungal Families of the World. CAB International, Cambridge (ISBN: 978-0851998275); Tedersoo L, et al. 2014. Science 346:e1256688 ((https://doi.org/10.1126/science.1256688))
AAGTCGTAACAAGGTTTCCGTAGGTGAACCTGCGGAAGGATCATTACCGAGTTCATGCCCCCCGGGGTAGATCTCCCACCCTTGCTTGAATTACCTTGTTGCTTTGGCGGGCCGCCCTCCCTAGGGAAGGCCACCGGCTCCCCGCTGGTGAGTGCCCGCCGAAGACCAACCAACGTCGTATCACTGCAGCAGTCTGAGTAATATAAAATTGAAGTAAAACTTTCAACAACGGATCTCTTGGCTCTG	Fungi	Ascomycota	Leotiomycetes	Helotiales	NA	NA	NA	na	na	na	na	na	na	na	na	na
AAGTCATAACAAGGTTTCCGTAGGTGAACCTGCGGAAGGATCATTATTGAATTCGGCCTTTGGCCTTATACACATAATATAACACTGTGAACCGTGGCTTCGGCCCAAACTATAAGTCTTGAATGTAATATATCATAACAAAATACAACTTTTAACAACGGATCTCTTGGCTCTCGCATCGATGAAGAACGCAGCCTGTCTCTTATACACATCTCCGAGCCCACGAGACTAAG	Fungi	Basidiomycota	Tremellomycetes	Tremellales	Bulleribasidiaceae	Vishniacozyma	dimennae	NA	NA	Saprotroph	NA	NA	NA	NA	NA	NA
AAGTCATAACAAGGTTTCCGTAGGTGAACCTGCGGAAGGATCATTAATGATGCCCTCGAAGTCTTTGGACTGGTAGGGTTTGTGTCGGTCTCTTCGGAGTCGACCTTATCTCACACACCGTGAACTGTGGCTTCGGCCATTTACACAAACTGTTAGTAATGAATGTAACATCATAACAAACATAAAACTTTTAACAACGGATCTCTTGGCTCTCGCATCGATGAAGAACGCAG	Fungi	Basidiomycota	Tremellomycetes	Tremellales	Bulleribasidiaceae	Vishniacozyma	heimaeyensis	NA	NA	Saprotroph	NA	NA	NA	NA	NA	NA
AAGTCGTAACAAGGTCTCCGTAGGTGAACCTGCGGAGGGATCATTACCGAGTGAGGGCCCCCGCGCCCGACCTCCAACCCTTTGTTTAATCAAATATCTTGTTGCCTCGGGGGGTGACCCGGCCATCGCCGGCGACCCCCCCGGTGGAACCCAACCAAAGACTCTGCATCTCTGCGTCGGAGTATTGAAACTAAATCAATCAAAACTTTCAACAACGGATCTCTTGGTTCTGG	Fungi	Ascomycota	Dothideomycetes	Capnodiales	Teratosphaeriaceae	NA	NA	Teratosphaeriaceae	9	Pathotroph-Saprotroph	Animal Pathogen-Plant Pathogen-Undefined Saprotroph	NULL	NULL	Probable	Includes numerous saprobic, extremophilic, human opportunistic, and plant pathogenic fungi (Quaedvlieg et al. 2014)	Quaedvlieg W, et al. 2014. Persoonia 3:31-40 ((https://doi.org/10.3767/003158514X681981))
AAGTCGTAACAAGGTTTCCGTAGGTGAACCTGCGGAAGGATCATTAGAGAAATGAGGCAAAGGGCGGCCCAACCGCCGCCCCGAGCCGACCCTCTCCACCCTGCCTTTTTGAAAACCTCACCTCCTCCCCGGCCTCCGCGCCGGGCTGGCTTACTTGAAAAAACCTTGCAGTTATAGTCTATTCAGTTATTTTAAACAAAATTACAACTTTCAACAATGGATCTCTTGGCTCTG	Fungi	Ascomycota	Dothideomycetes	Pleosporales	Torulaceae	Torula	hollandica	Torula	13	Pathotroph-Saprotroph	Endophyte-Plant Pathogen-Wood Saprotroph	Soft Rot	NULL	Probable	Endophyte Host - Caryophyllacae (Costa et al. 2012)	Duncan CG, Eslyn WE. 1966. Mycologia 58:642-645 ((https://doi.org/10.2307/3757045)); Costa IPMW, et al. 2012. Mycotaxon 119:e26 ((http://mycotaxon.com/resources/checklists/costa_v119_checklist.pdf))
AAGTCGTAACAAGGTTTCCGTAGGTGAACCTGCGGAAGGATCATTAATGAACTGTAAGGATGCTCTTTTTAGAGGTCCGACCCTTTCATTTCCACACACTGTGCACACACTTCTTTTTACACCCATCTTTAACACTATTGTCTAAGAATGTAAACAGTCTCTTGATTGAGCATAAAATAAATAAAACTTTCAGCAACGGATCTCTTGGCTCTCGCATCGATGAAGAACGCAGC	Fungi	Basidiomycota	Cystobasidiomycetes	Cystobasidiales	Cystobasidiaceae	NA	NA	na	na	na	na	na	na	na	na	na
AAGTCATAACAAGGTTTCCGTAGGTGAACCTGCGGAAGGATCATTATTGAATTTGGCCTTTGGCCTTATACACATAATATAACACTGTGAACCGTGGCTTCGGCCCAAACTATAAGTCTTGAATGTAATATATCATAACAAAATACAACTTTTAACAACGGATCTCTTGGCTCTCGCATCGATGAAGAACGCAGCCTGTCTCTTATACACATCTCCGAGCCCACGAGACCGTA	Fungi	Basidiomycota	Tremellomycetes	Tremellales	Bulleribasidiaceae	Vishniacozyma	dimennae	NA	NA	Saprotroph	NA	NA	NA	NA	NA	NA
AAGTCGTAACAAGGTTTCCGTAGGTGAACCTGCGGAAGGATCATTACCTAGAGTTGTGGGCTTTGCCCGCCATCTCTTACCCATGTCTTTTGAGTACCTTCGTTTCCTCGGCGGGTCCGCCCGCCGATTGGACAATTTAAACCATTTGCAGTTGCAATCAGCGTCTGAAAAAAACTTAATAGTTACAACTTTCAACAACGGATCTCTTGGTTCTGGCATCGATGAAGAACGCA	Fungi	Ascomycota	Dothideomycetes	Pleosporales	Didymellaceae	Didymella	negriana	Didymella	13	Pathotroph-Saprotroph	Animal Pathogen-Plant Pathogen-Undefined Saprotroph	NULL	Microfungus	Probable	NULL	Tedersoo L, et al. 2014. Science 346:e1256688 ((https://doi.org/10.1126/science.1256688))
AAGTCGTAACAAGGTTTCCGTAGGTGAACCTGCGGAAGGATCATTATGATACACTCTTTGCTCACGCGAAGTTTTAAACCCTCTGTGAACCAAAAAATCTTTATAGCTTCGGTAGCAGTGCTTCAGCTAGTCTGCGGCATGTTAGCCTACCGGCAGCATCAATACAAACTCTTGTTTAAAACACTTGTCTGAACTAAAATTTTCGAATGAAAATCAAAACTTTCAACAACGGATCTCTTGGTTCTC	Fungi	Ascomycota	Orbiliomycetes	Orbiliales	Orbiliaceae	Orbilia	NA	Orbilia	13	Saprotroph	Wood Saprotroph	NULL	Microfungus	Probable	Saprobic, found especially on wood in both wet and dry habitats. Many species are nematophagous, forming adhesive knobs, nets or ring-like traps in the presence of a food source; perhaps a strategy for life in low-nitrogen environments. There have been reports of associations with algae for a few species, but an established lichen association appears not to exist (Cannon & Kirk 2007)	Cannon PF, Kirk PM. 2007. Fungal Families of the World. CAB International, Cambridge (ISBN: 978-0851998275); Tedersoo L, et al. 2014. Science 346:e1256688 ((https://doi.org/10.1126/science.1256688))
AAGTCATAACAAGGTTTCCGTAGGTGAACCTGCGGAAGGATCATTAATAATGCCCTCTGGCTTCGGTCAGCTGGGTTCAATGTGTGTCATCTCTTCGGAGATGGCCATCCACACACACCGTGAACTGTGACTTCGGTCATCACAAACTTTTAGTAATGAATGTAAAAATCATAACAAAATAAAACTTTTAACAACGGATCTCTTGGCTCTCGCATCGATGAAGAACGCAGCCT	Fungi	Basidiomycota	Tremellomycetes	Tremellales	Bulleribasidiaceae	Vishniacozyma	NA	NA	NA	Saprotroph	NA	NA	NA	NA	NA	NA
AAGTCGTAACAAGGTTTCCGTAGGTGAACCTGCGGAAGGATCATTACCGAGTGTTGGATGTCAATCCAGCTTCTCTTGTGCACCTCTATTTTATTGTAAAACACGTCCCAGAATGTAAAACTAAAAAGTTAATACAACTTTCAACAACGGATCCCTTGGCTCTCGCATCGATGAAGAACGCAGCCTGTCTCTTATACACATCTCCGAGCCCACGAGACCGTACTAGATCTCGT	Fungi	Basidiomycota	Agaricomycetes	NA	NA	NA	NA	na	na	na	na	na	na	na	na	na
AAGTCGTAACAAGGTTTCCGTAGGTGAACCTGCGGAAGGATCATTACCGAGTTAGGGTCTCTTCGGAGCCCGAACCTCCCAACCCTTTGTCTAATTTACCTTGTCGTTGCTTCGGCGGACCGGTTGACCAACTGGTCTTGACCGCCGGGGGTCCCGCACCCCTGGAGAGCGTCCGCCGACGGCCCAACCACAAACTCTTGTACTAAACCATGTCGTCTGAATGTACTTGATATTAATCAAAAAACAAAACTTTCAACAACGGATCTCTTGGTTCTG	Fungi	Ascomycota	Eurotiomycetes	Chaetothyriales	Trichomeriaceae	Knufia	NA	Knufia	13	Pathotroph-Saprotroph	Animal Pathogen-Plant Pathogen-Soil Saprotroph-Undefined Saprotroph	NULL	Microfungus	Possible	Species isolated from tumour-like stem and branch deformities of Populus tremuloides, bark of Populus, rocks, and clinical samples, with one species causes opportunistic skin infections in humans (Crous et al. 2013)	Li DM, et al. 2008. Studies in Mycology 61:131-136 ((https://doi.org/10.3114/sim.2008.61.13)); Crous PW, et al. 2013. Persoonia 31188-296; Irinyi L, et al. 2015. Medical Mycology 53:313-337 ((https://doi.org/10.1093/mmy/myv008))((https://doi.org/10.1093/mmy/myv008))
AAGTCGTAACAAGGTTTCCGTAGGTGAACCTGCGGAAGGATCATTACCGAGTGTTGGAATGTTATTCCAGCTTCTCTTGTGCACCCTTTATTTTATTGTATAACACGTCCTAGAATGTCAGATTAAAAAGTTAATACAACTTTCAACAACGGATCCCTTGGCTCTCGCATCGATGAAGAACGCAGCCTGTCTCTTATACACATCTCCGAGCCCACGAGACCGTACTAGATCTC	Fungi	Basidiomycota	NA	NA	NA	NA	NA	na	na	na	na	na	na	na	na	na
AAGTCGTAACAAGGTTTCCGTAGGTGAACCTGCGGAAGGATCATTACAGAGTTCATGCCCTCACGGGTAGATCTCCCACCCTTGAATATTATACCTTAGTTGCTTTGGCAGGCCGGGGCAACCCCCGGGGCTTCGGCCTTGGTGTGCCTGCCAGAGGAAACAAACTCTGTTTTTAGTGATGTCTGAGTACTATATAATAGTTAAAACTTTCAACAACGGATCTCTTGGTTCTG	Fungi	Ascomycota	Leotiomycetes	Helotiales	NA	NA	NA	na	na	na	na	na	na	na	na	na
AAGTCGTAACAAGGTTTCCGTAGGTGAACCTGCGGAAGGATCATTAATGAAATGCAAGGACGCTCTTTTTAGAGGTCCGACCAACTCATTTACCTTTACACTGTGCACATACTACTTTTTTACACCAATTTTTAACGCATTAGTTTAAGAATGTAAAATCAGTCTCGAAAGAGCATAAAATAAATAAAACTTTCAGCAACGGATCTCTTGGCTCTCGCATCGATGAAGAACGC	Fungi	Basidiomycota	Cystobasidiomycetes	Cystobasidiomycetes_ord_Incertae_sedis	Symmetrosporaceae	Symmetrospora	symmetrica	NA	NA	Saprotroph	NA	NA	NA	NA	NA	NA
AAGTCGTCACAAGGTTTCCGGAGTTGAACCTGCGGAAGGATCATTACCGAGTTCTCGGGCTTCGGCTCGAATCTCCCACCCTTTGTGAACATACCTCTGTTGCTTTGGCGGCTCTTTGCCGCGAGGAGGCCCTCGCGGGCCCCCCCGCGCGCTTTCTGCCAGAGGACCTTCAAACTCCAGTCAGTAAACGTCGACGTCTGATAAACAAGTTAATAAACTAAAACTTTCAACAACGGATCTCTTGGTTCTG	Fungi	Ascomycota	Dothideomycetes	Botryosphaeriales	Botryosphaeriaceae	Diplodia	seriata	Diplodia	13	Pathotroph-Saprotroph-Symbiotroph	Epiphyte-Plant Pathogen-Wood Saprotroph	NULL	Microfungus	Possible	Cause of soft-rot; Epiphyte detection method-culture (Carisse et al. 2000)	Duncan CG, Eslyn WE. 1966. Mycologia 58:642-645 ((https://doi.org/10.2307/3757045)); Carisse O, et al. 2000.Phytopathology 90:31-37 ((https://doi.org/10.1094/PHYTO.2000.90.1.31))
AAGTCGTAACAAGGTCTCCGTAGGTGAACCTGCGGAGGGATCATTACTGAGTGAGGGAGCAATCCCGACCTCCAACCCTTTGTGAACGCATCATGTTGCTTTGGGGGCGACCCTGCCGCTTCGCGGCATTCCCCCCGAAGGTCATCAAAACACTGCATTCTTACGTCGGAGTATAAAGTTAATTTAATAAAACTTTCAACAACGGATCTCTTGGTTCTGGCATCGATGAAGAA	Fungi	Ascomycota	Dothideomycetes	Capnodiales	Mycosphaerellaceae	Ramularia	eucalypti	Mycosphaerellaceae	9	Pathotroph-Saprotroph	Plant Pathogen-Undefined Saprotroph	NULL	Microfungus	Probable	Biotrophic, necrotrophic or saprobic on various plant tissues (Cannon & Kirk 2007)	Cannon PF, Kirk PM. 2007. Fungal Families of the World. CAB International, Cambridge (ISBN: 978-0851998275)
AAGTCGTAACAAGGTTTCCGTAGGTGAACCTGCGGAAGGATCATTACTGAGTGAGGGCCCCTCGGGGTCCAACCTCCCACCCGTGTTTAACGAACCTTTGTTGCTTCGGCGGGCCCGCCTCACGGCCGCCGGGGGGCTCCTGCCCCCGGGCCCGCGCCCGCCGAAGCCCCCCCCTTGAACGCTGTCTGAAGTTTGCAGTCTGAGAAACTAGCTAAATTAGTTAAAACTTTCAACAACGGATCTCTTGGTTCCG	Fungi	Ascomycota	Eurotiomycetes	Eurotiales	Aspergillaceae	Penicillium	sumatraense	Penicillium	13	Saprotroph	Dung Saprotroph-Undefined Saprotroph-Wood Saprotroph	Soft Rot	Microfungus	Highly Probable	NULL	Duncan CG, Eslyn WE. 1966. Mycologia 58642-664; Seehann G, et al. 1975. List of Fungi in Soft-Rot Tissue Tests. Institute fur Holzbiologie und Holzschutz, Bundesforschungsanstalt fur Forst - und Holzwirtshaft, Hamburg - Lohbrugge, Germany; Costa IPMW, et al. 2012. Mycotaxon 119:e26 ((http://mycotaxon.com/resources/checklists/costa_v119_checklist.pdf)); Bills GF, et al. 2013. Current Opinion in Mi…
AAGTCGTAACAAGGTTTCCGTAGGTGAACCTGCGGAAGGATCATTACTGTAGGGACTTCGGTCCCCTCAAGATGCACCCTTGCCTTTTTTTTCAGCGTCTCAAAACGTTTCCTCGGCAGTTCGACTGCCAGCGAGGACCCCCAAAAAACCCTTTGCAATCCCGAAAAATATTCTGAACTACCCCAAAATTTTAAAACTTTCAACAATGGATCTCTTGGCTCTGGCATCGATGA	Fungi	Ascomycota	Dothideomycetes	Pleosporales	NA	NA	NA	na	na	na	na	na	na	na	na	na
AAGTCATAACAAGGTTTCCGTAGGTGAACCTGCGGAAGGATCATTAATAGTGCCCTCTGATGCAAATCATTGGATTAGATCTGCTCTCTTCGCAAGAAGAGGGTTTCCATACACACCGTGAACTGTGGCTTCGGCCATCACAAACTGTTAGTAATGAATGTAATATCATAACAAAAACAAAACTTTTAACAACGGATCTCTTGGCTCTCGCATCGATGAAGAACGCAGCCTGT	Fungi	Basidiomycota	Tremellomycetes	Tremellales	Bulleribasidiaceae	Vishniacozyma	victoriae	NA	NA	Saprotroph	NA	NA	NA	NA	NA	NA
AAGTCGTAACAAGGTCTCCGTAGGTGAACCTGCGGAGGGATCATTACCGAGTGAAGGGCCTCTGGCCCGGACTCCCAACCCCATGTGACCCGACACTGTTGCCTCGGGGGCGACCCGGCTCTTCGGAGCGGGGGCCCCCGGTGGACCATCAAACACTGCATCTGTGCGTCTGAGTCAAATGATAAATCAATCAAAACTTTCAACAACGGATCTCTTGGTTCTGGCATCGATGA	Fungi	Ascomycota	Dothideomycetes	Capnodiales	NA	NA	NA	na	na	na	na	na	na	na	na	na
AAGTCGTAACAAGGTTTCCGTAGGTGAACCTGCGGAAGGATCATTAATGAAATTCAAGGACGCTCTTTTTAGAGGTCCGACCAATTACATTTTACCTTTACTCTGTGCACACACTACTCTTTACACCATTTTTAACTCTATAGTTTTAAGAATGTAAAACAAGTCTCGAAAGAGCAACATAACAAAACAAAACTTTCGGCAACGGATCTCTTGGCTCTCGCATCGATGAAGAA	Fungi	Basidiomycota	Cystobasidiomycetes	Cystobasidiomycetes_ord_Incertae_sedis	Symmetrosporaceae	Symmetrospora	coprosmae	NA	NA	Saprotroph	NA	NA	NA	NA	NA	NA
AAGTCGTAACAAGGTTTCCGTAGGTGAACCTGCGGAAGGATCATTAATGAAAATGTGTTGCCGGGGCCCATAATCCCGGCACTAACCTTCTTATCCATAACACCTGTGCACTGTTGGATGCTTGCATCCACTTTTATACTAAACAATTTGTAACAAATGTAGTCTTATTATAATTAATAAAACTTTTAACAACGGATCTCTTGGCTCTCGCATCGATGAAGAACGCAGCCTGT	Fungi	Basidiomycota	Tremellomycetes	Filobasidiales	Filobasidiaceae	Filobasidium	wieringae	Filobasidium	13	Saprotroph	Undefined Saprotroph	NULL	Facultative Yeast	Highly Probable	NULL	Kurtzman CP, et al. (eds.) 2011. The Yeasts, a Taxonomic Study. Fifth Edition. Vols 1-3. Elsevier, San Diego (ISBN: 9780444521491)
AAGTCGTAACAAGGTTTCCGTAGGTGAACCTGCGGAAGGATCATTATTGAATAAACATGAACAGGCTGTTGCTGGCCCCCCCTGGGGGTATGTGCACGCTTGTCATCTTTATAATTTCTCCAACCTGTGCACACACCTTGTAGACCTGAATGAATTCTTATTCGAGTTGGGGACTGCTGTGCTCAATAAAAGTCGGCTTTCCCTTGTATTTTTCAGGTCTATGTCATTTTCACAACCTCTAGAACACGTTTAGAATGTTGAATCAGGTCCTTGTACCTATAATAAAAGTTATATACAACTTTCAGCAACGGATCTCTTGGCTCTC	Fungi	Basidiomycota	Agaricomycetes	Agaricales	Inocybaceae	Inocybe	whitei	Inocybe	13	Symbiotroph	Ectomycorrhizal	NULL	Agaricoid	Highly Probable	Sensu stricto (Matheny 2009).	Rinaldi AC, et al. 2008. Fungal Diversity 33:1-45 ((http://www.fungaldiversity.org/fdp/sfdp/33-1.pdf)); Matheny PB. 2009. McIlvainea 18:11-21 ((https://namyco.org/docs/3_Matheny.pdf)); Tedersoo L, et al. 2010. Mycorrhiza 20:217-263 ((https://doi.org/10.1007/s00572-009-0274-x)); http://mycorrhizas.info/ecmf.html ((http://mycorrhizas.info/ecmf.html))
AAGTCGTAACAAGGTTTCCGTAGGTGAACCTGCGGAAGGATCATTATTGTCGTCTACGTGGTCTTCGGGCCCCCAAACACAATAACCCTTGTCTTTTTTTGTGCACCCTTTGTTTCCTCGGCAGCTTTGCCTGCCAACGAGGACCCCCCAAAAACCTTTTGCAATCCTAGTATAACAATCTGAAAACAAACAATATTAAAACTTTCAACAATGGATCTCTTGGCTCTGGCATC	Fungi	Ascomycota	Dothideomycetes	Pleosporales	Lophiostomataceae	Sigarispora	coronillae	Lophiostomataceae	9	Pathotroph-Saprotroph	Plant Pathogen-Undefined Saprotroph	NULL	Microfungus	Probable	Saprobic or necrotrophic on herbaceous and woody stems (Cannon & Kirk 2007)	Cannon PF, Kirk PM. 2007. Fungal Families of the World. CAB International, Cambridge (ISBN: 978-0851998275)
AAGTCGTAACAAGGTCTCCGTTGGTGAACCAGCGGAGGGATCATTATAGAGTTAACAAAACAACTCCCAACCCTTTGTGAACCTTACCTACCGTTGCTTCGGCGGACCGCCCCGGGCGCTGCGTGCCCCGGACCCAAGGCGCCCGCCGGGGACCACACGAACCCTGTTTAACAAACATGTGTATCCTCTGAGCGAGCCGAAAGGCAACAAAACAAATCAAAACTTTCAACAACGGATCTCTTGGTTCTG	Fungi	Ascomycota	Sordariomycetes	Hypocreales	Hypocreales_fam_Incertae_sedis	Trichothecium	roseum	Trichothecium	13	Pathotroph	Plant Pathogen	NULL	NULL	Probable	NULL	The American Phytopathological Society Common Names of Plant Diseases ((http://www.apsnet.org/publications/commonnames/Pages/default.aspx))
AAGTCGTAACAAGGTTTCCGTAGGTGAACCTGCGGAAGGATCATTGTCGAAACCTGCCTAGCAGAACGACCCGGGAACTAGTTTCAAAGCGGGGGGGCGAGGGGTCCTGCGGCTCCTTGTCCCCTTTATCCCGGGGGGGTTGCGCTGCGCTCGCGCGGCCGACCCTTCCGGGCGTACAAACGAACACCGGCGCGAACTGCGCCAAGGAAATTGAACGAGAGAGCGCGTCGTCCCGTCGCCCCGGAAACGGTGTGCGCGGGCGGCGTCGTCATCTTCAAATATGTCAAAACGACTCTCGGCAACGGATATCTCGGCTCTC	Fungi	NA	NA	NA	NA	NA	NA	na	na	na	na	na	na	na	na	na
AAGTCGTAACAAGGTTTCCGTAGGTGAACCTGCGGAAGGATCATTGTCGATGCCTTACATGCAGTCCAACACGTGAATCAGTTTGAATACATATGGTTGGCTTGAGGTGTTCTACACCTCGGCTTACCTCTTGGTTCAGAGGAAGACGACGAAGTGCGTCCTCCTTTGTGCCAAAACTCAAACCCCGGCGCTGAATGCGTCAAGGAATTTAAATTTTGCTCTGAGCACACCTGCATGGCACCGGAGACGGTTTTCGTGCGTGTTGTGTTTTGACACATGATATAGAATGACTCTCGGCAACGGATATCTAGGCTCTT	Fungi	NA	NA	NA	NA	NA	NA	na	na	na	na	na	na	na	na	na
AAGTCGTAACAAGGTTTCCGTAGGTGAACCTGCGGAAGGATCATTATTAAACGTTACTTCGGTAACTTAATATCCTTAACACCTGTGCATCTTGTCGCTCCGGCGATATTATACAAACATCAGTGTAAAGAATGTATTATATTATAACAAATACAACTTTCAACAACGGATCTCTTGGCTCTCGCATCGATGAAGAACGCAGCCTGTCTCTTATACACATCTCCGAGCCCACG	Fungi	Basidiomycota	Tremellomycetes	Tremellales	Bulleribasidiaceae	Hannaella	luteola	NA	NA	Saprotroph	NA	NA	NA	NA	NA	NA
AAGTCATAACAAGGTTTCCGTAGGTGAACCTGCGGAAGGATCATTATTGAATTCGGCCTCTGGCCTTATACACATAATATAACACTGTGAACCGTGGCTTCGGCCCAAACTATAAGTCTTGAATGTAATATATCATAACAAAATACAACTTTTAACAACGGATCTCTTGGCTCTCGCATCGATGAAGAACGCAGCCTGTCTCTTATACACATCTCCGAGCCCACGAGACCGTA	Fungi	Basidiomycota	Tremellomycetes	Tremellales	Bulleribasidiaceae	Vishniacozyma	dimennae	NA	NA	Saprotroph	NA	NA	NA	NA	NA	NA
AAGTCATAACAAGGTTTCCGTAGGTGAACCTGCGGAAGGATCATTAATGAAGTGAGCCTTCGCAAGAAGGTGAACAACACACCGTGAACGATTACATGTGTCTTGAATGTATTACTATAACATAAGAACAACTTTCAACAACGGATCTCTTGGCTCTCGCATCGATGAAGAACGCAGCCTGTCTCTTATACACATCTCCGAGCCCACGAGACCGTACTAGATCTCGTATGCCG	Fungi	NA	NA	NA	NA	NA	NA	na	na	na	na	na	na	na	na	na
AAGTCATAACAAGGTTTCCGTAGGTGAACCTGCGGAAGGATCATTATTGAATTCGGCCTTTTGGCCTTATACACATAATACACTGTGAACCGTGGCTTCGGCCCAAACTTGAAGTCTAGAATGTAACATATCATAACAAAATACAACTTTTAACAACGGATCTCTTGGCTCTCGCATCGATGAAGAACGCAGCCTGTCTCTTATACACATCTCCGAGCCCACGAGACCGTACT	Fungi	Basidiomycota	Tremellomycetes	Tremellales	Bulleribasidiaceae	Vishniacozyma	dimennae	NA	NA	Saprotroph	NA	NA	NA	NA	NA	NA
AAGTCATAACAAGGTTTCCGTAGGTGAACCTGCGGAAGGATCATTATTGAATTCGGCCTTTTGGCCTTATACACATAATATACACTGTGAACCGTGGCTTCGGCCCAAACTTGAAGTCTTGAATGTAATATATCATAACAAAATACAACTTTTAACAACGGATCTCTTGGCTCTCGCATCGATGAAGAACGCAGCCTGTCTCTTATACACATCTCCGAGCCCACGAGACCGTA	Fungi	Basidiomycota	Tremellomycetes	Tremellales	Bulleribasidiaceae	Vishniacozyma	dimennae	NA	NA	Saprotroph	NA	NA	NA	NA	NA	NA
AAGTCATAACAAGGTTTCCGTAGGTGAACCTGCGGAAGGATCATTAATAATGCTCTCTGGCTTCGGTCAGTTGAGTTCAATGAGTGCCTTCTCTTCGGAGTTGGCCATCCACACACACCGTGAACTGTGGCTTCGGCCATCACAAACTGTTAGTAATGAATGTAATATCATAACAAAAACAAAACTTTTAACAACGGATCTCTTGGCTCTCGCATCGATGAAGAACGCAGCCT	Fungi	Basidiomycota	Tremellomycetes	Tremellales	Bulleribasidiaceae	Vishniacozyma	carnescens	NA	NA	Saprotroph	NA	NA	NA	NA	NA	NA
AAGTCGTAACAAGGTTTCCGTAGGTGAACCTGCGGAAGGATCATTACCAATTTCGGGGGACTTCGGTCCCTGTCTGAACCCTTGTCTTTTGAGTACCATTTGTTTCCTTGGTAGGCAAAGCCTACCAATAGGACACCACTTAACCTCTTGTAATTGCAATCAGCGTCAGAAAAAACATAATAGTTACAACTTTCAACAACGGATCTCTTGGTTCTGGCATCGATGAAGAACGC	Fungi	Ascomycota	Dothideomycetes	Pleosporales	Cucurbitariaceae	Neocucurbitaria	juglandicola	Cucurbitariaceae	9	Pathotroph-Saprotroph	Plant Pathogen-Wood Saprotroph	NULL	Microfungus	Probable	Necrotrophic or saprobic on woody plants (Cannon & Kirk 2007)	Cannon PF, Kirk PM. 2007. Fungal Families of the World. CAB International, Cambridge (ISBN: 978-0851998275); Tedersoo L, et al. 2014. Science 346:e1256688 ((https://doi.org/10.1126/science.1256688))
AAGTCGTAACAAGGTTTCCGTAGGTGAACCTGCGGAAGGATCATTACCGAGTTCATGCCCCCCGGGGTAGATCTCCCACCCTTGCTTGAATTACCTTGTTGCTTTGGCGGGCCGCCCTCCCTAGGGAAGGCCACCGGCTCGCCGCTGGTGAGTGCCCGCCGAAGACCAACCAACGTCGTATCACTGCAGCAGTCTGAGTAATATAAAATTGAAGTAAAACTTTCAACAACGGATCTCTTGGCTCTG	Fungi	Ascomycota	Leotiomycetes	Helotiales	NA	NA	NA	na	na	na	na	na	na	na	na	na
AAGTCATAACAAGGTTTCCGTAGGTGAACCTGCGGAAGGATCATTAATAGGTCTTCGAGTGGACATTACACTCGACCCACACACACTGTGAACCGTGGCTTCGGCCCAAACTATTTATGTATTGAATGTGTAAAATCATAACAAAACACAACTTTCAACAACGGATCTCTTGGCTCTCGCATCGATGAAGAACGCAGCCTGTCTCTTATACACATCTCCGAGCCCACGAGACC	Fungi	Basidiomycota	Tremellomycetes	Tremellales	Tremellaceae	Cryptococcus	dimennae	Cryptococcus	13	Pathotroph-Saprotroph-Symbiotroph	Animal Pathogen-Endophyte-Epiphyte-Undefined Saprotroph	NULL	Dimorphic Yeast	Possible	NULL	Andrews JH, et al. 1983. Phytopathology 73:228-234 ((https://doi.org/10.1094/Phyto-73-228)); Kurtzman CP, et al. (eds.) 2011. The Yeasts, a Taxonomic Study. Fifth Edition. Vols 1-3. Elsevier, San Diego (ISBN: 9780444521491)
AAGTCGTAACAAGGTCTCCGTTGGTGAACCAGCGGAGGGATCATTACGAAAGGAGTACCCGTACTCTTAAACCCTCTGTGAACCTACCTATTGTTAGTTGCTTCGGCGGGAGGCCCCTGGGAGGGGCCCCGGGGCCCGGTCCTGAGCCGGGCTCCCGCCGGAGGAGCGCAACCAAAACTCTTGCTGTACCCCAGTGGCACCTCCGAGTAAATAAATAAAAAACAAGTTAAAACTTTCAACAACGGATCTCTTGGTTCTG	Fungi	Ascomycota	Sordariomycetes	Phomatosporales	Phomatosporaceae	Phomatospora	biseriata	NA	NA	Saprotroph	NA	NA	NA	NA	NA	NA
AAGTCATAACAAGGTTTCCGTAGGTGAACCTGCGGAAGGATCATTAATAATGCCCTCTGATGCAAGTCATTGGGTTAGATCTGCTCTCCTCGCAAGAGGAGGGTTTCCATACACACCGTGAACTGTGGCTTCGGCCATCACAAACTGTTAGTAATGAATGTAAAATCATAACAAAAACAAAACTTTTAACAACGGATCTCTTGGCTCTCGCATCGATGAAGAACGCAGCCTGT	Fungi	Basidiomycota	Tremellomycetes	Tremellales	Bulleribasidiaceae	Vishniacozyma	victoriae	NA	NA	Saprotroph	NA	NA	NA	NA	NA	NA
[truncated: 578 more rows]
