# Supplementary material for: Metagenomic Study of Fungal Microbial Communities in Two PDO Somontano Vineyards (Huesca, Spain): Effects of Age, Plant Genotype, and Initial Phytosanitary Status on the Priming and Selection of their Associated Microorganisms
Source: Plants (Basel). 2023 Jun 8;12(12):2251. doi: 10.3390/plants12122251 (PMC10304032; doi:10.3390/plants12122251)
Supplement: Supplementary file 1 [file plants-12-02251-s001.zip › Table S3.xlsx]

## Sheet: OTU_table
Genus	OTU	T1R4	T1R3	T1R2	T1R1	T2R4	T2R3	T2R2	T2R1	T3R5	T3R4	T3R3	T3R1	T4R5	T4R4	T4R3	T4R1	T5R4	T5R3	T5R2	T5R1	T6R5	T6R4	T6R3	T7R3	T7R2	T8R5	T8R3	T8R2	T8R1
g__Phaeomoniella	Phaeomoniella chlamydospora	16481	523	21001	94	69	15450	53541	17164	262	757	17074	2730	11748	57105	33638	4511	151	21776	377	321	1149	4325	879	1110	56	80786	5439	86	25
g__Cladosporium	Cladosporium sp.	2988	23106	28	4266	93	7141	6896	3629	0	7386	15651	1425	398	436	1228	106	12285	9460	14497	17100	1615	11053	7101	14422	14641	908	37286	21	24300
g__Epicoccum	Epicoccum dendrobii	767	14871	21	619	352	1978	605	15	0	14590	2587	330	353	731	0	5298	698	714	2192	1058	0	3571	166	553	74371	1545	199	13	19732
g__Mycosphaerella	Mycosphaerella tassiana	816	4191	530	1465	21	2988	241	6442	6	10252	4012	1481	214	275	89	11	552	1133	53661	3459	2028	1759	7575	486	3859	1284	1165	37	23415
g__Wickerhamomyces	Wickerhamomyces anomalus	0	0	0	0	0	14	0	3	0	0	0	0	0	18	0	15	103075	53	23512	0	0	0	0	22	0	14	0	0	24
g__Alternaria	Alternaria angustiovoidea	501	1699	3539	598	944	6351	4193	2353	5	10460	1151	3523	476	386	1775	1840	333	5493	2555	1735	80	1118	995	194	10877	1647	261	21	10539
g__Eutypa	Eutypa sp.	0	0	53201	60	0	0	0	0	0	0	0	0	0	0	0	0	0	0	0	0	0	0	0	42	0	0	0	0	0
g__Seimatosporium	Seimatosporium vitis	0	23	0	245	7	9426	100	49	0	19	2719	496	404	57	0	0	132	70	56	3043	1107	141	18	0	10	10064	12823	0	7
g__Cladosporium	Cladosporium exasperatum	3540	6184	0	3574	35	5838	2728	1634	0	5675	4365	0	556	42	0	31	103	534	1954	1190	0	1155	334	295	0	91	0	0	520
g__Diplodia	Diplodia seriata	8646	11410	0	866	0	230	941	5479	2	970	1584	99	90	501	1836	110	76	1245	0	0	0	0	37	0	0	53	0	0	752
g__Populocrescentia	Populocrescentia forlicesenensis	511	9	0	3101	0	83	0	2	0	180	0	0	7371	0	0	0	187	20419	0	75	0	390	1316	72	476	0	0	557	0
g__Sporobolomyces	Sporobolomyces roseus	0	0	0	0	0	49	0	0	0	0	0	0	0	0	0	0	0	0	0	0	29087	0	0	0	0	0	2139	0	0
g__Filobasidium	Filobasidium chernovii	55	90	8	355	15	125	1158	0	2	16063	147	6248	39	0	0	47	21	243	351	136	0	256	1198	346	0	801	726	1078	330
g__Vishniacozyma	Vishniacozyma victoriae	0	506	0	55	5037	487	1722	77	202	4215	21	0	98	0	0	7293	0	0	418	231	573	109	46	0	0	604	0	41	7870
g__Neosetophoma	Neosetophoma rosarum	16052	0	0	7583	25	484	0	201	0	382	659	1328	0	6	41	2419	0	226	0	0	0	0	19	0	0	0	0	0	0
g__Sigarispora	Sigarispora sp.	0	32	0	0	476	0	0	7	0	14	2385	9515	14842	0	511	0	0	0	306	79	345	0	0	0	0	0	0	0	0
g__Angustimassarina	Angustimassarina acerina	0	38	86	29	4808	0	0	6	25	33	133	140	12	0	0	1177	0	2583	27	0	0	1653	15502	53	0	1289	68	0	26
g__Cryptococcus	Cryptococcus dimennae	90	0	0	0	0	7	0	0	297	0	0	0	0	86	0	26909	0	0	0	0	0	73	0	19	0	0	0	0	0
g__Platystomum	Platystomum crataegi	0	0	0	0	0	0	0	0	0	0	0	0	0	0	0	0	0	0	0	27088	0	0	0	0	0	0	0	0	0
g__Hannaella	Hannaella luteola	0	0	0	0	26352	0	0	0	0	0	0	0	0	0	0	32	0	0	0	0	0	0	0	0	0	0	0	0	0
g__Neocucurbitaria	s__juglandicola	166	3	221	303	6653	830	76	3	0	1183	11046	1541	86	70	0	1942	239	363	0	31	0	199	39	0	0	0	1103	0	0
g__Orbilia	NA	0	0	0	0	0	0	0	0	0	0	26028	0	0	0	0	0	0	0	0	0	0	0	0	0	0	0	0	0	0
g__Vishniacozyma	s__carnescens	117	225	0	72	7053	55	0	68	80	294	120	0	72	0	337	10711	83	701	0	59	0	620	533	264	10	0	0	0	320
g__Eutypa	NA	0	0	0	0	12	0	0	0	0	29	0	0	0	21652	0	0	0	0	31	0	0	0	0	0	0	0	0	0	0
g__Phaeoacremonium	s__minimum	3	0	0	0	0	19	221	8340	2	0	14	0	4040	0	0	338	0	0	50	37	449	221	7290	0	0	24	0	0	0
g__Didymella	s__keratinophila	0	0	0	22	0	28	0	17	0	0	0	0	0	0	0	57	0	635	0	0	0	3265	26	0	0	0	15975	0	0
g__Aureobasidium	NA	5458	719	285	960	18	1523	58	53	0	1946	2328	101	58	129	0	14	70	250	1624	656	2161	136	392	30	522	76	49	0	191
g__Murilentithecium	s__clematidis	6	59	0	281	0	132	1040	549	0	0	625	0	29	0	0	0	0	0	0	0	15251	0	0	0	0	0	53	0	4
g__Bartalinia	s__robillardoides	7	0	0	0	0	6	0	0	0	17427	8	0	0	0	0	8	0	0	0	0	0	0	4	0	0	0	0	0	0
g__Platystomum	s__crataegi	0	0	0	0	0	0	0	0	0	0	0	0	0	0	0	0	0	0	0	16546	0	0	0	0	0	0	0	0	0
g__Biatriospora	s__antibiotica	247	827	0	0	6394	23	1851	12	1621	14	1608	748	0	144	0	38	0	4	0	57	0	0	0	556	37	873	0	81	0
g__Fusarium	NA	782	0	0	0	0	59	0	0	0	0	0	0	0	0	0	4	30	0	0	0	0	13872	0	69	0	0	202	0	0
g__Kurtzmanomyces	NA	0	0	0	0	6126	0	0	0	0	23	7928	0	0	195	0	118	0	0	0	0	0	0	0	0	0	0	0	0	0
g__Neosetophoma	s__rosarum	0	2748	15	0	0	0	0	0	0	0	0	0	231	0	0	0	0	0	0	78	0	0	0	10571	0	0	0	0	0
g__Eutypa	NA	0	0	0	2	0	0	0	0	0	0	0	5663	2817	0	5007	0	8	0	0	0	0	0	0	3	0	0	0	0	0
g__Nigrograna	NA	0	0	0	24	70	96	0	0	47	0	0	0	0	0	0	0	0	0	0	0	0	11088	0	1207	0	0	0	0	0
g__Eutypa	NA	72	501	0	0	0	0	73	52	0	0	162	0	0	0	0	0	0	0	0	11340	0	0	206	0	0	0	0	0	0
g__Orbilia	NA	0	0	0	0	0	3	394	0	0	0	5746	0	123	0	0	0	0	0	0	5967	0	0	0	0	0	0	0	0	0
g__Acericola	s__italica	0	0	0	178	0	0	2346	0	0	102	31	0	32	0	0	0	14	6753	0	0	0	0	299	1216	0	33	0	892	13
g__Alternaria	NA	367	283	0	183	48	391	200	0	0	1637	413	1804	156	2078	55	465	107	121	231	326	0	159	120	21	6	323	209	26	689
g__Cladosporium	s__grevilleae	150	1403	8	535	14	216	0	473	0	330	698	0	30	154	169	3	680	207	68	26	0	9	69	301	4	0	4840	0	0
g__Biatriospora	s__antibiotica	0	0	0	0	0	0	0	0	0	0	0	0	0	0	0	0	0	0	0	0	0	49	9946	0	0	0	0	0	0
g__Knufia	s__perforans	379	0	0	25	0	196	0	44	0	0	334	1019	2266	0	0	11	35	2162	0	166	0	186	161	933	0	363	656	0	24
g__Neosetophoma	s__lunariae	50	137	0	457	0	2890	177	14	0	121	36	0	28	0	1342	65	18	1998	46	52	0	61	90	0	205	561	0	40	0
g__Vishniacozyma	s__dimennae	0	0	0	0	2007	0	0	0	559	210	63	0	0	0	0	4914	0	0	0	0	0	0	0	0	0	0	0	0	0
g__Seimatosporium	s__italicum	0	0	0	0	0	0	0	0	0	6693	0	0	0	0	0	0	0	0	0	0	0	0	0	0	0	0	0	0	0
g__Sporobolomyces	s__roseus	0	0	0	0	0	10	777	11	0	37	109	14	22	1402	39	0	0	0	0	0	950	69	313	1410	0	832	364	286	31
g__Vishniacozyma	s__victoriae	749	10	5	5	1067	428	85	6	54	135	106	0	39	452	0	960	0	0	228	5	1621	186	145	268	0	0	0	0	0
g__Neoascochyta	NA	0	0	4	0	0	0	0	0	0	0	0	0	0	0	0	0	0	0	0	0	0	6117	56	11	0	316	0	0	0
g__Knufia	s__mediterranea	0	18	0	2045	0	841	0	18	0	0	270	313	230	0	0	15	0	1156	0	87	0	146	110	964	15	44	160	0	0
g__Vishniacozyma	s__tephrensis	98	639	0	0	329	82	0	39	40	1779	26	0	0	0	0	2639	0	0	0	145	0	0	0	0	0	0	0	61	0
g__Pseudocamarosporium	s__propinquum	0	0	0	361	0	0	0	3359	0	0	31	0	1131	141	0	0	0	361	0	0	0	137	0	0	0	0	0	0	0
g__Tremella	s__griseola	0	0	0	0	0	0	0	0	0	0	0	0	0	0	0	5232	0	0	0	0	0	0	0	0	0	0	0	0	0
g__Rhinocladiella	NA	0	0	20	0	0	0	428	0	0	12	179	181	227	708	0	0	160	2572	0	351	0	131	0	43	0	0	34	31	0
g__Cystobasidium	s__ritchiei	0	23	0	18	0	0	0	0	0	0	0	0	0	0	4060	0	0	104	0	7	0	48	27	68	0	0	0	0	0
g__Stemphylium	s__majusculum	825	34	0	207	0	680	0	0	0	239	0	733	30	0	0	9	0	110	89	13	0	9	1169	106	0	0	33	0	11
g__Vishniacozyma	NA	0	0	0	0	0	0	0	0	0	0	0	0	0	0	0	4249	0	0	0	0	0	0	0	0	0	0	0	0	0
g__Gibberella	s__intricans	4046	0	0	0	0	0	0	0	0	0	0	0	0	0	0	0	0	0	0	0	0	11	0	0	0	0	0	0	0
g__Cystofilobasidium	s__macerans	25	0	0	39	0	2	0	0	0	1484	86	0	6	0	0	61	0	0	1017	9	0	89	306	156	0	272	0	452	0
g__Vishniacozyma	s__tephrensis	0	8	1924	14	1664	0	0	0	0	134	0	0	0	0	0	37	0	0	0	0	0	64	0	0	0	0	0	0	0
g__Cladosporium	NA	105	383	0	142	0	91	88	625	0	0	89	0	104	0	310	0	0	0	792	0	827	0	40	22	203	0	0	0	0
g__Sporobolomyces	s__roseus	74	56	30	82	0	0	245	18	0	0	48	0	0	209	0	0	0	29	0	17	0	11	364	130	0	228	2195	0	0
g__Holtermanniella	NA	0	318	0	0	1130	19	0	0	20	0	0	0	0	0	0	1778	0	0	0	0	0	53	0	163	0	0	0	155	0
g__Vishniacozyma	s__victoriae	662	0	0	9	285	0	0	0	0	154	10	0	0	0	0	247	0	0	1607	0	0	0	408	0	29	141	0	0	0
g__Ulocladium	s__chartarum	0	0	0	0	0	0	0	0	0	0	0	0	0	0	0	0	0	0	0	0	3432	0	0	0	0	0	0	0	0
g__Orbilia	NA	0	105	0	0	0	0	0	0	0	67	0	2985	76	0	0	0	0	0	0	0	0	0	0	0	0	0	0	0	0
g__Cladosporium	NA	0	0	0	132	0	0	0	0	0	0	82	74	0	0	0	0	0	0	0	2531	0	118	136	0	0	0	95	0	0
g__Cladosporium	s__grevilleae	57	1725	0	10	0	90	49	28	0	29	34	0	6	0	70	0	35	246	547	0	0	0	27	0	168	0	0	0	0
g__Cladosporium	NA	62	906	0	0	0	0	0	0	0	0	0	0	0	0	0	0	0	59	66	168	93	19	121	209	0	0	1388	0	0
g__Kalmusia	s__variispora	0	46	0	0	0	0	0	0	34	0	62	0	95	63	18	1883	0	120	0	17	179	335	57	0	60	0	0	0	0
g__Epicoccum	s__dendrobii	0	0	0	13	94	14	0	0	1373	0	46	0	0	0	175	48	0	1178	0	0	0	26	0	0	0	0	0	0	0
g__Vishniacozyma	s__dimennae	0	0	0	0	0	0	0	0	0	0	0	0	0	0	0	0	0	0	0	0	0	0	0	118	0	2749	0	0	0
g__Vishniacozyma	s__dimennae	0	0	0	0	473	0	0	0	0	0	0	0	0	0	0	2393	0	0	0	0	0	0	0	0	0	0	0	0	0
g__Buckleyzyma	s__aurantiaca	0	9	0	1062	9	49	0	24	0	0	0	0	99	0	0	165	0	0	0	16	0	101	151	728	84	144	0	0	0
g__Naganishia	s__adeliensis	0	0	0	0	0	0	0	0	0	0	0	0	0	0	0	0	0	0	0	236	0	2222	110	0	0	0	0	0	0
g__Naganishia	s__friedmannii	0	0	0	0	0	0	0	0	0	0	0	0	0	0	0	0	0	0	0	0	0	0	2551	0	0	0	0	0	0
g__Calloria	s__urticae	0	0	0	0	0	0	0	0	0	0	0	0	0	0	0	0	0	97	0	22	0	0	63	2320	0	0	0	0	0
g__Penicillium	s__paczoskii	344	628	0	0	0	8	0	32	0	75	77	0	0	53	729	28	0	0	0	57	0	362	0	0	0	0	0	0	0
g__Rhodotorula	s__babjevae	0	0	0	22	0	8	1730	0	0	0	0	0	0	0	0	0	0	303	0	0	252	0	0	0	0	0	0	0	0
g__Papiliotrema	NA	0	0	0	0	2201	0	0	0	0	0	0	47	0	50	0	9	0	0	0	0	0	0	0	0	0	0	0	0	0
g__Buckleyzyma	s__aurantiaca	0	0	0	1225	0	31	0	0	0	11	0	0	379	0	0	121	0	0	0	0	0	40	180	240	0	0	0	0	0
g__Orbilia	NA	32	12	16	0	0	0	0	6	0	1598	258	0	192	0	0	0	0	0	0	0	0	0	100	0	0	0	0	0	0
g__Seimatosporium	NA	1105	0	0	0	0	0	0	0	0	0	0	0	0	0	0	0	0	0	0	0	0	0	0	49	54	0	0	0	991
g__Didymella	s__keratinophila	0	0	0	0	0	0	0	0	0	0	0	0	0	0	704	36	0	1288	62	53	0	26	0	0	0	0	0	0	0
g__Neooccultibambusa	NA	0	0	9	3	0	0	125	0	7	21	129	0	0	0	0	11	0	1113	94	202	0	263	141	0	0	0	49	0	0
g__Acremonium	NA	8	29	0	0	0	0	0	814	0	0	0	0	0	0	0	0	0	618	35	0	0	0	0	0	0	0	594	0	0
g__Filobasidium	s__magnum	336	20	6	221	18	52	131	14	0	17	8	0	16	0	0	40	0	0	0	21	0	161	102	135	0	0	653	56	0
g__Patellaria	s__quercus	0	0	0	0	0	0	578	0	0	28	0	982	0	0	0	0	0	0	0	0	367	0	0	0	0	0	0	0	0
g__Myrmecridium	s__banksiae	9	397	0	9	5	6	0	0	6	5	0	0	0	0	21	15	10	347	0	27	0	58	235	290	9	0	410	36	0
g__Rhinocladiella	NA	0	0	0	0	0	0	353	0	0	12	28	363	41	83	481	0	109	207	0	100	0	31	0	0	11	0	0	0	25
g__Vishniacozyma	s__dimennae	0	0	0	0	949	0	0	0	0	0	0	0	0	0	0	820	0	0	0	0	0	0	0	0	0	0	0	0	0
g__Vishniacozyma	s__dimennae	0	0	0	0	722	0	0	0	0	0	0	0	0	0	0	1024	0	0	0	0	0	0	0	0	0	0	0	0	0
g__Neosetophoma	s__clematidis	72	1069	0	0	0	0	137	0	0	0	0	85	0	0	0	0	0	178	0	0	0	0	0	39	27	105	0	0	7
g__Neodidymelliopsis	s__ranunculi	0	0	0	0	6	0	0	0	0	0	0	0	0	0	0	196	0	0	0	0	0	0	47	0	0	157	1221	0	0
g__Calloria	NA	0	0	0	0	0	28	0	0	0	131	0	0	0	0	0	0	0	708	0	37	0	0	590	0	0	0	0	0	18
g__Vishniacozyma	s__carnescens	0	0	0	0	295	0	0	0	0	0	0	0	0	0	0	1213	0	0	0	0	0	0	0	0	0	0	0	0	0
g__Wojnowiciella	s__dactylidis	0	0	0	0	0	0	136	358	0	0	7	0	0	0	0	0	0	0	0	0	0	40	955	0	8	0	0	0	0
g__Dioszegia	s__hungarica	0	0	0	72	10	0	0	0	0	0	8	0	0	0	0	40	0	55	0	12	969	0	224	0	0	0	0	40	0
g__Alternaria	NA	0	64	9	0	0	58	0	79	0	521	0	0	42	0	0	0	0	0	513	0	0	0	43	87	0	0	0	0	0
g__Eutypa	NA	0	0	0	0	0	0	0	0	0	0	0	0	0	0	0	0	0	0	0	0	0	0	0	1363	16	18	0	0	0
g__Sigarispora	s__caryophyllacearum	0	0	9	0	0	0	83	0	0	0	0	295	0	0	0	0	42	610	0	0	0	0	48	0	0	0	160	0	43
g__Wickerhamomyces	s__anomalus	0	0	0	0	0	0	0	0	0	0	0	0	0	0	0	0	1278	0	0	0	0	0	0	0	0	0	0	0	0
g__Knufia	s__mediterranea	0	0	0	876	0	83	0	0	0	6	46	0	0	0	0	0	18	149	0	0	0	0	0	80	0	0	0	0	0
g__Mycosphaerella	s__tassiana	0	0	0	27	0	0	140	0	0	0	0	0	11	12	0	0	0	0	739	0	0	0	15	11	0	116	0	150	0
g__Filobasidium	NA	67	16	0	55	395	28	334	0	0	0	23	0	0	0	0	30	64	0	0	40	0	0	39	0	0	67	16	0	0
g__Parathyridaria	NA	0	0	0	0	0	0	296	7	0	0	0	0	0	0	0	0	0	0	0	0	0	800	0	0	0	0	0	0	0
g__Alternaria	NA	138	0	0	0	0	341	203	0	0	2	55	0	0	83	0	48	0	0	0	0	0	158	0	0	0	0	0	0	0
g__Botryotinia	s__ranunculi	0	0	0	13	949	0	0	0	0	56	0	0	0	0	0	10	0	0	0	0	0	0	0	0	0	0	0	0	0
g__Penicillium	s__paczoskii	0	0	0	0	0	0	0	0	0	0	0	0	0	0	0	0	0	0	0	957	0	0	0	0	0	0	0	0	0
g__Rhinocladiella	NA	0	0	0	0	0	0	163	0	0	0	38	0	231	113	0	0	0	197	0	126	0	0	18	69	0	0	0	0	0
g__Vishniacozyma	s__carnescens	0	0	0	0	0	0	0	0	0	0	0	0	0	0	0	948	0	0	0	0	0	0	0	0	0	0	0	0	0
g__Exophiala	s__capensis	0	0	0	0	0	0	0	0	0	0	0	0	826	103	0	0	0	0	0	14	0	0	0	0	0	0	0	0	0
g__Phaeophyscia	NA	0	0	0	88	0	4	0	0	0	0	0	464	0	54	0	0	0	0	0	0	327	4	0	0	0	0	0	0	0
g__Trichoderma	NA	0	0	0	0	0	0	0	0	0	0	0	0	0	0	0	0	0	0	0	0	938	0	0	0	0	0	0	0	0
g__Calloria	s__urticae	0	0	0	0	0	0	0	0	0	0	0	0	63	0	0	12	0	0	0	0	0	19	141	389	0	0	284	0	0
g__Rhizophlyctis	NA	0	0	0	0	0	0	0	0	0	0	0	0	0	0	0	0	0	0	0	0	0	0	79	829	0	0	0	0	0
g__Neocucurbitaria	s__juglandicola	0	0	0	0	868	0	0	0	0	0	0	0	35	0	0	0	0	0	0	0	0	0	0	0	0	0	0	0	0
g__Kalmusia	s__variispora	16	0	0	0	0	66	0	0	0	0	101	0	0	0	0	0	0	0	0	0	351	0	0	0	368	0	0	0	0
g__Knufia	s__mediterranea	0	0	0	34	0	78	0	0	0	0	0	0	0	0	0	0	18	0	0	0	0	197	0	500	0	0	30	0	0
g__Arthrinium	s__pseudosinense	0	0	0	0	0	0	0	0	0	0	0	0	0	0	0	0	0	0	0	0	0	0	0	0	0	0	0	0	856
g__Vishniacozyma	s__victoriae	0	0	0	0	844	0	0	0	0	0	0	0	0	0	0	0	0	0	0	0	0	0	0	0	0	0	0	0	0
g__Phanerochaete	NA	0	0	18	0	0	0	0	0	0	0	0	0	0	0	0	0	0	816	0	0	0	0	0	0	0	0	0	0	0
g__Alternaria	NA	0	0	0	0	0	0	0	0	0	0	0	0	0	0	0	0	0	0	0	0	0	0	0	0	0	0	0	0	822
g__Alternaria	s__terricola	0	0	0	0	0	158	0	0	0	0	0	0	0	0	0	0	0	0	0	52	0	506	0	0	77	0	0	0	0
g__Filobasidium	NA	9	18	11	179	39	0	105	9	0	42	0	0	0	0	0	0	0	224	0	0	0	14	20	32	0	0	0	41	0
g__Rhinocladiella	NA	0	0	7	0	0	0	0	0	0	0	0	0	88	39	0	0	0	584	0	0	0	0	0	0	0	0	0	0	0
g__Cryptococcus	s__dimennae	0	0	0	0	0	0	0	0	0	0	0	0	0	0	0	0	0	0	0	0	0	0	0	472	0	244	0	0	0
g__Cystobasidium	NA	0	7	0	16	20	28	0	8	0	0	11	0	0	0	0	612	0	0	0	0	0	0	0	0	0	0	0	0	0
g__Vishniacozyma	s__dimennae	0	0	0	0	0	0	0	0	0	0	0	0	31	138	0	0	64	281	0	182	0	0	0	0	0	0	0	0	0
g__Vishniacozyma	s__dimennae	0	0	0	0	270	0	0	0	163	0	0	0	0	0	0	254	0	0	0	0	0	0	0	0	0	0	0	0	0
g__Cladosporium	NA	0	0	0	0	0	0	0	0	0	0	0	0	0	0	0	0	0	63	0	357	0	0	121	146	0	0	0	0	0
g__Cryptococcus	s__dimennae	0	0	0	0	40	0	0	0	0	0	0	0	0	0	0	646	0	0	0	0	0	0	0	0	0	0	0	0	0
g__Rhinocladiella	NA	0	0	0	0	0	73	0	0	0	0	51	0	0	310	0	0	0	0	0	60	0	17	0	0	0	175	0	0	0
g__Seimatosporium	s__italicum	0	0	0	0	0	0	0	0	0	0	0	0	0	0	0	0	0	0	0	0	0	0	0	0	681	0	0	0	0
g__Vishniacozyma	s__dimennae	0	0	0	0	0	0	0	0	0	0	0	0	0	0	674	0	0	0	0	0	0	0	0	0	0	0	0	0	0
g__Vishniacozyma	s__carnescens	0	0	0	0	0	0	0	0	0	0	0	0	0	0	0	669	0	0	0	0	0	0	0	0	0	0	0	0	0
g__Vishniacozyma	s__victoriae	381	0	0	0	0	0	0	0	0	286	0	0	0	0	0	0	0	0	0	0	0	0	0	0	0	0	0	0	0
g__Didymella	s__keratinophila	0	0	0	0	0	0	0	0	0	0	0	0	0	0	0	0	0	0	0	638	0	0	0	26	0	0	0	0	0
g__Symmetrospora	s__coprosmae	0	10	0	160	11	15	73	7	0	5	0	0	22	0	0	41	9	0	0	0	0	21	29	0	0	260	0	0	0
g__Parastagonospora	s__phoenicicola	0	0	0	0	0	0	660	0	0	0	0	0	0	0	0	0	0	0	0	0	0	0	0	0	0	0	0	0	0
g__Filobasidium	s__chernovii	0	0	0	0	0	0	0	36	0	0	0	0	0	0	0	0	0	0	0	0	471	0	0	0	146	0	0	0	0
g__Rhinocladiella	NA	0	0	0	0	0	0	0	0	0	0	0	0	121	67	0	0	0	0	0	0	0	0	210	22	0	0	231	0	0
g__Naganishia	s__diffluens	0	0	0	0	0	0	0	0	2	0	0	0	0	0	0	0	0	0	0	0	615	0	0	22	2	0	4	0	0
g__Meira	NA	0	0	0	0	0	0	0	323	0	17	4	0	0	0	297	0	0	0	0	0	0	0	0	0	0	0	0	0	0
g__Phellinus	s__rhamni	0	0	0	0	0	0	0	0	0	0	0	0	632	0	0	0	0	0	0	0	0	0	0	0	0	0	0	0	0
g__Bipolaris	s__axonopicola	0	0	0	0	0	0	0	0	0	0	0	0	0	0	599	0	0	0	0	0	0	0	0	0	0	0	0	0	0
g__Vishniacozyma	s__tephrensis	0	0	11	0	85	0	0	0	0	42	0	0	0	0	0	416	0	0	0	0	0	0	0	44	0	0	0	0	0
g__Parastagonospora	s__phoenicicola	0	0	0	0	0	0	591	0	0	0	0	0	0	0	0	0	0	0	0	0	0	0	0	0	0	0	0	0	0
g__Parastagonospora	s__phoenicicola	0	0	0	0	0	0	590	0	0	0	0	0	0	0	0	0	0	0	0	0	0	0	0	0	0	0	0	0	0
g__Myrmecridium	s__sorbicola	0	0	0	0	0	0	0	0	0	0	0	0	0	0	0	0	0	0	0	0	0	0	571	16	0	0	0	0	0
g__Sporobolomyces	s__roseus	0	0	0	0	0	0	168	0	0	0	0	0	0	0	0	0	0	0	0	0	0	0	44	0	367	0	0	0	0
g__Sigarispora	NA	0	0	0	0	0	0	0	0	0	0	0	0	0	321	0	0	0	0	0	0	0	0	238	0	0	0	0	0	0
g__Phomatospora	s__biseriata	0	0	0	0	0	0	0	0	0	0	0	0	0	0	0	0	0	0	0	0	0	0	0	0	0	0	548	0	0
g__Botrytis	s__cinerea	0	23	0	0	0	0	0	0	0	0	164	0	0	0	0	0	307	0	0	3	0	0	43	0	0	0	0	0	0
g__Malassezia	NA	21	7	0	0	0	0	0	0	0	0	32	0	0	0	0	0	0	0	0	19	0	0	5	69	5	381	0	0	0
g__Inocybe	s__serotina	338	44	30	16	0	5	0	4	0	0	69	0	0	0	0	0	0	0	0	30	0	0	0	0	0	0	0	0	0
g__Phomatospora	s__biseriata	0	0	0	0	0	0	0	0	0	5	0	520	0	0	0	0	0	0	0	0	0	0	0	0	0	0	0	0	0
g__Vishniacozyma	s__victoriae	122	0	0	0	87	0	0	0	0	0	0	211	0	94	0	0	0	0	0	0	0	0	0	0	0	0	0	0	0
g__Phaeomoniella	s__chlamydospora	52	0	27	0	0	48	36	34	0	0	39	0	28	41	52	0	0	83	0	0	0	0	0	0	0	59	14	0	0
g__Sporidesmium	s__melaleucae	0	0	0	0	0	0	0	0	0	0	0	0	0	0	0	0	0	0	0	0	0	0	509	0	0	0	0	0	0
g__Geosmithia	NA	0	152	0	24	0	0	0	3	0	0	0	0	0	0	0	17	0	122	0	0	0	0	119	0	0	64	0	0	0
g__Vishniacozyma	s__dimennae	0	0	0	0	493	0	0	0	0	0	0	0	0	0	0	0	0	0	0	0	0	0	0	0	0	0	0	0	0
g__Cladosporium	NA	0	490	0	0	0	0	0	0	0	0	0	0	0	0	0	0	0	0	0	0	0	0	0	0	0	0	0	0	0
g__Phaeomoniella	s__chlamydospora	44	0	10	0	0	59	59	62	0	0	26	0	17	36	34	0	0	64	0	0	0	0	0	0	0	74	0	0	0
g__Vishniacozyma	s__victoriae	0	0	0	0	282	0	0	0	0	0	0	0	0	0	0	202	0	0	0	0	0	0	0	0	0	0	0	0	0
g__Talaromyces	NA	0	0	0	0	0	0	0	0	0	0	0	0	0	0	0	0	0	0	0	0	482	0	0	0	0	0	0	0	0
g__Vishniacozyma	s__carnescens	0	0	0	0	434	0	0	0	0	0	0	0	0	0	0	46	0	0	0	0	0	0	0	0	0	0	0	0	0
g__Vishniacozyma	s__dimennae	254	30	0	167	0	0	0	0	0	0	0	0	0	0	0	0	0	0	0	0	0	0	0	0	0	0	0	0	0
g__Vishniacozyma	s__heimaeyensis	0	8	0	0	329	0	0	0	0	0	0	0	0	0	0	113	0	0	0	0	0	0	0	0	0	0	0	0	0
g__Vermiconia	s__calcicola	0	3	0	5	0	28	0	0	0	0	0	0	401	0	0	13	0	0	0	0	0	0	0	0	0	0	0	0	0
g__Phomatospora	s__biseriata	0	0	0	0	0	0	347	0	0	0	0	83	0	0	0	0	0	0	0	0	0	0	6	0	0	0	0	0	0
g__Phellinus	s__rhamni	0	0	0	0	0	0	0	0	0	0	0	0	427	0	0	0	0	0	0	0	0	0	0	0	0	0	0	0	0
g__Vishniacozyma	s__carnescens	16	0	0	0	0	0	0	0	0	0	0	0	9	0	0	343	0	0	53	4	0	0	0	0	0	0	0	0	0
g__Cystobasidium	NA	0	0	0	0	0	108	0	0	0	0	0	0	59	0	0	221	0	0	0	0	0	0	37	0	0	0	0	0	0
g__Paraphoma	s__rhaphiolepidis	9	0	0	0	0	7	0	0	0	0	0	0	0	0	0	0	0	205	150	0	0	6	0	0	0	44	0	0	0
g__Vishniacozyma	s__globispora	0	0	0	0	421	0	0	0	0	0	0	0	0	0	0	0	0	0	0	0	0	0	0	0	0	0	0	0	0
g__Cyphellophora	NA	0	4	0	59	0	80	0	12	0	14	49	0	33	31	0	0	0	40	0	22	0	2	0	34	0	0	0	40	0
g__Exophiala	s__psychrophila	0	0	0	0	0	0	0	0	0	0	0	0	0	0	0	0	0	410	0	0	0	0	0	0	0	0	0	0	0
g__Malassezia	NA	0	0	0	0	0	0	161	0	0	0	0	209	0	0	0	0	0	0	0	0	0	0	0	28	0	11	0	0	0
g__Pleurophoma	s__ossicola	0	6	0	0	0	6	0	55	0	0	0	0	0	167	0	0	0	0	0	129	0	41	0	0	0	0	0	0	0
g__Penicillium	s__glandicola	0	0	0	0	0	0	0	0	0	0	0	0	70	0	0	0	0	0	0	0	0	0	0	12	0	0	31	274	12
g__Rhinocladiella	NA	0	0	0	0	0	0	0	0	0	0	0	0	0	0	0	0	0	0	0	0	0	0	394	0	0	0	0	0	0
g__Sporobolomyces	s__roseus	0	0	0	0	0	0	0	0	0	0	0	0	0	0	0	0	0	0	0	0	393	0	0	0	0	0	0	0	0
g__Vishniacozyma	s__victoriae	0	0	0	0	0	0	0	0	0	0	0	0	0	0	0	241	0	0	0	0	0	0	0	0	76	0	73	0	0
g__Neooccultibambusa	NA	0	0	0	0	0	0	0	0	0	0	379	0	0	0	0	0	0	0	0	7	0	0	0	0	0	0	0	0	0
g__Vishniacozyma	s__carnescens	0	0	0	0	0	0	0	0	0	0	0	0	0	0	0	382	0	0	0	0	0	0	0	0	0	0	0	0	0
g__Vishniacozyma	s__victoriae	0	0	19	0	0	0	0	0	0	0	0	0	0	0	0	0	0	0	0	19	0	36	302	0	0	0	0	0	0
g__Malassezia	NA	0	0	0	0	0	0	97	0	0	0	0	0	0	0	0	0	0	0	0	0	0	0	0	0	0	279	0	0	0
g__Pyrenophora	s__chaetomioides	0	0	0	0	0	0	0	0	0	0	0	0	0	0	0	0	0	0	371	0	0	0	0	0	0	0	0	0	0
g__Fusarium	s__asiaticum	355	0	0	0	0	0	0	0	0	0	0	0	0	0	0	0	0	0	0	0	0	0	0	0	0	0	0	0	0
g__Genolevuria	s__armeniaca	0	0	0	0	0	0	0	0	0	0	0	0	0	0	0	355	0	0	0	0	0	0	0	0	0	0	0	0	0
g__Cystofilobasidium	s__infirmominiatum	0	0	0	0	0	0	0	0	0	351	0	0	0	0	0	0	0	0	0	0	0	0	0	0	0	0	0	0	0
g__Knufia	s__perforans	0	0	0	0	0	0	0	0	0	0	0	0	59	0	109	0	0	0	0	0	0	0	0	183	0	0	0	0	0
g__Rhinocladiella	NA	0	0	0	0	0	0	0	0	0	0	0	0	0	0	0	0	0	0	0	0	0	0	0	0	0	0	348	0	0
g__Articulospora	s__proliferata	0	0	0	0	0	0	0	0	0	149	0	0	0	0	0	0	0	0	171	0	0	0	0	0	26	0	0	0	0
g__Spegazzinia	NA	0	0	0	0	0	0	331	0	0	0	0	0	0	0	0	0	0	0	0	0	0	0	5	0	0	0	0	0	0
g__Cladosporium	NA	0	0	0	0	0	0	0	0	0	0	0	0	0	0	0	0	336	0	0	0	0	0	0	0	0	0	0	0	0
g__Vishniacozyma	s__dimennae	0	0	0	0	0	0	0	0	0	0	0	0	0	0	0	0	0	0	0	0	0	0	0	152	0	0	0	0	178
g__Platystomum	s__crataegi	0	0	0	0	0	0	0	0	0	0	0	0	0	0	0	0	0	0	0	0	0	326	0	0	0	0	0	0	0
g__Cladosporium	s__grevilleae	0	0	0	0	0	0	0	0	0	104	0	0	0	0	0	0	0	0	0	217	0	0	0	0	0	0	0	0	0
g__Blumeria	s__graminis	0	0	0	0	0	0	0	0	0	0	0	0	0	0	0	0	0	0	0	0	321	0	0	0	0	0	0	0	0
g__Rhinocladiella	NA	0	0	0	0	0	0	0	0	0	0	0	0	0	69	0	0	0	220	0	0	0	30	0	0	0	0	0	0	0
g__Hawksworthiana	s__clematidicola	0	0	0	0	0	0	0	0	0	0	0	0	12	0	0	0	0	245	0	0	0	0	0	39	22	0	0	0	0
g__Rachicladosporium	s__inconspicuum	0	0	0	0	0	0	0	0	0	0	0	0	313	0	0	0	0	0	0	0	0	0	0	0	0	0	0	0	0
g__Platystomum	s__crataegi	0	0	0	0	0	0	0	0	0	0	0	0	0	0	0	0	0	0	0	0	0	0	310	0	0	0	0	0	0
g__Epicoccum	s__dendrobii	0	46	0	0	0	0	0	0	0	24	0	0	0	0	0	21	0	0	0	0	0	8	0	0	154	0	0	0	55
g__Malassezia	NA	0	0	0	34	0	6	0	0	0	0	0	41	0	0	0	0	0	0	0	0	219	0	0	0	5	0	0	0	0
g__Malassezia	NA	54	0	0	0	0	0	132	0	0	17	20	0	0	0	0	0	0	59	5	10	0	0	0	0	0	0	6	0	0
g__Niesslia	s__tenuis	0	0	0	0	0	0	0	0	0	0	0	0	0	0	0	0	0	0	0	0	298	0	0	0	0	0	0	0	0
g__Phaeoacremonium	s__minimum	0	0	0	0	0	0	297	0	0	0	0	0	0	0	0	0	0	0	0	0	0	0	0	0	0	0	0	0	0
g__Paraconiothyrium	s__brasiliense	17	0	112	0	0	0	0	0	0	0	0	0	0	0	0	0	0	0	0	0	0	0	0	0	0	0	0	167	0
g__Knufia	NA	0	0	0	0	0	0	0	0	0	0	0	0	0	0	0	0	0	0	0	0	0	0	0	0	0	0	290	0	0
g__Sarocladium	s__bactrocephalum	0	0	0	0	0	0	0	0	0	0	0	0	0	0	0	0	0	276	6	0	0	0	0	0	0	0	0	0	0
g__Cladosporium	s__delicatulum	0	22	0	0	0	0	31	0	0	9	5	0	0	0	0	0	25	25	8	42	0	24	18	20	9	0	22	0	21
g__Paraconiothyrium	s__brasiliense	0	0	0	0	0	0	0	0	0	0	0	0	0	0	0	0	0	0	0	256	0	0	0	0	25	0	0	0	0
g__Cladosporium	NA	0	19	0	0	0	27	0	0	0	13	27	0	0	0	0	0	15	16	14	18	0	0	25	0	10	0	52	0	42
g__Phaeoacremonium	s__minimum	0	0	0	0	0	0	0	0	0	0	0	0	0	22	219	0	0	0	0	0	0	0	0	0	0	0	35	0	0
g__Pseudocoleophoma	s__polygonicola	0	0	0	0	0	0	0	0	0	0	0	0	0	0	0	0	0	0	19	0	0	0	255	0	0	0	0	0	0
g__Orbilia	NA	0	0	0	0	0	0	0	0	0	0	0	271	0	0	0	0	0	0	0	0	0	0	0	0	0	0	0	0	0
g__Inocybe	s__serotina	201	0	0	0	0	0	0	0	0	16	41	0	4	0	0	0	0	0	0	0	0	0	0	0	0	0	0	0	0
g__Alternaria	NA	0	0	0	0	0	0	260	0	0	0	0	0	0	0	0	0	0	0	0	0	0	0	0	0	0	0	0	0	0
g__Debaryomyces	NA	0	0	0	0	0	0	0	0	0	0	0	0	0	0	0	0	0	0	0	0	260	0	0	0	0	0	0	0	0
g__Arthrinium	s__guizhouense	0	0	0	0	0	0	0	0	0	0	0	0	0	0	0	0	0	0	0	259	0	0	0	0	0	0	0	0	0
g__Alternaria	s__terricola	0	0	0	0	0	0	0	0	0	0	255	0	0	0	0	0	0	0	0	0	0	0	0	0	0	0	0	0	0
g__Meira	NA	0	252	0	0	0	0	0	0	0	0	0	0	0	0	0	0	0	0	0	0	0	0	0	0	0	0	0	0	0
g__Athallia	s__cerinella	0	8	0	0	0	2	0	0	0	0	0	0	6	0	0	0	0	0	0	2	0	0	166	0	6	0	0	59	0
g__Sigarispora	s__caryophyllacearum	0	0	0	0	0	0	0	0	0	0	0	0	0	0	0	0	0	0	0	0	0	201	0	0	0	0	0	46	0
g__Didymella	s__negriana	0	0	0	215	0	0	0	21	0	0	0	0	0	0	0	6	0	0	0	0	0	0	0	0	0	0	0	0	0
g__Fusarium	NA	0	0	18	0	0	0	42	0	0	0	0	0	0	64	0	0	0	0	0	0	0	0	0	44	0	73	0	0	0
g__Bryochiton	s__monascus	0	0	0	0	0	0	0	0	0	0	0	0	241	0	0	0	0	0	0	0	0	0	0	0	0	0	0	0	0
g__Rhinocladiella	NA	0	0	0	0	0	0	0	0	0	0	0	0	0	0	0	0	0	238	0	0	0	0	0	0	0	0	0	0	0
g__Keissleriella	s__rosarum	0	0	0	0	0	237	0	0	0	0	0	0	0	0	0	0	0	0	0	0	0	0	0	0	0	0	0	0	0
g__Vishniacozyma	s__dimennae	0	0	0	0	0	0	0	0	0	0	0	0	0	0	0	0	0	0	0	0	0	236	0	0	0	0	0	0	0
g__Filobasidium	s__floriforme	0	0	0	16	0	13	0	10	0	0	0	0	24	0	50	0	0	0	0	45	0	0	73	0	0	0	0	0	0
g__Rhinocladiella	NA	0	0	0	0	0	0	0	0	0	0	0	0	0	0	0	0	0	224	0	0	0	0	0	0	0	0	0	0	0
g__Phaeomoniella	s__chlamydospora	0	0	33	0	0	0	49	0	0	0	0	0	0	23	33	0	0	28	0	0	0	0	0	0	0	56	0	0	0
g__Cytospora	s__populina	0	0	0	0	0	0	0	0	0	0	44	0	0	0	0	0	0	0	0	0	0	0	0	0	0	177	0	0	0
g__Cryptococcus	s__dimennae	19	0	0	0	0	10	0	0	0	0	0	0	0	0	0	0	0	0	0	0	0	191	0	0	0	0	0	0	0
g__Myriangium	s__citri	0	0	0	11	0	0	0	0	0	12	0	0	6	0	0	0	0	0	0	0	0	0	191	0	0	0	0	0	0
g__Orbilia	NA	0	0	0	0	0	81	0	0	0	0	89	0	45	0	0	0	0	0	0	0	0	0	0	0	0	0	0	0	0
g__Papiliotrema	s__aurea	0	0	0	0	140	0	0	0	0	0	0	0	0	0	0	67	0	0	0	0	0	0	0	0	0	0	0	0	0
g__Fusarium	NA	0	0	0	0	0	0	0	0	0	0	0	0	0	0	0	0	0	0	5	0	0	0	200	0	0	0	0	0	0
g__Vishniacozyma	s__carnescens	0	0	0	0	0	0	0	0	0	0	0	0	0	0	0	199	0	0	0	0	0	0	0	0	0	0	0	0	0
g__Ulocladium	s__chartarum	0	0	0	0	0	0	0	0	0	0	0	0	0	0	0	0	0	0	0	0	189	0	0	0	0	0	0	0	0
g__Montagnula	NA	187	0	0	0	0	0	0	0	0	0	0	0	0	0	0	0	0	0	0	0	0	0	0	0	0	0	0	0	0
g__Epicoccum	s__dendrobii	0	38	0	0	0	0	0	0	0	38	0	0	0	0	0	0	0	0	0	0	0	0	0	0	72	0	0	0	37
g__Trichoderma	s__lixii	0	0	0	0	0	0	59	0	0	0	10	0	0	0	5	0	0	76	0	0	0	0	0	10	0	0	24	0	0
g__Cystofilobasidium	s__macerans	0	0	7	0	0	0	0	0	0	0	19	0	0	56	0	0	0	0	0	18	0	0	65	0	0	0	0	17	0
g__Rachicladosporium	s__cboliae	0	0	0	0	0	0	182	0	0	0	0	0	0	0	0	0	0	0	0	0	0	0	0	0	0	0	0	0	0
g__Cladosporium	NA	0	0	0	0	0	0	0	0	0	0	0	0	12	0	0	0	0	1	0	28	0	53	84	2	0	0	0	0	0
g__Sigarispora	NA	6	12	0	0	6	13	76	0	0	0	40	0	25	0	0	0	0	0	0	0	0	0	0	0	0	0	0	0	0
g__Calloria	s__urticae	0	0	0	0	0	0	0	3	0	0	0	0	0	0	0	0	0	0	0	0	0	0	42	0	0	133	0	0	0
g__Ramularia	s__collo-cygni	8	5	0	0	0	0	0	0	0	0	9	0	0	0	0	0	0	0	0	0	0	3	30	25	0	97	0	0	0
g__Rhinocladiella	NA	0	0	0	0	0	0	0	0	0	0	0	172	0	0	0	0	0	0	0	0	0	0	0	0	0	0	0	0	0
g__Vermiconia	s__calcicola	0	0	0	0	0	0	0	4	0	0	0	167	0	0	0	0	0	0	0	0	0	0	0	0	0	0	0	0	0
g__Aspergillus	NA	0	0	0	0	0	0	0	0	0	0	5	0	0	0	0	0	0	165	0	0	0	0	0	0	0	0	0	0	0
g__Phaeomoniella	s__chlamydospora	0	0	0	0	0	0	0	0	0	0	0	0	0	0	0	0	0	0	0	0	0	0	0	0	0	169	0	0	0
g__Glarea	s__lozoyensis	0	0	0	0	0	0	0	0	0	168	0	0	0	0	0	0	0	0	0	0	0	0	0	0	0	0	0	0	0
g__Polystigma	s__amygdalinum	21	0	0	12	0	0	115	0	0	0	0	0	0	0	0	0	0	0	0	19	0	0	0	0	0	0	0	0	0
g__Phaeomoniella	s__chlamydospora	0	0	0	0	0	0	30	0	0	0	0	0	0	44	38	0	0	0	0	0	0	0	0	0	0	48	0	0	0
g__Rhinocladiella	NA	0	0	0	0	0	0	0	0	0	0	0	0	0	82	0	0	0	40	0	0	0	37	0	0	0	0	0	0	0
g__Sporobolomyces	s__roseus	0	0	0	0	0	0	0	0	0	0	0	0	0	0	0	0	0	0	0	0	155	0	0	0	0	0	0	0	0
g__Vishniacozyma	s__dimennae	154	0	0	0	0	0	0	0	0	0	0	0	0	0	0	0	0	0	0	0	0	0	0	0	0	0	0	0	0
g__Phaeophyscia	NA	0	0	0	0	0	0	0	0	0	0	154	0	0	0	0	0	0	0	0	0	0	0	0	0	0	0	0	0	0
g__Tetracladium	NA	153	0	0	0	0	0	0	0	0	0	0	0	0	0	0	0	0	0	0	0	0	0	0	0	0	0	0	0	0
g__Knufia	s__mediterranea	0	0	0	152	0	0	0	0	0	0	0	0	0	0	0	0	0	0	0	0	0	0	0	0	0	0	0	0	0
g__Vishniacozyma	NA	0	0	0	0	21	0	0	11	0	0	0	0	0	0	0	120	0	0	0	0	0	0	0	0	0	0	0	0	0
g__Cladosporium	s__halotolerans	151	0	0	0	0	0	0	0	0	0	0	0	0	0	0	0	0	0	0	0	0	0	0	0	0	0	0	0	0
g__Knufia	s__perforans	0	0	0	0	0	0	0	0	0	0	130	0	0	0	0	0	0	0	0	20	0	0	0	0	0	0	0	0	0
g__Knufia	NA	0	0	0	0	0	0	0	0	0	0	0	0	150	0	0	0	0	0	0	0	0	0	0	0	0	0	0	0	0
g__Talaromyces	NA	148	0	0	0	0	0	0	0	0	0	0	0	0	0	0	0	0	0	0	0	0	0	0	0	0	0	0	0	0
g__Neocucurbitaria	s__juglandicola	0	0	0	0	148	0	0	0	0	0	0	0	0	0	0	0	0	0	0	0	0	0	0	0	0	0	0	0	0
g__Vishniacozyma	s__carnescens	0	0	0	0	0	0	0	0	0	0	0	0	0	0	0	148	0	0	0	0	0	0	0	0	0	0	0	0	0
g__Neosetophoma	s__rosigena	0	0	0	0	0	0	0	0	0	0	0	0	0	0	0	0	0	0	0	0	0	0	0	0	117	31	0	0	0
g__Angustimassarina	s__acerina	0	0	0	0	0	0	0	0	0	0	0	0	0	0	0	0	0	0	0	0	0	0	0	0	0	148	0	0	0
g__Phaeoisaria	s__loranthacearum	0	0	0	0	0	0	0	4	0	0	0	0	0	0	0	0	20	63	0	0	0	0	47	12	0	0	0	0	0
g__Penicillium	s__thomii	0	0	0	0	0	0	0	0	0	0	0	0	0	0	0	0	0	0	0	0	0	0	0	0	146	0	0	0	0
g__Peniophora	s__meridionalis	0	0	0	0	0	0	0	0	0	0	0	0	0	144	0	0	0	0	0	0	0	0	0	0	0	0	0	0	0
g__Aureobasidium	NA	0	0	0	0	0	0	0	0	0	141	0	0	0	0	0	0	0	0	0	0	0	0	0	0	0	0	0	0	0
g__Rhinocladiella	NA	0	0	0	0	0	0	0	0	0	0	0	141	0	0	0	0	0	0	0	0	0	0	0	0	0	0	0	0	0
g__Epicoccum	s__dendrobii	0	29	0	0	0	0	0	0	0	31	0	0	0	0	0	0	0	0	0	0	0	0	0	0	25	0	0	0	55
g__Phaeophyscia	NA	0	0	0	100	0	0	0	0	0	18	0	0	0	0	0	0	0	22	0	0	0	0	0	0	0	0	0	0	0
g__Malassezia	NA	0	0	0	0	0	0	0	0	0	0	0	54	0	0	85	0	0	0	0	0	0	0	0	0	0	0	0	0	0
g__Vishniacozyma	s__carnescens	0	0	0	0	16	0	0	0	0	0	0	0	0	0	0	121	0	0	0	0	0	0	0	0	0	0	0	0	0
g__Alternaria	s__rosae	0	0	0	0	0	0	136	0	0	0	0	0	0	0	0	0	0	0	0	0	0	0	0	0	0	0	0	0	0
g__Gibberella	s__intricans	0	0	0	0	0	0	0	91	0	0	30	0	0	0	0	0	0	0	0	0	0	0	0	0	15	0	0	0	0
g__Phaeophyscia	NA	0	0	0	0	0	0	0	0	0	0	0	113	0	0	0	0	0	0	0	0	0	0	0	0	0	0	22	0	0
g__Tilletiopsis	s__washingtonensis	0	0	0	0	0	0	134	0	0	0	0	0	0	0	0	0	0	0	0	0	0	0	0	0	0	0	0	0	0
g__Cystobasidium	NA	0	0	0	10	0	0	0	0	0	0	0	0	0	0	0	0	0	0	0	29	0	0	0	0	0	0	94	0	0
g__Mycosphaerella	s__tassiana	0	0	0	0	0	0	0	0	0	5	0	0	0	0	0	0	0	0	15	0	0	0	33	0	0	0	0	0	80
g__Articulospora	s__proliferata	0	0	0	0	0	6	0	0	0	0	0	0	0	0	0	0	0	0	0	0	0	0	0	0	0	126	0	0	0
g__Hispidoconidioma	s__alpinum	0	0	0	0	0	0	0	0	0	0	0	0	132	0	0	0	0	0	0	0	0	0	0	0	0	0	0	0	0
g__Polystigma	s__amygdalinum	0	0	0	0	0	0	131	0	0	0	0	0	0	0	0	0	0	0	0	0	0	0	0	0	0	0	0	0	0
g__Phaeomoniella	s__chlamydospora	0	0	0	0	0	0	130	0	0	0	0	0	0	0	0	0	0	0	0	0	0	0	0	0	0	0	0	0	0
g__Malassezia	s__sympodialis	0	0	0	0	0	0	0	0	0	0	121	0	0	0	0	0	0	0	0	0	0	0	9	0	0	0	0	0	0
g__Rhinocladiella	NA	0	0	0	0	0	0	0	0	0	0	20	0	0	90	0	0	0	0	0	0	0	19	0	0	0	0	0	0	0
g__Wickerhamomyces	s__anomalus	0	0	0	0	0	0	0	0	0	0	0	0	0	0	0	0	127	0	0	0	0	0	0	0	0	0	0	0	0
g__Vishniacozyma	s__carnescens	0	0	0	0	0	0	0	0	0	0	0	0	0	0	0	0	0	0	0	0	0	127	0	0	0	0	0	0	0
g__Orbilia	NA	0	112	0	0	0	0	0	0	0	0	0	0	0	0	0	9	0	0	0	0	0	5	0	0	0	0	0	0	0
g__Knufia	NA	0	0	0	0	0	32	0	0	0	0	30	0	64	0	0	0	0	0	0	0	0	0	0	0	0	0	0	0	0
g__Pseudoarthrographis	s__phlogis	124	0	0	0	0	0	0	0	0	0	0	0	0	0	0	0	0	0	0	0	0	0	0	0	0	0	0	0	0
g__Rhinocladiella	NA	0	0	0	0	0	0	0	0	0	0	0	0	0	96	0	0	0	0	0	0	0	24	0	0	0	0	0	0	0
g__Neodevriesia	s__capensis	0	0	0	0	0	0	0	0	0	0	0	0	0	0	0	0	0	0	0	4	0	0	0	0	0	0	30	86	0
g__Vishniacozyma	s__dimennae	0	0	0	0	0	0	0	0	0	0	0	0	0	0	0	0	0	0	0	0	0	44	76	0	0	0	0	0	0
g__Candelariella	s__reflexa	0	0	0	0	0	0	0	0	0	0	0	0	0	0	0	0	0	0	0	0	0	119	0	0	0	0	0	0	0
g__Sigarispora	NA	0	0	0	0	0	0	0	0	0	0	0	0	0	0	0	0	0	0	0	0	0	0	0	0	0	119	0	0	0
g__Neooccultibambusa	NA	0	0	0	0	0	0	0	0	0	0	0	118	0	0	0	0	0	0	0	0	0	0	0	0	0	0	0	0	0
g__Phaeomoniella	s__chlamydospora	0	0	23	0	0	0	24	0	0	0	0	0	0	23	22	0	0	0	0	0	0	0	0	0	0	23	0	0	0
g__Extremus	s__antarcticus	0	0	0	0	0	0	0	0	0	0	0	0	0	0	0	115	0	0	0	0	0	0	0	0	0	0	0	0	0
g__Schizophyllum	s__amplum	0	0	0	0	0	0	0	0	0	0	0	0	0	0	0	0	0	0	0	0	0	6	0	0	0	0	108	0	0
g__Malassezia	s__globosa	0	0	0	0	0	0	107	0	0	0	6	0	0	0	0	0	0	0	0	0	0	0	0	0	0	0	0	0	0
g__Phaeococcomyces	s__eucalypti	0	0	0	112	0	0	0	0	0	0	0	0	0	0	0	0	0	0	0	0	0	0	0	0	0	0	0	0	0
g__Alternaria	NA	0	0	0	0	0	0	0	0	0	111	0	0	0	0	0	0	0	0	0	0	0	0	0	0	0	0	0	0	0
g__Arthrinium	s__malaysianum	0	0	0	4	0	0	0	0	0	0	0	0	0	0	0	0	0	0	26	0	0	80	0	0	0	0	0	0	0
g__Phaeoacremonium	s__occidentale	0	0	0	0	0	0	110	0	0	0	0	0	0	0	0	0	0	0	0	0	0	0	0	0	0	0	0	0	0
g__Sporormiella	s__intermedia	0	0	0	0	0	0	0	0	0	0	110	0	0	0	0	0	0	0	0	0	0	0	0	0	0	0	0	0	0
g__Ramularia	NA	0	0	0	0	38	0	0	0	0	0	0	0	0	0	70	0	0	0	0	0	0	0	0	0	0	0	0	0	0
g__Guttulispora	s__crataegi	0	0	0	0	0	0	0	0	0	0	0	0	0	0	0	0	0	0	0	0	0	0	0	0	0	0	0	0	108
g__Alternaria	NA	19	0	0	21	0	0	0	0	0	2	24	0	0	6	12	11	0	0	0	0	0	10	0	0	0	0	0	0	0
g__Murilentithecium	s__clematidis	0	105	0	0	0	0	0	0	0	0	0	0	0	0	0	0	0	0	0	0	0	0	0	0	0	0	0	0	0
g__Knufia	s__perforans	0	0	0	0	0	0	0	0	0	5	0	0	45	0	0	0	0	0	0	0	0	0	54	0	0	0	0	0	0
g__Rhinocladiella	NA	0	0	0	0	0	0	0	0	0	0	0	0	0	0	0	0	0	0	0	104	0	0	0	0	0	0	0	0	0
g__Arthonia	s__toensbergii	0	0	0	0	0	0	0	0	0	0	0	0	0	0	0	0	0	0	0	0	0	0	0	104	0	0	0	0	0
g__Penicillium	s__glandicola	0	0	0	0	0	0	0	0	0	0	0	0	0	0	0	0	0	0	0	0	0	0	0	0	0	0	0	104	0
g__Tremella	s__griseola	0	0	0	0	102	0	0	0	0	0	0	0	0	0	0	0	0	0	0	0	0	0	0	0	0	0	0	0	0
g__Vishniacozyma	s__dimennae	0	0	0	0	0	0	0	0	0	0	0	0	0	0	0	101	0	0	0	0	0	0	0	0	0	0	0	0	0
g__Naganishia	NA	0	0	0	0	0	0	0	0	0	0	0	0	0	0	0	76	0	0	0	0	0	0	0	25	0	0	0	0	0
g__Neosetophoma	s__rosarum	0	100	0	0	0	0	0	0	0	0	0	0	0	0	0	0	0	0	0	0	0	0	0	0	0	0	0	0	0
g__Neosetophoma	NA	0	100	0	0	0	0	0	0	0	0	0	0	0	0	0	0	0	0	0	0	0	0	0	0	0	0	0	0	0
g__Mycosphaerella	s__tassiana	0	0	0	0	0	0	0	0	0	15	0	0	0	0	0	0	0	0	39	0	0	0	0	0	0	0	0	0	46
g__Devriesia	s__fraserae	0	3	0	0	4	0	0	14	0	0	47	0	0	0	0	20	0	0	0	0	0	10	0	0	0	0	0	0	0
g__Candida	s__parapsilosis	0	0	0	0	0	0	0	0	0	0	0	0	0	0	0	0	0	0	0	0	0	0	0	0	0	0	98	0	0
g__Rhinocladiella	NA	0	0	0	0	0	0	0	0	0	0	0	0	0	0	0	0	0	97	0	0	0	0	0	0	0	0	0	0	0
g__Eutypa	NA	0	0	95	0	0	0	0	0	0	0	0	0	0	0	0	0	0	0	0	0	0	0	0	0	0	0	0	0	0
g__Hannaella	s__luteola	0	0	0	0	95	0	0	0	0	0	0	0	0	0	0	0	0	0	0	0	0	0	0	0	0	0	0	0	0
g__Cryptococcus	s__dimennae	0	0	0	0	0	0	0	0	0	0	0	0	0	0	0	94	0	0	0	0	0	0	0	0	0	0	0	0	0
g__Lecanora	s__horiza	0	0	0	0	0	0	0	0	0	0	0	0	93	0	0	0	0	0	0	0	0	0	0	0	0	0	0	0	0
g__Tilachlidium	s__brachiatum	0	0	0	0	0	0	0	0	0	0	0	0	0	0	0	0	0	74	19	0	0	0	0	0	0	0	0	0	0
g__Knufia	NA	0	0	0	0	0	0	0	0	0	0	0	0	0	0	0	0	0	0	0	0	0	0	0	93	0	0	0	0	0
g__Alternaria	s__angustiovoidea	0	0	0	0	0	0	12	0	0	26	0	0	0	0	0	0	0	0	0	0	0	0	0	0	30	0	0	0	23
g__Acericola	s__italica	0	0	0	0	0	0	0	0	0	0	0	91	0	0	0	0	0	0	0	0	0	0	0	0	0	0	0	0	0
g__Sporobolomyces	s__roseus	0	0	0	0	0	0	0	0	0	0	0	0	0	0	0	0	0	0	0	0	91	0	0	0	0	0	0	0	0
g__Dothiorella	s__viticola	0	0	0	0	0	0	48	0	0	0	0	0	0	0	0	0	0	42	0	0	0	0	0	0	0	0	0	0	0
g__Populocrescentia	s__forlicesenensis	0	0	0	0	0	88	0	0	0	0	0	0	0	0	0	0	0	0	0	0	0	0	0	0	0	0	0	0	0
g__Trametes	NA	0	0	0	0	0	0	0	0	0	0	0	0	0	0	0	0	0	88	0	0	0	0	0	0	0	0	0	0	0
g__Constantinomyces	NA	0	0	0	0	43	0	0	0	0	0	0	0	44	0	0	0	0	0	0	0	0	0	0	0	0	0	0	0	0
g__Septoriella	s__hirta	0	0	0	0	0	0	87	0	0	0	0	0	0	0	0	0	0	0	0	0	0	0	0	0	0	0	0	0	0
g__Alternaria	NA	0	0	0	0	0	0	0	0	0	0	0	85	0	0	0	0	0	0	0	0	0	0	0	0	0	0	0	0	0
g__Phaeosphaeria	NA	0	0	0	0	0	0	0	0	0	0	0	0	0	0	0	0	0	41	0	0	0	0	44	0	0	0	0	0	0
g__Kockovaella	NA	0	0	0	0	0	0	0	0	84	0	0	0	0	0	0	0	0	0	0	0	0	0	0	0	0	0	0	0	0
g__Botrytis	s__cinerea	0	0	0	0	0	0	0	0	0	0	0	0	0	84	0	0	0	0	0	0	0	0	0	0	0	0	0	0	0
g__Aspergillus	s__heterocaryoticus	0	0	14	0	0	0	0	0	0	0	0	0	0	0	0	8	0	0	0	0	0	0	0	0	0	0	61	0	0
g__Platystomum	s__crataegi	0	0	0	0	0	0	0	0	0	0	0	0	0	0	0	0	0	0	0	83	0	0	0	0	0	0	0	0	0
g__Phaeomoniella	s__chlamydospora	0	0	7	0	0	0	23	0	0	0	0	0	0	3	28	0	0	0	0	0	0	0	0	0	0	21	0	0	0
g__Cladosporium	NA	0	0	0	0	0	0	0	0	0	0	0	0	0	0	0	0	0	82	0	0	0	0	0	0	0	0	0	0	0
g__Malassezia	s__globosa	7	0	0	16	0	0	0	0	0	0	0	0	0	0	0	0	0	0	0	7	0	0	0	51	0	0	0	0	0
g__Trichoderma	s__reesei	8	0	19	0	0	0	0	0	0	0	36	0	0	0	0	0	0	0	0	6	0	0	9	0	2	0	0	0	0
g__Articulospora	s__proliferata	35	0	0	0	0	0	0	0	0	8	0	0	0	0	0	0	0	0	18	0	0	19	0	0	0	0	0	0	0
g__Acremonium	s__rutilum	0	0	0	0	0	0	0	0	0	0	0	0	0	80	0	0	0	0	0	0	0	0	0	0	0	0	0	0	0
g__Ramularia	NA	0	0	0	0	0	0	0	0	0	0	0	0	0	0	0	80	0	0	0	0	0	0	0	0	0	0	0	0	0
g__Neosetophoma	s__rosarum	0	79	0	0	0	0	0	0	0	0	0	0	0	0	0	0	0	0	0	0	0	0	0	0	0	0	0	0	0
g__Cladosporium	s__delicatulum	0	6	0	0	0	0	0	0	0	0	15	0	0	0	0	0	0	0	0	0	0	0	0	0	0	0	16	0	42
g__Pseudopithomyces	s__rosae	0	0	0	0	0	0	0	0	0	0	0	0	17	0	0	5	25	32	0	0	0	0	0	0	0	0	0	0	0
g__Alternaria	s__hampshirensis	0	78	0	0	0	0	0	0	0	0	0	0	0	0	0	0	0	0	0	0	0	0	0	0	0	0	0	0	0
g__Keissleriella	s__rosarum	0	0	0	0	0	20	0	3	0	0	21	0	0	0	0	0	0	34	0	0	0	0	0	0	0	0	0	0	0
g__Cystofilobasidium	s__macerans	0	0	0	0	0	0	0	0	0	0	0	0	0	0	0	0	0	0	78	0	0	0	0	0	0	0	0	0	0
g__Cystobasidium	NA	0	0	0	0	0	0	0	0	0	0	0	0	0	0	0	0	0	0	0	0	0	0	0	78	0	0	0	0	0
g__Wojnowiciella	s__leptocarpi	0	0	0	0	0	0	0	0	0	0	0	0	0	0	0	0	0	0	0	0	0	0	0	0	0	78	0	0	0
g__Podosphaera	s__astericola	0	0	0	0	0	0	0	0	0	0	0	0	0	0	0	0	0	0	0	0	0	0	0	0	0	0	78	0	0
g__Symmetrospora	s__coprosmae	44	0	0	0	0	0	0	0	0	0	33	0	0	0	0	0	0	0	0	0	0	0	0	0	0	0	0	0	0
g__Neophaeococcomyces	s__aloes	75	0	0	0	0	0	0	0	0	0	0	0	0	0	0	0	0	0	0	0	0	0	0	0	0	0	0	0	0
g__Diplodia	s__seriata	31	44	0	0	0	0	0	0	0	0	0	0	0	0	0	0	0	0	0	0	0	0	0	0	0	0	0	0	0
g__Vishniacozyma	NA	0	0	0	0	0	0	0	0	0	0	0	0	10	0	65	0	0	0	0	0	0	0	0	0	0	0	0	0	0
g__Parastagonospora	NA	0	0	0	0	0	0	0	0	0	0	0	0	0	0	0	0	0	0	0	0	0	0	75	0	0	0	0	0	0
g__Ramularia	NA	0	0	0	0	5	0	0	0	0	0	0	0	0	0	0	0	0	0	0	0	0	0	0	0	0	0	0	0	69
g__Neosetophoma	s__rosarum	0	73	0	0	0	0	0	0	0	0	0	0	0	0	0	0	0	0	0	0	0	0	0	0	0	0	0	0	0
g__Eutypa	NA	0	0	0	0	0	0	0	0	0	0	0	73	0	0	0	0	0	0	0	0	0	0	0	0	0	0	0	0	0
g__Cladosporium	s__exasperatum	0	0	0	0	0	0	0	0	0	0	0	0	0	0	0	0	0	0	0	73	0	0	0	0	0	0	0	0	0
g__Sclerostagonospora	NA	0	0	0	0	0	0	0	0	0	0	0	0	0	0	0	0	0	0	0	50	0	0	23	0	0	0	0	0	0
g__Plectosphaerella	s__niemeijerarum	0	0	0	0	0	0	0	0	0	0	71	0	0	0	0	0	0	0	0	0	0	0	0	0	0	0	0	0	0
g__Arthrocatena	NA	0	0	0	0	0	0	0	0	0	0	0	0	71	0	0	0	0	0	0	0	0	0	0	0	0	0	0	0	0
g__Trametes	s__trogii	0	0	0	0	0	0	0	0	0	0	0	0	0	0	0	0	0	0	0	0	0	0	0	0	0	0	0	71	0
g__Dioszegia	NA	0	0	0	30	0	0	0	0	0	0	0	0	12	0	0	4	0	0	0	0	0	5	0	19	0	0	0	0	0
g__Orbilia	NA	0	0	0	45	0	0	0	3	0	12	0	0	10	0	0	0	0	0	0	0	0	0	0	0	0	0	0	0	0
g__Papiliotrema	s__mangalensis	0	0	0	0	70	0	0	0	0	0	0	0	0	0	0	0	0	0	0	0	0	0	0	0	0	0	0	0	0
g__Phaeococcomyces	s__eucalypti	0	0	0	0	0	13	0	0	0	0	57	0	0	0	0	0	0	0	0	0	0	0	0	0	0	0	0	0	0
g__Filobasidium	NA	0	0	0	0	0	0	70	0	0	0	0	0	0	0	0	0	0	0	0	0	0	0	0	0	0	0	0	0	0
g__Vishniacozyma	s__victoriae	0	0	0	0	0	0	0	0	0	0	0	0	0	0	0	0	0	0	0	0	0	0	70	0	0	0	0	0	0
g__Neosetophoma	s__rosarum	0	69	0	0	0	0	0	0	0	0	0	0	0	0	0	0	0	0	0	0	0	0	0	0	0	0	0	0	0
g__Wickerhamomyces	s__anomalus	0	0	0	0	0	0	0	0	0	0	0	0	0	0	0	0	38	0	31	0	0	0	0	0	0	0	0	0	0
g__Rhinocladiella	NA	0	0	0	0	0	0	0	0	0	0	0	0	0	0	0	0	0	69	0	0	0	0	0	0	0	0	0	0	0
g__Rinodina	s__pyrina	0	0	0	0	0	0	0	0	0	0	0	0	57	0	0	11	0	0	0	0	0	0	0	0	0	0	0	0	0
g__Lophodermium	s__herbarum	0	0	0	0	0	0	0	0	0	0	0	0	0	0	0	0	0	0	0	0	0	0	67	0	0	0	0	0	0
g__Candida	s__sake	0	0	0	0	0	0	0	0	62	0	0	0	0	0	0	3	0	0	0	0	0	0	0	0	0	0	0	0	0
g__Calloria	s__urticae	0	0	0	0	0	0	0	0	0	0	0	0	0	0	0	0	0	0	0	0	0	0	65	0	0	0	0	0	0
g__Ramularia	s__eucalypti	0	55	0	0	0	9	0	0	0	0	0	0	0	0	0	0	0	0	0	0	0	0	0	0	0	0	0	0	0
g__Caloplaca	s__sterilis	0	0	0	64	0	0	0	0	0	0	0	0	0	0	0	0	0	0	0	0	0	0	0	0	0	0	0	0	0
g__Eutypa	NA	0	0	0	63	0	0	0	0	0	0	0	0	0	0	0	0	0	0	0	0	0	0	0	0	0	0	0	0	0
g__Devriesia	NA	0	0	0	0	0	0	0	0	0	0	0	0	0	63	0	0	0	0	0	0	0	0	0	0	0	0	0	0	0
g__Articulospora	NA	0	0	0	0	0	0	0	0	0	0	0	0	0	0	0	0	0	0	0	0	0	0	63	0	0	0	0	0	0
g__Rhinocladiella	NA	0	0	0	0	0	0	0	0	0	0	0	0	0	0	0	0	0	0	0	0	0	0	26	37	0	0	0	0	0
g__Seimatosporium	s__vitis	0	0	0	0	0	0	0	0	0	0	0	0	0	0	0	0	0	0	0	0	0	0	0	0	0	0	0	63	0
g__Cladosporium	s__exasperatum	0	0	0	2	0	7	0	0	0	0	8	1	0	0	0	0	0	0	0	16	0	5	1	21	0	0	0	0	0
g__Filobasidium	s__wieringae	52	0	0	8	0	0	0	0	0	0	0	0	0	0	0	0	0	0	0	0	0	0	0	0	0	0	0	0	0
g__Naganishia	s__uzbekistanensis	0	0	0	0	0	0	0	0	0	0	0	0	0	0	0	0	0	0	0	0	0	0	0	60	0	0	0	0	0
g__Sporisorium	s__graminicola	0	0	0	0	0	0	0	0	0	0	0	0	0	0	0	0	0	0	0	0	0	0	0	0	0	0	0	60	0
g__Rachicladosporium	s__inconspicuum	0	0	0	59	0	0	0	0	0	0	0	0	0	0	0	0	0	0	0	0	0	0	0	0	0	0	0	0	0
g__Rachicladosporium	s__inconspicuum	0	0	0	0	0	0	0	0	0	0	0	0	59	0	0	0	0	0	0	0	0	0	0	0	0	0	0	0	0
g__Murilentithecium	s__clematidis	0	0	0	0	0	0	0	0	0	0	0	0	0	0	0	0	0	0	0	0	59	0	0	0	0	0	0	0	0
g__Bensingtonia	NA	16	2	0	19	0	0	0	0	0	15	0	0	0	0	0	0	0	0	0	6	0	0	0	0	0	0	0	0	0
g__Filobasidium	s__chernovii	0	0	0	0	0	0	0	0	0	23	0	35	0	0	0	0	0	0	0	0	0	0	0	0	0	0	0	0	0
g__Periconia	NA	0	0	0	0	0	0	0	0	0	0	0	0	0	0	0	0	0	0	0	0	0	0	0	57	0	0	0	0	0
g__Corticifraga	s__peltigerae	0	0	0	0	0	0	0	0	0	0	0	0	0	0	0	0	0	0	0	0	0	0	0	0	0	0	0	57	0
g__Preussia	s__africana	0	0	0	56	0	0	0	0	0	0	0	0	0	0	0	0	0	0	0	0	0	0	0	0	0	0	0	0	0
g__Alternaria	NA	0	0	0	0	0	0	0	0	0	56	0	0	0	0	0	0	0	0	0	0	0	0	0	0	0	0	0	0	0
g__Symmetrospora	s__symmetrica	0	0	0	12	0	11	0	0	0	0	32	0	0	0	0	0	0	0	0	0	0	0	0	0	0	0	0	0	0
g__Cryptococcus	s__dimennae	0	0	0	0	0	0	0	0	0	0	0	0	0	0	0	55	0	0	0	0	0	0	0	0	0	0	0	0	0
g__Sporobolomyces	s__roseus	0	0	0	0	0	0	0	0	0	0	0	0	0	0	0	0	0	0	0	0	55	0	0	0	0	0	0	0	0
g__Orbilia	NA	23	0	0	0	0	20	0	0	0	0	0	0	0	0	0	0	0	0	0	11	0	0	0	0	0	0	0	0	0
g__Neocosmospora	s__rubicola	0	0	0	0	0	0	0	0	0	0	0	0	0	0	0	0	0	0	0	0	0	0	54	0	0	0	0	0	0
g__Sigarispora	NA	0	0	0	0	0	0	0	0	0	0	0	24	29	0	0	0	0	0	0	0	0	0	0	0	0	0	0	0	0
g__Protomyces	s__inouyei	0	0	0	0	0	0	0	0	0	0	0	0	0	0	0	0	0	0	0	0	0	0	53	0	0	0	0	0	0
g__Epicoccum	s__dendrobii	0	0	0	0	0	0	0	0	0	0	0	0	0	0	0	0	0	0	0	0	0	0	0	0	53	0	0	0	0
g__Hannaella	s__luteola	0	0	0	0	52	0	0	0	0	0	0	0	0	0	0	0	0	0	0	0	0	0	0	0	0	0	0	0	0
g__Neosetophoma	NA	0	0	0	0	0	0	0	0	0	0	0	0	0	0	0	0	0	0	52	0	0	0	0	0	0	0	0	0	0
g__Cladosporium	s__delicatulum	0	6	0	0	0	0	0	0	0	4	0	0	0	0	0	0	0	0	1	23	0	0	0	0	9	0	8	0	0
g__Kockovaella	NA	0	0	0	0	0	0	0	0	51	0	0	0	0	0	0	0	0	0	0	0	0	0	0	0	0	0	0	0	0
g__Cryptococcus	s__dimennae	0	0	0	0	0	0	0	0	0	0	0	0	0	0	0	51	0	0	0	0	0	0	0	0	0	0	0	0	0
g__Dinemasporium	s__pseudostrigosum	0	0	0	0	0	0	0	0	0	0	0	0	0	0	0	0	0	0	0	0	0	0	51	0	0	0	0	0	0
g__Filobasidium	s__chernovii	0	0	0	0	0	0	0	0	0	0	0	0	0	0	0	0	0	0	0	0	0	0	0	0	0	0	0	0	51
g__Vishniacozyma	s__carnescens	0	0	0	0	50	0	0	0	0	0	0	0	0	0	0	0	0	0	0	0	0	0	0	0	0	0	0	0	0
g__Vishniacozyma	s__dimennae	0	0	0	0	0	0	0	0	0	0	0	0	0	0	0	0	0	0	0	0	0	21	29	0	0	0	0	0	0
g__Aspergillus	NA	0	0	0	0	0	0	0	0	0	0	0	0	0	0	0	0	0	0	0	0	0	0	50	0	0	0	0	0	0
g__Malassezia	NA	0	0	0	0	0	0	0	0	0	0	49	0	0	0	0	0	0	0	0	0	0	0	0	0	0	0	0	0	0
g__Caloplaca	s__skii	0	0	0	0	0	0	0	0	0	0	0	0	30	0	0	3	0	0	0	0	0	0	0	0	0	0	0	16	0
g__Hyphodontia	s__subalutacea	0	0	0	0	0	0	0	0	0	0	0	0	0	0	0	0	0	49	0	0	0	0	0	0	0	0	0	0	0
g__Leucosporidium	NA	0	0	0	0	0	0	0	0	0	0	0	0	0	0	0	0	0	0	0	49	0	0	0	0	0	0	0	0	0
g__Guttulispora	s__crataegi	0	0	0	0	0	0	0	0	0	0	0	0	0	0	0	0	0	0	0	0	0	0	49	0	0	0	0	0	0
g__Vishniacozyma	s__victoriae	0	0	0	0	48	0	0	0	0	0	0	0	0	0	0	0	0	0	0	0	0	0	0	0	0	0	0	0	0
g__Alternaria	NA	0	0	0	0	0	47	0	0	0	0	0	0	0	0	0	0	0	0	0	0	0	0	0	0	0	0	0	0	0
g__Niesslia	s__ilicifolia	0	0	0	0	0	0	0	0	47	0	0	0	0	0	0	0	0	0	0	0	0	0	0	0	0	0	0	0	0
g__Alternaria	NA	0	46	0	0	0	0	0	0	0	0	0	0	0	0	0	0	0	0	0	0	0	0	0	0	0	0	0	0	0
g__Calloria	s__urticae	0	0	0	0	0	46	0	0	0	0	0	0	0	0	0	0	0	0	0	0	0	0	0	0	0	0	0	0	0
g__Ramularia	s__eucalypti	0	0	0	0	0	0	0	0	7	0	0	0	0	0	0	39	0	0	0	0	0	0	0	0	0	0	0	0	0
g__Knufia	s__mediterranea	0	0	0	0	0	0	0	0	0	0	0	0	0	0	0	0	0	0	0	0	0	0	0	46	0	0	0	0	0
g__Vishniacozyma	s__carnescens	0	0	0	0	0	45	0	0	0	0	0	0	0	0	0	0	0	0	0	0	0	0	0	0	0	0	0	0	0
g__Catenulostroma	s__hermanusense	0	0	0	0	0	0	0	0	0	10	0	0	35	0	0	0	0	0	0	0	0	0	0	0	0	0	0	0	0
g__Orbilia	NA	0	0	0	0	0	0	0	0	0	0	45	0	0	0	0	0	0	0	0	0	0	0	0	0	0	0	0	0	0
g__Populocrescentia	s__forlicesenensis	0	0	0	0	0	0	0	0	0	0	0	0	0	0	0	0	0	45	0	0	0	0	0	0	0	0	0	0	0
g__Parathyridaria	NA	44	0	0	0	0	0	0	0	0	0	0	0	0	0	0	0	0	0	0	0	0	0	0	0	0	0	0	0	0
g__Septobasidium	s__carestianum	0	0	0	0	20	0	0	0	0	0	0	0	0	0	0	24	0	0	0	0	0	0	0	0	0	0	0	0	0
g__Symmetrospora	s__coprosmae	0	0	0	0	0	0	0	0	0	0	44	0	0	0	0	0	0	0	0	0	0	0	0	0	0	0	0	0	0
g__Articulospora	s__proliferata	0	0	0	0	0	0	0	0	0	0	0	0	0	0	0	32	0	0	0	0	0	0	12	0	0	0	0	0	0
g__Sigarispora	NA	0	0	0	0	0	0	0	0	0	0	0	0	0	0	0	0	0	0	0	0	0	44	0	0	0	0	0	0	0
g__Platystomum	s__crataegi	0	0	0	0	0	0	0	0	0	0	0	0	0	0	0	43	0	0	0	0	0	0	0	0	0	0	0	0	0
g__Eutypa	NA	0	0	42	0	0	0	0	0	0	0	0	0	0	0	0	0	0	0	0	0	0	0	0	0	0	0	0	0	0
g__Neosetophoma	s__lunariae	0	0	0	42	0	0	0	0	0	0	0	0	0	0	0	0	0	0	0	0	0	0	0	0	0	0	0	0	0
g__Neophaeococcomyces	s__catenatus	0	0	0	0	0	0	0	0	0	0	0	0	42	0	0	0	0	0	0	0	0	0	0	0	0	0	0	0	0
g__Vishniacozyma	s__victoriae	0	0	0	0	0	0	0	0	0	0	0	0	0	0	0	0	0	0	0	0	0	0	0	0	0	0	0	0	42
g__Hyalorbilia	NA	0	0	0	0	0	0	0	0	0	41	0	0	0	0	0	0	0	0	0	0	0	0	0	0	0	0	0	0	0
g__Platystomum	s__crataegi	0	0	0	0	0	0	0	0	0	0	0	0	0	0	0	0	0	0	0	41	0	0	0	0	0	0	0	0	0
g__Vishniacozyma	s__tephrensis	0	0	0	0	0	0	0	0	0	0	0	0	0	0	0	0	0	0	0	0	0	0	41	0	0	0	0	0	0
g__Taphrina	s__inositophila	0	0	0	0	0	0	0	0	0	0	0	0	0	0	0	0	0	0	0	0	0	0	0	41	0	0	0	0	0
g__Orbilia	NA	0	0	0	0	0	40	0	0	0	0	0	0	0	0	0	0	0	0	0	0	0	0	0	0	0	0	0	0	0
g__Cadophora	s__malorum	0	0	0	0	0	0	0	0	0	0	40	0	0	0	0	0	0	0	0	0	0	0	0	0	0	0	0	0	0
g__Meira	NA	0	0	0	0	0	0	0	0	0	0	0	0	0	0	0	0	0	4	0	0	0	0	0	11	0	0	0	25	0
g__Sporobolomyces	s__roseus	0	0	0	0	0	0	0	0	0	0	0	0	0	0	0	0	0	0	0	0	40	0	0	0	0	0	0	0	0
g__Penicillium	s__sumatraense	0	16	0	0	0	0	0	23	0	0	0	0	0	0	0	0	0	0	0	0	0	0	0	0	0	0	0	0	0
g__Eutypa	NA	0	0	39	0	0	0	0	0	0	0	0	0	0	0	0	0	0	0	0	0	0	0	0	0	0	0	0	0	0
g__Angustimassarina	NA	0	0	0	39	0	0	0	0	0	0	0	0	0	0	0	0	0	0	0	0	0	0	0	0	0	0	0	0	0
g__Phaeomoniella	s__chlamydospora	0	0	0	0	0	0	0	0	0	0	0	0	0	31	8	0	0	0	0	0	0	0	0	0	0	0	0	0	0
g__Neosetophoma	NA	18	0	0	0	0	0	0	0	0	0	0	0	0	0	0	0	0	20	0	0	0	0	0	0	0	0	0	0	0
g__Inocybe	s__whitei	24	4	0	0	0	0	0	0	0	0	5	0	0	0	0	0	0	0	0	5	0	0	0	0	0	0	0	0	0
g__Cladosporium	s__fusiforme	0	0	0	0	0	0	0	0	0	0	38	0	0	0	0	0	0	0	0	0	0	0	0	0	0	0	0	0	0
g__Polystigma	s__amygdalinum	0	0	0	0	0	0	0	0	0	0	0	0	0	0	0	38	0	0	0	0	0	0	0	0	0	0	0	0	0
g__Wickerhamomyces	s__anomalus	0	0	0	0	0	0	0	0	0	0	0	0	0	0	0	0	38	0	0	0	0	0	0	0	0	0	0	0	0
g__Knufia	NA	0	0	0	0	0	0	0	0	0	0	0	0	0	0	0	0	0	0	0	7	0	0	31	0	0	0	0	0	0
g__Platystomum	s__crataegi	0	0	0	0	0	0	0	0	0	0	0	0	0	0	0	0	0	0	0	38	0	0	0	0	0	0	0	0	0
g__Pyrenochaetopsis	s__leptospora	0	0	0	0	0	0	0	0	0	0	0	0	0	0	0	0	0	0	0	0	0	38	0	0	0	0	0	0	0
g__Mycosphaerella	s__tassiana	0	0	0	0	0	0	0	0	0	0	0	0	0	0	0	0	0	0	0	0	0	0	10	0	0	0	0	0	28
g__Inocybe	s__whitei	33	0	0	0	0	0	0	0	0	4	0	0	0	0	0	0	0	0	0	0	0	0	0	0	0	0	0	0	0
g__Neosetophoma	s__clematidis	0	37	0	0	0	0	0	0	0	0	0	0	0	0	0	0	0	0	0	0	0	0	0	0	0	0	0	0	0
g__Niesslia	s__tenuis	0	0	0	0	0	0	0	17	0	0	20	0	0	0	0	0	0	0	0	0	0	0	0	0	0	0	0	0	0
g__Cystofilobasidium	s__macerans	0	0	0	0	0	0	0	9	0	0	0	0	0	0	0	0	0	0	0	0	0	0	28	0	0	0	0	0	0
g__Vishniacozyma	s__victoriae	0	0	0	0	0	0	0	0	37	0	0	0	0	0	0	0	0	0	0	0	0	0	0	0	0	0	0	0	0
g__Didymella	s__negriana	0	0	0	0	0	0	0	0	0	0	0	0	0	0	0	37	0	0	0	0	0	0	0	0	0	0	0	0	0
g__Vishniacozyma	s__dimennae	0	0	0	0	0	0	0	0	0	0	0	0	0	0	0	0	0	0	0	37	0	0	0	0	0	0	0	0	0
g__Capnobotryella	NA	0	0	0	0	0	0	0	0	0	0	0	0	0	0	0	0	0	0	0	0	0	0	37	0	0	0	0	0	0
g__Sporidesmium	s__melaleucae	0	0	0	0	0	0	0	0	0	0	0	0	0	0	0	0	0	0	0	0	0	0	37	0	0	0	0	0	0
g__Hyphodermella	s__rosae	0	0	0	0	0	0	0	0	0	0	0	0	0	0	0	0	0	0	0	0	0	0	37	0	0	0	0	0	0
g__Cystobasidium	s__slooffiae	36	0	0	0	0	0	0	0	0	0	0	0	0	0	0	0	0	0	0	0	0	0	0	0	0	0	0	0	0
g__Keissleriella	s__cirsii	36	0	0	0	0	0	0	0	0	0	0	0	0	0	0	0	0	0	0	0	0	0	0	0	0	0	0	0	0
g__Rhinocladiella	NA	0	0	0	0	0	0	0	0	0	0	0	0	0	36	0	0	0	0	0	0	0	0	0	0	0	0	0	0	0
g__Inocybe	s__posterula	0	0	0	0	0	0	0	0	0	0	0	0	0	0	36	0	0	0	0	0	0	0	0	0	0	0	0	0	0
g__Niesslia	s__tenuis	0	0	0	0	0	0	0	0	0	0	0	0	0	0	0	0	5	0	0	0	0	0	0	31	0	0	0	0	0
g__Wallemia	s__tropicalis	0	0	0	0	0	0	0	0	0	0	0	0	0	0	0	0	0	0	0	0	0	0	36	0	0	0	0	0	0
g__Erythrobasidium	s__yunnanense	0	0	0	0	0	0	0	0	0	0	0	0	0	0	0	0	0	0	0	0	0	0	0	36	0	0	0	0	0
g__Penicillium	s__olsonii	0	0	0	35	0	0	0	0	0	0	0	0	0	0	0	0	0	0	0	0	0	0	0	0	0	0	0	0	0
g__Phaeosphaeria	NA	0	0	0	0	0	0	0	35	0	0	0	0	0	0	0	0	0	0	0	0	0	0	0	0	0	0	0	0	0
g__Radulidium	s__subulatum	0	0	0	0	0	0	0	0	0	0	0	0	0	0	0	0	0	0	35	0	0	0	0	0	0	0	0	0	0
g__Protomyces	s__inouyei	0	0	0	0	0	0	0	0	0	0	0	0	0	0	0	0	0	0	0	0	0	0	35	0	0	0	0	0	0
g__Wallemia	s__muriae	0	0	0	0	0	5	24	0	0	0	0	0	0	0	0	0	0	0	0	5	0	0	0	0	0	0	0	0	0
g__Filobasidium	s__chernovii	0	0	0	0	0	0	0	0	0	34	0	0	0	0	0	0	0	0	0	0	0	0	0	0	0	0	0	0	0
g__Pyrenophora	s__chaetomioides	0	0	0	0	0	0	0	0	0	0	0	0	34	0	0	0	0	0	0	0	0	0	0	0	0	0	0	0	0
g__Devriesia	s__fraserae	0	0	0	0	0	0	0	0	0	0	0	0	34	0	0	0	0	0	0	0	0	0	0	0	0	0	0	0	0
g__Eutypa	NA	0	0	0	0	0	0	0	0	0	0	0	0	0	34	0	0	0	0	0	0	0	0	0	0	0	0	0	0	0
g__Cladosporium	NA	0	0	0	0	0	0	0	0	0	0	0	0	0	0	0	0	34	0	0	0	0	0	0	0	0	0	0	0	0
g__Acericola	s__italica	0	0	0	0	0	0	0	0	0	0	0	0	0	0	0	0	0	0	0	0	0	0	34	0	0	0	0	0	0
g__Bensingtonia	NA	33	0	0	0	0	0	0	0	0	0	0	0	0	0	0	0	0	0	0	0	0	0	0	0	0	0	0	0	0
g__Vishniacozyma	s__carnescens	0	0	0	0	33	0	0	0	0	0	0	0	0	0	0	0	0	0	0	0	0	0	0	0	0	0	0	0	0
g__Rhinocladiella	NA	0	0	0	0	0	0	0	0	0	0	0	0	0	0	0	0	0	0	0	33	0	0	0	0	0	0	0	0	0
g__Platystomum	s__crataegi	0	0	0	0	0	0	0	0	0	0	0	0	0	0	0	0	0	0	0	33	0	0	0	0	0	0	0	0	0
g__Dioszegia	NA	0	0	0	0	0	0	0	0	0	0	0	0	0	0	0	0	0	0	0	0	0	0	33	0	0	0	0	0	0
g__Acericola	s__italica	0	0	0	0	0	0	0	0	0	0	0	0	0	0	0	0	0	0	0	0	0	0	0	33	0	0	0	0	0
g__Rhodotorula	s__mucilaginosa	0	3	0	0	0	0	0	0	0	0	0	0	0	0	0	0	0	0	0	29	0	0	0	0	0	0	0	0	0
g__Filobasidium	s__chernovii	0	0	0	0	0	0	0	0	0	32	0	0	0	0	0	0	0	0	0	0	0	0	0	0	0	0	0	0	0
g__Platystomum	s__crataegi	0	0	0	0	0	0	0	0	0	0	0	0	0	0	0	0	0	0	0	32	0	0	0	0	0	0	0	0	0
g__Sporobolomyces	NA	0	0	0	0	0	0	0	0	0	0	0	0	0	0	0	0	0	0	0	0	0	0	32	0	0	0	0	0	0
g__Wickerhamomyces	s__anomalus	0	0	0	0	0	0	0	0	0	0	0	0	0	0	0	0	31	0	0	0	0	0	0	0	0	0	0	0	0
g__Knufia	s__perforans	0	0	0	0	0	0	0	0	0	0	0	0	0	0	0	0	0	31	0	0	0	0	0	0	0	0	0	0	0
g__Alternaria	s__nepalensis	30	0	0	0	0	0	0	0	0	0	0	0	0	0	0	0	0	0	0	0	0	0	0	0	0	0	0	0	0
g__Neosetophoma	s__clematidis	0	30	0	0	0	0	0	0	0	0	0	0	0	0	0	0	0	0	0	0	0	0	0	0	0	0	0	0	0
g__Eutypa	NA	0	0	30	0	0	0	0	0	0	0	0	0	0	0	0	0	0	0	0	0	0	0	0	0	0	0	0	0	0
g__Cystobasidium	s__minuta	0	0	0	14	0	0	0	0	0	10	0	0	0	0	0	0	0	0	0	6	0	0	0	0	0	0	0	0	0
g__Phaeoacremonium	NA	0	0	0	0	0	0	0	16	0	0	0	0	0	0	0	0	0	0	0	0	0	0	14	0	0	0	0	0	0
g__Wickerhamomyces	s__anomalus	0	0	0	0	0	0	0	0	0	0	0	0	0	0	0	0	30	0	0	0	0	0	0	0	0	0	0	0	0
g__Neosetophoma	s__rosarum	0	0	0	0	0	0	0	0	0	0	0	0	0	0	0	0	0	0	0	30	0	0	0	0	0	0	0	0	0
g__Veronaea	s__japonica	0	0	0	0	0	0	0	0	0	0	0	0	0	0	0	0	0	0	0	0	0	0	30	0	0	0	0	0	0
g__Didymella	s__keratinophila	0	0	0	0	0	0	0	0	0	0	0	0	0	0	0	0	0	0	0	0	0	0	0	0	0	0	30	0	0
g__Acaromyces	s__ingoldii	0	0	0	0	0	8	0	21	0	0	0	0	0	0	0	0	0	0	0	0	0	0	0	0	0	0	0	0	0
g__Sporormiella	s__similis	0	0	0	0	0	0	0	0	0	0	0	29	0	0	0	0	0	0	0	0	0	0	0	0	0	0	0	0	0
g__Eutypa	NA	0	0	0	0	0	0	0	0	0	0	0	0	0	29	0	0	0	0	0	0	0	0	0	0	0	0	0	0	0
g__Cladosporium	s__grevilleae	0	0	0	0	0	0	0	0	0	0	0	0	0	0	0	0	0	0	0	29	0	0	0	0	0	0	0	0	0
g__Nigrograna	NA	0	0	0	0	0	0	0	0	0	0	0	0	0	0	0	0	0	0	0	0	0	29	0	0	0	0	0	0	0
g__Fusarium	NA	0	0	0	0	0	0	0	0	0	0	0	0	0	0	0	0	0	0	0	0	0	29	0	0	0	0	0	0	0
g__Antrodia	s__hyalina	0	0	0	0	0	0	0	0	0	0	0	0	0	0	0	0	0	0	0	0	0	0	29	0	0	0	0	0	0
g__Angustimassarina	s__acerina	0	0	0	0	0	0	0	0	0	0	0	0	0	0	0	0	0	0	0	0	0	0	29	0	0	0	0	0	0
g__Didymella	s__keratinophila	0	0	0	0	0	0	0	0	0	0	0	0	0	0	0	0	0	0	0	0	0	0	0	0	0	0	29	0	0
g__Vermiconia	s__antarctica	0	0	0	0	0	0	0	0	0	0	28	0	0	0	0	0	0	0	0	0	0	0	0	0	0	0	0	0	0
g__Pleurophoma	s__ossicola	0	0	0	0	0	0	0	0	0	0	0	0	0	28	0	0	0	0	0	0	0	0	0	0	0	0	0	0	0
g__Biatriospora	NA	0	0	0	0	0	0	0	0	0	0	0	0	0	0	0	0	0	0	0	0	0	28	0	0	0	0	0	0	0
g__Biatriospora	s__antibiotica	0	0	0	0	0	0	0	0	0	0	0	0	0	0	0	0	0	0	0	0	0	0	28	0	0	0	0	0	0
g__Murilentithecium	s__lonicerae	0	27	0	0	0	0	0	0	0	0	0	0	0	0	0	0	0	0	0	0	0	0	0	0	0	0	0	0	0
g__Eutypa	NA	0	0	27	0	0	0	0	0	0	0	0	0	0	0	0	0	0	0	0	0	0	0	0	0	0	0	0	0	0
g__Nigrospora	s__oryzae	0	0	0	24	0	0	0	0	0	0	0	0	0	0	0	3	0	0	0	0	0	0	0	0	0	0	0	0	0
g__Seimatosporium	s__vitis	0	0	0	0	0	10	0	0	0	0	0	0	0	0	0	0	0	0	0	0	0	0	0	0	0	0	17	0	0
g__Debaryomyces	NA	0	0	0	0	0	0	0	0	0	27	0	0	0	0	0	0	0	0	0	0	0	0	0	0	0	0	0	0	0
g__Bensingtonia	NA	0	0	0	0	0	0	0	0	0	0	0	0	0	0	0	0	0	27	0	0	0	0	0	0	0	0	0	0	0
g__Acremonium	s__furcatum	0	0	0	0	0	0	0	0	0	0	0	0	0	0	0	0	0	0	0	0	27	0	0	0	0	0	0	0	0
g__Schizothecium	s__carpinicola	0	0	0	0	0	0	0	0	0	0	0	0	0	0	0	0	0	0	0	0	0	0	27	0	0	0	0	0	0
g__Myrmecridium	s__banksiae	0	0	0	0	0	0	0	0	0	0	0	0	0	0	0	0	0	0	0	0	0	0	0	0	0	0	27	0	0
g__Rhinocladiella	NA	0	0	0	0	0	26	0	0	0	0	0	0	0	0	0	0	0	0	0	0	0	0	0	0	0	0	0	0	0
g__Phaeoacremonium	s__iranianum	0	0	0	0	0	0	0	26	0	0	0	0	0	0	0	0	0	0	0	0	0	0	0	0	0	0	0	0	0
g__Penidiella	s__ellipsoidea	0	0	0	0	0	0	0	0	0	0	0	0	26	0	0	0	0	0	0	0	0	0	0	0	0	0	0	0	0
g__Eutypa	NA	0	0	0	0	0	0	0	0	0	0	0	0	0	26	0	0	0	0	0	0	0	0	0	0	0	0	0	0	0
g__Pseudopithomyces	s__rosae	0	0	0	0	0	0	0	0	0	0	0	0	0	0	0	0	0	0	0	0	0	0	26	0	0	0	0	0	0
g__Sidera	s__vulgaris	0	25	0	0	0	0	0	0	0	0	0	0	0	0	0	0	0	0	0	0	0	0	0	0	0	0	0	0	0
g__Cladosporium	s__delicatulum	0	5	0	0	0	0	0	0	0	3	0	0	0	0	0	0	0	0	0	12	0	0	5	0	0	0	0	0	0
g__Vishniacozyma	s__victoriae	0	0	0	0	0	0	0	0	0	0	0	0	0	0	0	25	0	0	0	0	0	0	0	0	0	0	0	0	0
g__Fusarium	NA	0	0	0	0	0	0	0	0	0	0	0	0	0	0	0	0	0	25	0	0	0	0	0	0	0	0	0	0	0
g__Wojnowiciella	s__lonicerae	0	0	0	0	0	0	0	0	0	0	0	0	0	0	0	0	0	25	0	0	0	0	0	0	0	0	0	0	0
g__Articulospora	NA	0	0	0	0	0	0	0	0	0	0	0	0	0	0	0	0	0	25	0	0	0	0	0	0	0	0	0	0	0
g__Mycosphaerella	s__tassiana	0	0	0	0	0	0	0	0	0	0	0	0	0	0	0	0	0	0	25	0	0	0	0	0	0	0	0	0	0
g__Vishniacozyma	s__victoriae	0	0	0	0	0	0	0	0	0	0	0	0	0	0	0	0	0	0	0	0	0	25	0	0	0	0	0	0	0
g__Platystomum	s__crataegi	0	0	0	0	0	0	0	0	0	0	0	0	0	0	0	0	0	0	0	0	0	0	25	0	0	0	0	0	0
g__Malassezia	s__cuniculi	0	0	0	0	0	0	0	0	0	0	0	0	0	0	0	0	0	0	0	0	0	0	0	0	0	25	0	0	0
g__Pyrenophora	s__tritici-repentis	7	0	0	4	0	0	0	0	0	0	0	0	0	0	0	0	0	0	0	0	0	0	0	0	0	0	13	0	0
g__Neomicrosphaeropsis	NA	0	0	0	0	24	0	0	0	0	0	0	0	0	0	0	0	0	0	0	0	0	0	0	0	0	0	0	0	0
g__Seimatosporium	s__vitis	0	0	0	0	0	4	0	0	0	0	0	0	0	0	0	0	0	0	0	0	0	0	0	0	0	20	0	0	0
g__Vishniacozyma	s__psychrotolerans	0	0	0	0	0	0	0	0	0	0	0	0	0	0	0	0	0	0	0	0	0	0	24	0	0	0	0	0	0
g__Epicoccum	s__dendrobii	0	0	0	0	0	0	0	0	0	0	0	0	0	0	0	0	0	0	0	0	0	0	0	0	24	0	0	0	0
g__Didymella	NA	0	0	0	0	0	0	0	0	0	0	0	0	0	0	0	0	0	0	0	0	0	0	0	0	0	0	24	0	0
g__Phaeosphaeria	s__caricicola	9	0	0	0	0	0	0	0	0	0	0	0	0	0	0	0	0	0	0	0	0	0	14	0	0	0	0	0	0
g__Bartalinia	s__robillardoides	0	0	0	0	0	0	0	0	0	23	0	0	0	0	0	0	0	0	0	0	0	0	0	0	0	0	0	0	0
g__Bartalinia	s__robillardoides	0	0	0	0	0	0	0	0	0	23	0	0	0	0	0	0	0	0	0	0	0	0	0	0	0	0	0	0	0
g__Coniothyrium	s__juniperi	0	0	0	0	0	0	0	0	0	0	23	0	0	0	0	0	0	0	0	0	0	0	0	0	0	0	0	0	0
g__Kurtzmanomyces	NA	0	0	0	0	0	0	0	0	0	0	23	0	0	0	0	0	0	0	0	0	0	0	0	0	0	0	0	0	0
g__Platystomum	s__crataegi	0	0	0	0	0	0	0	0	0	0	0	0	0	0	0	0	0	0	0	23	0	0	0	0	0	0	0	0	0
g__Neosetophoma	s__rosarum	0	0	0	0	0	0	0	0	0	0	0	0	0	0	0	0	0	0	0	0	0	0	0	23	0	0	0	0	0
g__Torula	s__hollandica	0	8	0	12	0	0	0	0	0	2	0	0	0	0	0	0	0	0	0	0	0	0	0	0	0	0	0	0	0
g__Microdochium	NA	0	0	0	0	0	0	0	0	22	0	0	0	0	0	0	0	0	0	0	0	0	0	0	0	0	0	0	0	0
g__Filobasidium	s__chernovii	0	0	0	0	0	0	0	0	0	22	0	0	0	0	0	0	0	0	0	0	0	0	0	0	0	0	0	0	0
g__Kwoniella	s__shivajii	0	0	0	0	0	0	0	0	0	0	0	0	2	0	0	20	0	0	0	0	0	0	0	0	0	0	0	0	0
g__Caloplaca	s__cerina	0	0	0	0	0	0	0	0	0	0	0	0	22	0	0	0	0	0	0	0	0	0	0	0	0	0	0	0	0
g__Platystomum	s__crataegi	0	0	0	0	0	0	0	0	0	0	0	0	0	0	0	22	0	0	0	0	0	0	0	0	0	0	0	0	0
g__Fomitiporella	NA	0	0	0	0	0	0	0	0	0	0	0	0	0	0	0	0	0	22	0	0	0	0	0	0	0	0	0	0	0
g__Neosetophoma	s__rosigena	0	0	0	0	0	0	0	0	0	0	0	0	0	0	0	0	0	0	0	0	0	0	22	0	0	0	0	0	0
g__Angustimassarina	s__acerina	0	0	0	0	0	0	0	0	0	0	0	0	0	0	0	0	0	0	0	0	0	0	22	0	0	0	0	0	0
g__Alfaria	NA	0	0	0	0	0	0	0	0	0	0	0	0	0	0	0	0	0	0	0	0	0	0	0	22	0	0	0	0	0
g__Phaeosphaeriopsis	NA	0	0	0	0	0	0	0	0	0	0	0	0	0	0	0	0	0	0	0	0	0	0	0	22	0	0	0	0	0
g__Buckleyzyma	s__aurantiaca	0	21	0	0	0	0	0	0	0	0	0	0	0	0	0	0	0	0	0	0	0	0	0	0	0	0	0	0	0
g__Ascochyta	s__var._macrospora	0	0	0	0	0	7	0	0	0	0	0	0	0	0	0	0	0	0	0	0	0	0	14	0	0	0	0	0	0
g__Cystobasidium	NA	0	0	0	0	0	0	0	21	0	0	0	0	0	0	0	0	0	0	0	0	0	0	0	0	0	0	0	0	0
g__Schizophyllum	s__commune	0	0	0	0	0	0	0	0	0	17	0	0	0	0	0	0	0	0	0	4	0	0	0	0	0	0	0	0	0
g__Kurtzmanomyces	NA	0	0	0	0	0	0	0	0	0	0	0	0	21	0	0	0	0	0	0	0	0	0	0	0	0	0	0	0	0
g__Keissleriella	NA	0	0	0	0	0	0	0	0	0	0	0	0	0	0	0	0	0	0	0	9	0	12	0	0	0	0	0	0	0
g__Neomicrosphaeropsis	NA	0	0	0	0	0	0	0	0	0	0	0	0	0	0	0	0	0	0	0	0	0	21	0	0	0	0	0	0	0
g__Alfaria	NA	0	0	0	0	0	0	0	0	0	0	0	0	0	0	0	0	0	0	0	0	0	0	21	0	0	0	0	0	0
g__Sarocladium	s__summerbellii	0	0	0	0	0	0	0	0	0	0	0	0	0	0	0	0	0	0	0	0	0	0	0	0	21	0	0	0	0
g__Filobasidium	s__oeirense	0	0	0	7	0	13	0	0	0	0	0	0	0	0	0	0	0	0	0	0	0	0	0	0	0	0	0	0	0
g__Tsuchiyaea	s__wingfieldii	0	0	0	0	0	0	0	20	0	0	0	0	0	0	0	0	0	0	0	0	0	0	0	0	0	0	0	0	0
g__Wickerhamomyces	s__anomalus	0	0	0	0	0	0	0	0	0	0	0	0	0	0	0	0	20	0	0	0	0	0	0	0	0	0	0	0	0
g__Filobasidium	s__chernovii	0	0	0	0	0	0	0	0	0	0	0	0	0	0	0	0	0	0	0	20	0	0	0	0	0	0	0	0	0
g__Rhizophlyctis	NA	0	0	0	0	0	0	0	0	0	0	0	0	0	0	0	0	0	0	0	0	0	0	0	20	0	0	0	0	0
g__Porostereum	NA	0	0	0	0	0	0	0	0	0	0	0	0	0	0	0	0	0	0	0	0	0	0	0	0	0	0	0	20	0
g__Sigarispora	s__coronillae	10	0	0	9	0	0	0	0	0	0	0	0	0	0	0	0	0	0	0	0	0	0	0	0	0	0	0	0	0
g__Holtermanniella	s__wattica	0	19	0	0	0	0	0	0	0	0	0	0	0	0	0	0	0	0	0	0	0	0	0	0	0	0	0	0	0
g__Torula	NA	0	0	0	9	0	10	0	0	0	0	0	0	0	0	0	0	0	0	0	0	0	0	0	0	0	0	0	0	0
g__Vishniacozyma	s__dimennae	0	0	0	0	19	0	0	0	0	0	0	0	0	0	0	0	0	0	0	0	0	0	0	0	0	0	0	0	0
g__Sarocladium	s__ochraceum	0	0	0	0	0	0	0	19	0	0	0	0	0	0	0	0	0	0	0	0	0	0	0	0	0	0	0	0	0
g__Occultifur	NA	0	0	0	0	0	0	0	0	0	0	0	0	0	0	0	19	0	0	0	0	0	0	0	0	0	0	0	0	0
g__Symmetrospora	s__coprosmae	0	0	0	0	0	0	0	0	0	0	0	0	0	0	0	0	0	0	0	0	0	19	0	0	0	0	0	0	0
g__Leptospora	NA	0	0	0	0	0	0	0	0	0	0	0	0	0	0	0	0	0	0	0	0	0	0	0	19	0	0	0	0	0
g__Trichothecium	s__roseum	4	0	0	14	0	0	0	0	0	0	0	0	0	0	0	0	0	0	0	0	0	0	0	0	0	0	0	0	0
g__Eutypa	NA	0	0	18	0	0	0	0	0	0	0	0	0	0	0	0	0	0	0	0	0	0	0	0	0	0	0	0	0	0
g__Phaeococcomyces	s__eucalypti	0	0	0	18	0	0	0	0	0	0	0	0	0	0	0	0	0	0	0	0	0	0	0	0	0	0	0	0	0
g__Rhinocladiella	NA	0	0	0	0	0	18	0	0	0	0	0	0	0	0	0	0	0	0	0	0	0	0	0	0	0	0	0	0	0
g__Curvularia	s__buchloes	0	0	0	0	0	0	0	7	0	0	0	0	0	0	0	11	0	0	0	0	0	0	0	0	0	0	0	0	0
g__Bartalinia	s__robillardoides	0	0	0	0	0	0	0	0	0	18	0	0	0	0	0	0	0	0	0	0	0	0	0	0	0	0	0	0	0
g__Holtermanniella	s__wattica	0	0	0	0	0	0	0	0	0	0	18	0	0	0	0	0	0	0	0	0	0	0	0	0	0	0	0	0	0
g__Exophiala	s__capensis	0	0	0	0	0	0	0	0	0	0	0	0	0	18	0	0	0	0	0	0	0	0	0	0	0	0	0	0	0
g__Monographella	s__nivalis	0	0	0	0	0	0	0	0	0	0	0	0	0	0	0	0	10	0	8	0	0	0	0	0	0	0	0	0	0
g__Wickerhamomyces	s__anomalus	0	0	0	0	0	0	0	0	0	0	0	0	0	0	0	0	18	0	0	0	0	0	0	0	0	0	0	0	0
g__Rhinocladiella	NA	0	0	0	0	0	0	0	0	0	0	0	0	0	0	0	0	0	0	0	18	0	0	0	0	0	0	0	0	0
g__Epicoccum	s__dendrobii	0	0	0	0	0	0	0	0	0	0	0	0	0	0	0	0	0	0	0	0	0	0	0	0	18	0	0	0	0
g__Epicoccum	s__dendrobii	0	0	0	0	0	0	0	0	0	0	0	0	0	0	0	0	0	0	0	0	0	0	0	0	18	0	0	0	0
g__Blumeria	s__graminis	17	0	0	0	0	0	0	0	0	0	0	0	0	0	0	0	0	0	0	0	0	0	0	0	0	0	0	0	0
g__Pterula	s__gracilis	0	0	17	0	0	0	0	0	0	0	0	0	0	0	0	0	0	0	0	0	0	0	0	0	0	0	0	0	0
g__Phaeococcomyces	s__eucalypti	0	0	0	17	0	0	0	0	0	0	0	0	0	0	0	0	0	0	0	0	0	0	0	0	0	0	0	0	0
g__Vishniacozyma	s__dimennae	0	0	0	0	0	17	0	0	0	0	0	0	0	0	0	0	0	0	0	0	0	0	0	0	0	0	0	0	0
g__Cladosporium	NA	0	0	0	0	0	17	0	0	0	0	0	0	0	0	0	0	0	0	0	0	0	0	0	0	0	0	0	0	0
g__Didymocyrtis	s__banksiae	0	0	0	0	0	17	0	0	0	0	0	0	0	0	0	0	0	0	0	0	0	0	0	0	0	0	0	0	0
g__Cadophora	NA	0	0	0	0	0	0	0	0	0	17	0	0	0	0	0	0	0	0	0	0	0	0	0	0	0	0	0	0	0
g__Bryochiton	s__monascus	0	0	0	0	0	0	0	0	0	0	17	0	0	0	0	0	0	0	0	0	0	0	0	0	0	0	0	0	0
g__Sarocladium	s__subulatum	0	0	0	0	0	0	0	0	0	0	17	0	0	0	0	0	0	0	0	0	0	0	0	0	0	0	0	0	0
g__Calloria	NA	0	0	0	0	0	0	0	0	0	0	17	0	0	0	0	0	0	0	0	0	0	0	0	0	0	0	0	0	0
g__Knufia	NA	0	0	0	0	0	0	0	0	0	0	0	0	17	0	0	0	0	0	0	0	0	0	0	0	0	0	0	0	0
g__Vishniacozyma	s__heimaeyensis	0	0	0	0	0	0	0	0	0	0	0	0	0	0	0	17	0	0	0	0	0	0	0	0	0	0	0	0	0
g__Metschnikowia	NA	0	0	0	0	0	0	0	0	0	0	0	0	0	0	0	0	0	17	0	0	0	0	0	0	0	0	0	0	0
g__Penicillium	s__aurantiogriseum	0	0	0	0	0	0	0	0	0	0	0	0	0	0	0	0	0	17	0	0	0	0	0	0	0	0	0	0	0
g__Mycosphaerella	s__tassiana	0	0	0	0	0	0	0	0	0	0	0	0	0	0	0	0	0	0	17	0	0	0	0	0	0	0	0	0	0
g__Metschnikowia	NA	0	0	0	0	0	0	0	0	0	0	0	0	0	0	0	0	0	0	0	0	0	0	17	0	0	0	0	0	0
g__Papiliotrema	NA	0	0	0	0	0	0	0	0	0	0	0	0	0	0	0	0	0	0	0	0	0	0	17	0	0	0	0	0	0
g__Epicoccum	s__dendrobii	0	0	0	0	0	0	0	0	0	0	0	0	0	0	0	0	0	0	0	0	0	0	0	0	17	0	0	0	0
g__Ramularia	NA	0	0	0	0	0	0	0	0	0	0	0	0	0	0	0	0	0	0	0	0	0	0	0	0	0	0	0	0	17
g__Parastagonospora	s__forlicesenica	16	0	0	0	0	0	0	0	0	0	0	0	0	0	0	0	0	0	0	0	0	0	0	0	0	0	0	0	0
g__Periconia	NA	0	0	0	16	0	0	0	0	0	0	0	0	0	0	0	0	0	0	0	0	0	0	0	0	0	0	0	0	0
g__Orbilia	NA	0	0	0	0	0	16	0	0	0	0	0	0	0	0	0	0	0	0	0	0	0	0	0	0	0	0	0	0	0
g__Phomatospora	s__biseriata	0	0	0	0	0	0	0	0	0	0	16	0	0	0	0	0	0	0	0	0	0	0	0	0	0	0	0	0	0
g__Phaeococcomyces	s__eucalypti	0	0	0	0	0	0	0	0	0	0	16	0	0	0	0	0	0	0	0	0	0	0	0	0	0	0	0	0	0
g__Meira	s__miltonrushii	0	0	0	0	0	0	0	0	0	0	0	0	0	0	16	0	0	0	0	0	0	0	0	0	0	0	0	0	0
g__Wickerhamomyces	s__anomalus	0	0	0	0	0	0	0	0	0	0	0	0	0	0	0	0	16	0	0	0	0	0	0	0	0	0	0	0	0
g__Blumeria	NA	0	0	0	0	0	0	0	0	0	0	0	0	0	0	0	0	0	0	16	0	0	0	0	0	0	0	0	0	0
g__Naganishia	s__uzbekistanensis	0	0	0	0	0	0	0	0	0	0	0	0	0	0	0	0	0	0	0	0	0	16	0	0	0	0	0	0	0
g__Neoascochyta	NA	0	0	0	0	0	0	0	0	0	0	0	0	0	0	0	0	0	0	0	0	0	16	0	0	0	0	0	0	0
g__Biatriospora	s__antibiotica	0	0	0	0	0	0	0	0	0	0	0	0	0	0	0	0	0	0	0	0	0	0	16	0	0	0	0	0	0
g__Pseudoascochyta	s__novae-zelandiae	15	0	0	0	0	0	0	0	0	0	0	0	0	0	0	0	0	0	0	0	0	0	0	0	0	0	0	0	0
g__Mortierella	s__cystojenkinii	15	0	0	0	0	0	0	0	0	0	0	0	0	0	0	0	0	0	0	0	0	0	0	0	0	0	0	0	0
g__Rhinocladiella	NA	0	0	15	0	0	0	0	0	0	0	0	0	0	0	0	0	0	0	0	0	0	0	0	0	0	0	0	0	0
g__Cryptococcus	s__pseudolongus	0	0	5	0	0	0	10	0	0	0	0	0	0	0	0	0	0	0	0	0	0	0	0	0	0	0	0	0	0
g__Kurtzmanomyces	NA	0	0	0	0	15	0	0	0	0	0	0	0	0	0	0	0	0	0	0	0	0	0	0	0	0	0	0	0	0
g__Neosetophoma	s__rosarum	0	0	0	0	0	15	0	0	0	0	0	0	0	0	0	0	0	0	0	0	0	0	0	0	0	0	0	0	0
g__Neosetophoma	s__clematidis	0	0	0	0	0	0	0	0	0	15	0	0	0	0	0	0	0	0	0	0	0	0	0	0	0	0	0	0	0
g__Orbilia	NA	0	0	0	0	0	0	0	0	0	0	15	0	0	0	0	0	0	0	0	0	0	0	0	0	0	0	0	0	0
g__Monographella	s__nivalis	0	0	0	0	0	0	0	0	0	0	0	0	0	0	0	8	0	0	0	7	0	0	0	0	0	0	0	0	0
g__Seimatosporium	s__vitis	0	0	0	0	0	0	0	0	0	0	0	0	0	0	0	15	0	0	0	0	0	0	0	0	0	0	0	0	0
g__Dioszegia	s__buhagiarii	0	0	0	0	0	0	0	0	0	0	0	0	0	0	0	15	0	0	0	0	0	0	0	0	0	0	0	0	0
g__Dinemasporium	NA	0	0	0	0	0	0	0	0	0	0	0	0	0	0	0	0	0	0	15	0	0	0	0	0	0	0	0	0	0
g__Coprinellus	NA	0	0	0	0	0	0	0	0	0	0	0	0	0	0	0	0	0	0	0	15	0	0	0	0	0	0	0	0	0
g__Preussia	NA	0	0	0	0	0	0	0	0	0	0	0	0	0	0	0	0	0	0	0	0	0	15	0	0	0	0	0	0	0
g__Rhinocladiella	NA	0	0	0	0	0	0	0	0	0	0	0	0	0	0	0	0	0	0	0	0	0	0	15	0	0	0	0	0	0
g__Capnobotryella	NA	0	0	0	14	0	0	0	0	0	0	0	0	0	0	0	0	0	0	0	0	0	0	0	0	0	0	0	0	0
g__Capnobotryella	NA	0	0	0	14	0	0	0	0	0	0	0	0	0	0	0	0	0	0	0	0	0	0	0	0	0	0	0	0	0
g__Dioszegia	s__fristingensis	0	0	0	0	0	4	0	0	0	0	0	0	0	0	0	0	0	0	0	0	0	0	0	0	0	0	10	0	0
g__Torula	s__herbarum	0	0	0	0	0	0	0	0	0	0	14	0	0	0	0	0	0	0	0	0	0	0	0	0	0	0	0	0	0
g__Orbilia	NA	0	0	0	0	0	0	0	0	0	0	14	0	0	0	0	0	0	0	0	0	0	0	0	0	0	0	0	0	0
g__Constantinomyces	s__minimus	0	0	0	0	0	0	0	0	0	0	0	0	14	0	0	0	0	0	0	0	0	0	0	0	0	0	0	0	0
g__Vishniacozyma	s__dimennae	0	0	0	0	0	0	0	0	0	0	0	0	0	0	0	0	14	0	0	0	0	0	0	0	0	0	0	0	0
g__Cystobasidium	NA	0	0	0	0	0	0	0	0	0	0	0	0	0	0	0	0	0	0	0	0	0	14	0	0	0	0	0	0	0
g__Kwoniella	s__heveanensis	0	0	0	0	0	0	0	0	0	0	0	0	0	0	0	0	0	0	0	0	0	0	14	0	0	0	0	0	0
g__Bibbya	s__vermifera	0	0	0	0	0	0	0	0	0	0	0	0	0	0	0	0	0	0	0	0	0	0	14	0	0	0	0	0	0
g__Rhinocladiella	NA	0	0	0	0	0	0	0	0	0	0	0	0	0	0	0	0	0	0	0	0	0	0	14	0	0	0	0	0	0
g__Torula	s__herbarum	0	0	0	0	0	0	0	0	0	0	0	0	0	0	0	0	0	0	0	0	0	0	0	14	0	0	0	0	0
g__Rhodotorula	s__mucilaginosa	0	0	0	0	0	0	0	0	0	0	0	0	0	0	0	0	0	0	0	0	0	0	0	0	14	0	0	0	0
g__Didymella	s__keratinophila	0	0	0	0	0	0	0	0	0	0	0	0	0	0	0	0	0	0	0	0	0	0	0	0	0	0	14	0	0
g__Malassezia	NA	13	0	0	0	0	0	0	0	0	0	0	0	0	0	0	0	0	0	0	0	0	0	0	0	0	0	0	0	0
g__Gibberella	s__intricans	13	0	0	0	0	0	0	0	0	0	0	0	0	0	0	0	0	0	0	0	0	0	0	0	0	0	0	0	0
g__Seimatosporium	s__vitis	0	0	0	0	0	0	0	0	0	0	13	0	0	0	0	0	0	0	0	0	0	0	0	0	0	0	0	0	0
g__Epicoccum	NA	0	0	0	0	0	0	0	0	0	0	13	0	0	0	0	0	0	0	0	0	0	0	0	0	0	0	0	0	0
g__Platystomum	s__crataegi	0	0	0	0	0	0	0	0	0	0	13	0	0	0	0	0	0	0	0	0	0	0	0	0	0	0	0	0	0
g__Orbilia	NA	0	0	0	0	0	0	0	0	0	0	13	0	0	0	0	0	0	0	0	0	0	0	0	0	0	0	0	0	0
g__Pseudopithomyces	s__rosae	0	0	0	0	0	0	0	0	0	0	0	0	10	0	0	0	0	0	0	3	0	0	0	0	0	0	0	0	0
g__Lapidomyces	NA	0	0	0	0	0	0	0	0	0	0	0	0	0	0	0	13	0	0	0	0	0	0	0	0	0	0	0	0	0
g__Metschnikowia	s__shanxiensis	0	0	0	0	0	0	0	0	0	0	0	0	0	0	0	13	0	0	0	0	0	0	0	0	0	0	0	0	0
g__Rhinocladiella	NA	0	0	0	0	0	0	0	0	0	0	0	0	0	0	0	13	0	0	0	0	0	0	0	0	0	0	0	0	0
g__Coprinellus	s__micaceus	0	0	0	0	0	0	0	0	0	0	0	0	0	0	0	0	13	0	0	0	0	0	0	0	0	0	0	0	0
g__Seimatosporium	s__vitis	0	0	0	0	0	0	0	0	0	0	0	0	0	0	0	0	0	0	0	0	0	0	0	0	0	0	13	0	0
g__Schizothecium	s__carpinicola	12	0	0	0	0	0	0	0	0	0	0	0	0	0	0	0	0	0	0	0	0	0	0	0	0	0	0	0	0
g__Malassezia	NA	12	0	0	0	0	0	0	0	0	0	0	0	0	0	0	0	0	0	0	0	0	0	0	0	0	0	0	0	0
g__Dioszegia	s__takashimae	0	0	0	0	12	0	0	0	0	0	0	0	0	0	0	0	0	0	0	0	0	0	0	0	0	0	0	0	0
g__Myrmecridium	s__banksiae	0	0	0	0	0	0	0	0	0	12	0	0	0	0	0	0	0	0	0	0	0	0	0	0	0	0	0	0	0
g__Vuilleminia	NA	0	0	0	0	0	0	0	0	0	0	12	0	0	0	0	0	0	0	0	0	0	0	0	0	0	0	0	0	0
g__Geranomyces	s__michiganensis	0	0	0	0	0	0	0	0	0	0	0	0	12	0	0	0	0	0	0	0	0	0	0	0	0	0	0	0	0
g__Tremella	NA	0	0	0	0	0	0	0	0	0	0	0	0	0	0	0	12	0	0	0	0	0	0	0	0	0	0	0	0	0
g__Wickerhamomyces	s__anomalus	0	0	0	0	0	0	0	0	0	0	0	0	0	0	0	0	12	0	0	0	0	0	0	0	0	0	0	0	0
g__Caloplaca	s__sterilis	0	0	0	0	0	0	0	0	0	0	0	0	0	0	0	0	0	0	0	12	0	0	0	0	0	0	0	0	0
g__Eutypa	NA	0	0	0	0	0	0	0	0	0	0	0	0	0	0	0	0	0	0	0	12	0	0	0	0	0	0	0	0	0
g__Sporobolomyces	s__roseus	0	0	0	0	0	0	0	0	0	0	0	0	0	0	0	0	0	0	0	0	12	0	0	0	0	0	0	0	0
g__Paraophiobolus	s__arundinis	0	0	0	0	0	0	0	0	0	0	0	0	0	0	0	0	0	0	0	0	0	0	12	0	0	0	0	0	0
g__Myrmecridium	s__banksiae	0	0	0	0	0	0	0	0	0	0	0	0	0	0	0	0	0	0	0	0	0	0	0	0	0	0	12	0	0
g__Hydeomyces	s__desertipleosporoides	0	0	0	0	0	0	0	0	0	0	0	0	0	0	0	0	0	0	0	0	0	0	0	0	0	0	0	12	0
g__Aspergillus	s__penicillioides	11	0	0	0	0	0	0	0	0	0	0	0	0	0	0	0	0	0	0	0	0	0	0	0	0	0	0	0	0
g__Coniothyrium	s__juniperi	11	0	0	0	0	0	0	0	0	0	0	0	0	0	0	0	0	0	0	0	0	0	0	0	0	0	0	0	0
g__Malassezia	NA	0	0	11	0	0	0	0	0	0	0	0	0	0	0	0	0	0	0	0	0	0	0	0	0	0	0	0	0	0
g__Teratosphaeria	NA	0	0	0	11	0	0	0	0	0	0	0	0	0	0	0	0	0	0	0	0	0	0	0	0	0	0	0	0	0
g__Cystobasidium	NA	0	0	0	11	0	0	0	0	0	0	0	0	0	0	0	0	0	0	0	0	0	0	0	0	0	0	0	0	0
g__Lectera	s__longa	0	0	0	0	11	0	0	0	0	0	0	0	0	0	0	0	0	0	0	0	0	0	0	0	0	0	0	0	0
g__Papiliotrema	s__nemorosus	0	0	0	0	11	0	0	0	0	0	0	0	0	0	0	0	0	0	0	0	0	0	0	0	0	0	0	0	0
g__Neosetophoma	s__rosarum	0	0	0	0	0	11	0	0	0	0	0	0	0	0	0	0	0	0	0	0	0	0	0	0	0	0	0	0	0
g__Pseudostrickeria	s__rosae	0	0	0	0	0	11	0	0	0	0	0	0	0	0	0	0	0	0	0	0	0	0	0	0	0	0	0	0	0
g__Sigarispora	s__ononidis	0	0	0	0	0	11	0	0	0	0	0	0	0	0	0	0	0	0	0	0	0	0	0	0	0	0	0	0	0
g__Bartalinia	s__robillardoides	0	0	0	0	0	0	0	0	0	11	0	0	0	0	0	0	0	0	0	0	0	0	0	0	0	0	0	0	0
g__Lecania	s__fuscella	0	0	0	0	0	0	0	0	0	0	11	0	0	0	0	0	0	0	0	0	0	0	0	0	0	0	0	0	0
g__Neosetophoma	s__rosarum	0	0	0	0	0	0	0	0	0	0	11	0	0	0	0	0	0	0	0	0	0	0	0	0	0	0	0	0	0
g__Parastagonospora	NA	0	0	0	0	0	0	0	0	0	0	0	0	0	11	0	0	0	0	0	0	0	0	0	0	0	0	0	0	0
g__Acremonium	s__alternatum	0	0	0	0	0	0	0	0	0	0	0	0	0	0	0	11	0	0	0	0	0	0	0	0	0	0	0	0	0
g__Barnettozyma	s__xylosiphila	0	0	0	0	0	0	0	0	0	0	0	0	0	0	0	0	11	0	0	0	0	0	0	0	0	0	0	0	0
g__Keissleriella	s__cirsii	0	0	0	0	0	0	0	0	0	0	0	0	0	0	0	0	0	0	0	5	0	6	0	0	0	0	0	0	0
g__Sampaiozyma	s__ingeniosa	0	0	0	0	0	0	0	0	0	0	0	0	0	0	0	0	0	0	0	11	0	0	0	0	0	0	0	0	0
g__Eutypa	NA	0	0	0	0	0	0	0	0	0	0	0	0	0	0	0	0	0	0	0	11	0	0	0	0	0	0	0	0	0
g__Epicoccum	s__dendrobii	0	0	0	0	0	0	0	0	0	0	0	0	0	0	0	0	0	0	0	0	0	0	0	0	11	0	0	0	0
g__Sarocladium	NA	10	0	0	0	0	0	0	0	0	0	0	0	0	0	0	0	0	0	0	0	0	0	0	0	0	0	0	0	0
g__Boeremia	NA	10	0	0	0	0	0	0	0	0	0	0	0	0	0	0	0	0	0	0	0	0	0	0	0	0	0	0	0	0
g__Inocybe	s__bongardii	10	0	0	0	0	0	0	0	0	0	0	0	0	0	0	0	0	0	0	0	0	0	0	0	0	0	0	0	0
g__Phaeosphaeria	s__tofieldiae	0	10	0	0	0	0	0	0	0	0	0	0	0	0	0	0	0	0	0	0	0	0	0	0	0	0	0	0	0
g__Inocybe	s__posterula	0	2	0	0	0	0	0	0	0	0	5	0	0	0	0	0	0	0	0	3	0	0	0	0	0	0	0	0	0
g__Sigarispora	s__caryophyllacearum	0	10	0	0	0	0	0	0	0	0	0	0	0	0	0	0	0	0	0	0	0	0	0	0	0	0	0	0	0
g__Murilentithecium	s__lonicerae	0	0	0	0	0	10	0	0	0	0	0	0	0	0	0	0	0	0	0	0	0	0	0	0	0	0	0	0	0
g__Kockovaella	NA	0	0	0	0	0	0	0	0	10	0	0	0	0	0	0	0	0	0	0	0	0	0	0	0	0	0	0	0	0
g__Sigarispora	NA	0	0	0	0	0	0	0	0	0	0	0	0	0	0	0	0	0	0	10	0	0	0	0	0	0	0	0	0	0
g__Mycosphaerella	s__tassiana	0	0	0	0	0	0	0	0	0	0	0	0	0	0	0	0	0	0	10	0	0	0	0	0	0	0	0	0	0
g__Vermiconia	s__calcicola	0	0	0	0	0	0	0	0	0	0	0	0	0	0	0	0	0	0	0	6	0	4	0	0	0	0	0	0	0
g__Keissleriella	s__quadriseptata	0	0	0	0	0	0	0	0	0	0	0	0	0	0	0	0	0	0	0	10	0	0	0	0	0	0	0	0	0
g__Phaeococcomyces	NA	0	0	0	0	0	0	0	0	0	0	0	0	0	0	0	0	0	0	0	10	0	0	0	0	0	0	0	0	0
g__Pseudocamarosporium	s__propinquum	0	0	0	0	0	0	0	0	0	0	0	0	0	0	0	0	0	0	0	10	0	0	0	0	0	0	0	0	0
g__Pyrenophora	s__tritici-repentis	0	0	0	0	0	0	0	0	0	0	0	0	0	0	0	0	0	0	0	0	10	0	0	0	0	0	0	0	0
g__Radulidium	s__subulatum	0	0	0	0	0	0	0	0	0	0	0	0	0	0	0	0	0	0	0	0	0	0	10	0	0	0	0	0	0
g__Pseudozyma	s__prolifica	0	0	0	0	0	0	0	0	0	0	0	0	0	0	0	0	0	0	0	0	0	0	0	10	0	0	0	0	0
g__Knufia	s__perforans	0	0	0	0	0	0	0	0	0	0	0	0	0	0	0	0	0	0	0	0	0	0	0	0	10	0	0	0	0
g__Papiliotrema	s__ruineniae	0	0	0	0	0	0	0	0	0	0	0	0	0	0	0	0	0	0	0	0	0	0	0	0	10	0	0	0	0
g__Keissleriella	NA	9	0	0	0	0	0	0	0	0	0	0	0	0	0	0	0	0	0	0	0	0	0	0	0	0	0	0	0	0
g__Phaeosphaeriopsis	s__glaucopunctata	0	0	0	9	0	0	0	0	0	0	0	0	0	0	0	0	0	0	0	0	0	0	0	0	0	0	0	0	0
g__Xanthoria	s__parietina	0	0	0	5	0	0	0	0	0	0	0	0	0	0	0	0	0	0	0	0	0	0	0	0	4	0	0	0	0
g__Libertasomyces	s__quercus	0	0	0	0	0	9	0	0	0	0	0	0	0	0	0	0	0	0	0	0	0	0	0	0	0	0	0	0	0
g__Hydeomyces	s__desertipleosporoides	0	0	0	0	0	0	0	0	0	0	9	0	0	0	0	0	0	0	0	0	0	0	0	0	0	0	0	0	0
g__Libertasomyces	s__quercus	0	0	0	0	0	0	0	0	0	0	0	0	0	0	0	9	0	0	0	0	0	0	0	0	0	0	0	0	0
g__Coniochaeta	s__hoffmannii	0	0	0	0	0	0	0	0	0	0	0	0	0	0	0	0	0	0	0	9	0	0	0	0	0	0	0	0	0
g__Microsporomyces	s__pini	0	0	0	0	0	0	0	0	0	0	0	0	0	0	0	0	0	0	0	9	0	0	0	0	0	0	0	0	0
g__Platystomum	s__crataegi	0	0	0	0	0	0	0	0	0	0	0	0	0	0	0	0	0	0	0	9	0	0	0	0	0	0	0	0	0
g__Rhinocladiella	NA	0	0	0	0	0	0	0	0	0	0	0	0	0	0	0	0	0	0	0	0	0	0	0	9	0	0	0	0	0
g__Phaeoisaria	s__loranthacearum	0	0	0	8	0	0	0	0	0	0	0	0	0	0	0	0	0	0	0	0	0	0	0	0	0	0	0	0	0
g__Occultifur	NA	0	0	0	0	8	0	0	0	0	0	0	0	0	0	0	0	0	0	0	0	0	0	0	0	0	0	0	0	0
g__Sigarispora	NA	0	0	0	0	8	0	0	0	0	0	0	0	0	0	0	0	0	0	0	0	0	0	0	0	0	0	0	0	0
g__Phaeococcomyces	NA	0	0	0	0	0	8	0	0	0	0	0	0	0	0	0	0	0	0	0	0	0	0	0	0	0	0	0	0	0
g__Beauveria	NA	0	0	0	0	0	8	0	0	0	0	0	0	0	0	0	0	0	0	0	0	0	0	0	0	0	0	0	0	0
g__Occultifur	NA	0	0	0	0	0	8	0	0	0	0	0	0	0	0	0	0	0	0	0	0	0	0	0	0	0	0	0	0	0
g__Capronia	NA	0	0	0	0	0	8	0	0	0	0	0	0	0	0	0	0	0	0	0	0	0	0	0	0	0	0	0	0	0
g__Cystobasidium	s__slooffiae	0	0	0	0	0	0	0	8	0	0	0	0	0	0	0	0	0	0	0	0	0	0	0	0	0	0	0	0	0
g__Paracylindrocarpon	s__aloicola	0	0	0	0	0	0	0	0	0	0	8	0	0	0	0	0	0	0	0	0	0	0	0	0	0	0	0	0	0
g__Rhinocladiella	NA	0	0	0	0	0	0	0	0	0	0	8	0	0	0	0	0	0	0	0	0	0	0	0	0	0	0	0	0	0
g__Rhinocladiella	NA	0	0	0	0	0	0	0	0	0	0	8	0	0	0	0	0	0	0	0	0	0	0	0	0	0	0	0	0	0
g__Orbilia	NA	0	0	0	0	0	0	0	0	0	0	0	0	8	0	0	0	0	0	0	0	0	0	0	0	0	0	0	0	0
g__Vishniacozyma	s__carnescens	0	0	0	0	0	0	0	0	0	0	0	0	0	0	0	8	0	0	0	0	0	0	0	0	0	0	0	0	0
g__Tuber	s__melanosporum	0	0	0	0	0	0	0	0	0	0	0	0	0	0	0	8	0	0	0	0	0	0	0	0	0	0	0	0	0
g__Platystomum	s__crataegi	0	0	0	0	0	0	0	0	0	0	0	0	0	0	0	0	0	0	8	0	0	0	0	0	0	0	0	0	0
g__Bensingtonia	NA	0	0	0	0	0	0	0	0	0	0	0	0	0	0	0	0	0	0	8	0	0	0	0	0	0	0	0	0	0
g__Cladosporium	s__delicatulum	0	0	0	0	0	0	0	0	0	0	0	0	0	0	0	0	0	0	8	0	0	0	0	0	0	0	0	0	0
g__Pseudozyma	NA	0	0	0	0	0	0	0	0	0	0	0	0	0	0	0	0	0	0	0	8	0	0	0	0	0	0	0	0	0
g__Xenasmatella	s__christiansenii	0	0	0	0	0	0	0	0	0	0	0	0	0	0	0	0	0	0	0	8	0	0	0	0	0	0	0	0	0
g__Cadophora	s__luteo-olivacea	0	0	0	0	0	0	0	0	0	0	0	0	0	0	0	0	0	0	0	8	0	0	0	0	0	0	0	0	0
g__Eutypa	NA	0	0	0	0	0	0	0	0	0	0	0	0	0	0	0	0	0	0	0	8	0	0	0	0	0	0	0	0	0
g__Cystobasidium	NA	0	0	0	0	0	0	0	0	0	0	0	0	0	0	0	0	0	0	0	0	0	8	0	0	0	0	0	0	0
g__Vexillomyces	s__verruculosus	0	0	0	0	0	0	0	0	0	0	0	0	0	0	0	0	0	0	0	0	0	8	0	0	0	0	0	0	0
g__Clonostachys	NA	0	0	0	0	0	0	0	0	0	0	0	0	0	0	0	0	0	0	0	0	0	0	8	0	0	0	0	0	0
g__Rhinocladiella	NA	0	0	0	0	0	0	0	0	0	0	0	0	0	0	0	0	0	0	0	0	0	0	8	0	0	0	0	0	0
g__Seimatosporium	s__vitis	0	0	0	0	0	0	0	0	0	0	0	0	0	0	0	0	0	0	0	0	0	0	0	0	0	0	8	0	0
g__Pseudoophiobolus	NA	0	0	0	0	0	0	0	0	0	0	0	0	0	0	0	0	0	0	0	0	0	0	0	0	0	0	0	8	0
g__Alternaria	s__armoraciae	7	0	0	0	0	0	0	0	0	0	0	0	0	0	0	0	0	0	0	0	0	0	0	0	0	0	0	0	0
g__Leucosporidium	NA	7	0	0	0	0	0	0	0	0	0	0	0	0	0	0	0	0	0	0	0	0	0	0	0	0	0	0	0	0
g__Mycosphaerella	s__tassiana	0	7	0	0	0	0	0	0	0	0	0	0	0	0	0	0	0	0	0	0	0	0	0	0	0	0	0	0	0
g__Capnobotryella	NA	0	7	0	0	0	0	0	0	0	0	0	0	0	0	0	0	0	0	0	0	0	0	0	0	0	0	0	0	0
g__Neosetophoma	s__rosarum	0	7	0	0	0	0	0	0	0	0	0	0	0	0	0	0	0	0	0	0	0	0	0	0	0	0	0	0	0
g__Meristemomyces	s__arctostaphylos	0	0	0	7	0	0	0	0	0	0	0	0	0	0	0	0	0	0	0	0	0	0	0	0	0	0	0	0	0
g__Rinodina	s__pyrina	0	0	0	7	0	0	0	0	0	0	0	0	0	0	0	0	0	0	0	0	0	0	0	0	0	0	0	0	0
g__Knufia	NA	0	0	0	7	0	0	0	0	0	0	0	0	0	0	0	0	0	0	0	0	0	0	0	0	0	0	0	0	0
g__Constantinomyces	s__minimus	0	0	0	0	7	0	0	0	0	0	0	0	0	0	0	0	0	0	0	0	0	0	0	0	0	0	0	0	0
g__Dioszegia	NA	0	0	0	0	7	0	0	0	0	0	0	0	0	0	0	0	0	0	0	0	0	0	0	0	0	0	0	0	0
g__Sporobolomyces	s__roseus	0	0	0	0	7	0	0	0	0	0	0	0	0	0	0	0	0	0	0	0	0	0	0	0	0	0	0	0	0
g__Neosetophoma	s__rosarum	0	0	0	0	0	7	0	0	0	0	0	0	0	0	0	0	0	0	0	0	0	0	0	0	0	0	0	0	0
g__Lophodermium	s__herbarum	0	0	0	0	0	0	0	0	0	0	7	0	0	0	0	0	0	0	0	0	0	0	0	0	0	0	0	0	0
g__Neodidymelliopsis	s__ranunculi	0	0	0	0	0	0	0	0	0	0	0	0	0	0	0	7	0	0	0	0	0	0	0	0	0	0	0	0	0
g__Penicillium	s__kongii	0	0	0	0	0	0	0	0	0	0	0	0	0	0	0	0	4	0	0	0	0	0	0	0	0	0	0	3	0
g__Vishniacozyma	s__dimennae	0	0	0	0	0	0	0	0	0	0	0	0	0	0	0	0	0	0	0	7	0	0	0	0	0	0	0	0	0
g__Lecanora	NA	0	0	0	0	0	0	0	0	0	0	0	0	0	0	0	0	0	0	0	7	0	0	0	0	0	0	0	0	0
g__Sampaiozyma	s__vanillica	0	0	0	0	0	0	0	0	0	0	0	0	0	0	0	0	0	0	0	7	0	0	0	0	0	0	0	0	0
g__Didymella	s__keratinophila	0	0	0	0	0	0	0	0	0	0	0	0	0	0	0	0	0	0	0	0	0	7	0	0	0	0	0	0	0
g__Teratosphaeria	NA	0	0	0	0	0	0	0	0	0	0	0	0	0	0	0	0	0	0	0	0	0	0	7	0	0	0	0	0	0
g__Stemphylium	NA	0	0	0	0	0	0	0	0	0	0	0	0	0	0	0	0	0	0	0	0	0	0	0	7	0	0	0	0	0
g__Penicillium	NA	0	0	0	0	0	0	0	0	0	0	0	0	0	0	0	0	0	0	0	0	0	0	0	0	7	0	0	0	0
g__Malassezia	NA	0	0	0	0	0	0	0	0	0	0	0	0	0	0	0	0	0	0	0	0	0	0	0	0	7	0	0	0	0
g__Buckleyzyma	s__aurantiaca	6	0	0	0	0	0	0	0	0	0	0	0	0	0	0	0	0	0	0	0	0	0	0	0	0	0	0	0	0
g__Striatibotrys	NA	0	6	0	0	0	0	0	0	0	0	0	0	0	0	0	0	0	0	0	0	0	0	0	0	0	0	0	0	0
g__Caloplaca	s__sterilis	0	6	0	0	0	0	0	0	0	0	0	0	0	0	0	0	0	0	0	0	0	0	0	0	0	0	0	0	0
g__Symmetrospora	s__vermiculata	0	0	6	0	0	0	0	0	0	0	0	0	0	0	0	0	0	0	0	0	0	0	0	0	0	0	0	0	0
g__Symmetrospora	s__coprosmae	0	0	6	0	0	0	0	0	0	0	0	0	0	0	0	0	0	0	0	0	0	0	0	0	0	0	0	0	0
g__Eutypa	NA	0	0	6	0	0	0	0	0	0	0	0	0	0	0	0	0	0	0	0	0	0	0	0	0	0	0	0	0	0
g__Sarocladium	s__ochraceum	0	0	0	6	0	0	0	0	0	0	0	0	0	0	0	0	0	0	0	0	0	0	0	0	0	0	0	0	0
g__Podosphaera	NA	0	0	0	6	0	0	0	0	0	0	0	0	0	0	0	0	0	0	0	0	0	0	0	0	0	0	0	0	0
g__Ossicaulis	s__salomii	0	0	0	6	0	0	0	0	0	0	0	0	0	0	0	0	0	0	0	0	0	0	0	0	0	0	0	0	0
g__Guttulispora	s__crataegi	0	0	0	6	0	0	0	0	0	0	0	0	0	0	0	0	0	0	0	0	0	0	0	0	0	0	0	0	0
g__Xanthoria	s__parietina	0	0	0	0	0	6	0	0	0	0	0	0	0	0	0	0	0	0	0	0	0	0	0	0	0	0	0	0	0
g__Keissleriella	s__cirsii	0	0	0	0	0	0	0	0	0	6	0	0	0	0	0	0	0	0	0	0	0	0	0	0	0	0	0	0	0
g__Rhodotorula	s__dairenensis	0	0	0	0	0	0	0	0	0	6	0	0	0	0	0	0	0	0	0	0	0	0	0	0	0	0	0	0	0
g__Phomatospora	s__biseriata	0	0	0	0	0	0	0	0	0	0	6	0	0	0	0	0	0	0	0	0	0	0	0	0	0	0	0	0	0
g__Metschnikowia	NA	0	0	0	0	0	0	0	0	0	0	6	0	0	0	0	0	0	0	0	0	0	0	0	0	0	0	0	0	0
g__Capnobotryella	NA	0	0	0	0	0	0	0	0	0	0	0	0	6	0	0	0	0	0	0	0	0	0	0	0	0	0	0	0	0
g__Eutypa	NA	0	0	0	0	0	0	0	0	0	0	0	0	0	0	6	0	0	0	0	0	0	0	0	0	0	0	0	0	0
g__Erythrobasidium	s__hasegawianum	0	0	0	0	0	0	0	0	0	0	0	0	0	0	0	6	0	0	0	0	0	0	0	0	0	0	0	0	0
g__Arthonia	NA	0	0	0	0	0	0	0	0	0	0	0	0	0	0	0	6	0	0	0	0	0	0	0	0	0	0	0	0	0
g__Mycosphaerella	s__tassiana	0	0	0	0	0	0	0	0	0	0	0	0	0	0	0	0	0	0	6	0	0	0	0	0	0	0	0	0	0
g__Kockovaella	s__lichenicola	0	0	0	0	0	0	0	0	0	0	0	0	0	0	0	0	0	0	0	6	0	0	0	0	0	0	0	0	0
g__Anthopsis	s__deltoidea	0	0	0	0	0	0	0	0	0	0	0	0	0	0	0	0	0	0	0	6	0	0	0	0	0	0	0	0	0
g__Malassezia	s__globosa	0	0	0	0	0	0	0	0	0	0	0	0	0	0	0	0	0	0	0	6	0	0	0	0	0	0	0	0	0
g__Dioszegia	s__buhagiarii	0	0	0	0	0	0	0	0	0	0	0	0	0	0	0	0	0	0	0	0	0	6	0	0	0	0	0	0	0
g__Anthostoma	s__gastrinum	0	0	0	0	0	0	0	0	0	0	0	0	0	0	0	0	0	0	0	0	0	0	6	0	0	0	0	0	0
g__Epicoccum	s__dendrobii	0	0	0	0	0	0	0	0	0	0	0	0	0	0	0	0	0	0	0	0	0	0	0	0	6	0	0	0	0
g__Penicillium	s__simplicissimum	0	0	0	0	0	0	0	0	0	0	0	0	0	0	0	0	0	0	0	0	0	0	0	0	0	0	0	6	0
g__Capronia	s__pilosella	0	5	0	0	0	0	0	0	0	0	0	0	0	0	0	0	0	0	0	0	0	0	0	0	0	0	0	0	0
g__Nothophoma	NA	0	0	5	0	0	0	0	0	0	0	0	0	0	0	0	0	0	0	0	0	0	0	0	0	0	0	0	0	0
g__Lachnella	s__alboviolascens	0	0	0	5	0	0	0	0	0	0	0	0	0	0	0	0	0	0	0	0	0	0	0	0	0	0	0	0	0
g__Neosetophoma	s__rosarum	0	0	0	0	0	5	0	0	0	0	0	0	0	0	0	0	0	0	0	0	0	0	0	0	0	0	0	0	0
g__Eutypa	s__leptoplaca	0	0	0	0	0	0	5	0	0	0	0	0	0	0	0	0	0	0	0	0	0	0	0	0	0	0	0	0	0
g__Parastagonospora	s__phoenicicola	0	0	0	0	0	0	5	0	0	0	0	0	0	0	0	0	0	0	0	0	0	0	0	0	0	0	0	0	0
g__Metschnikowia	NA	0	0	0	0	0	0	5	0	0	0	0	0	0	0	0	0	0	0	0	0	0	0	0	0	0	0	0	0	0
g__Hyphopichia	s__pseudoburtonii	0	0	0	0	0	0	0	5	0	0	0	0	0	0	0	0	0	0	0	0	0	0	0	0	0	0	0	0	0
g__Vishniacozyma	NA	0	0	0	0	0	0	0	0	0	5	0	0	0	0	0	0	0	0	0	0	0	0	0	0	0	0	0	0	0
g__Setophaeosphaeria	s__sidae	0	0	0	0	0	0	0	0	0	0	0	0	5	0	0	0	0	0	0	0	0	0	0	0	0	0	0	0	0
g__Paraphaeosphaeria	s__michotii	0	0	0	0	0	0	0	0	0	0	0	0	0	5	0	0	0	0	0	0	0	0	0	0	0	0	0	0	0
g__Wojnowiciella	s__dactylidis	0	0	0	0	0	0	0	0	0	0	0	0	0	0	0	5	0	0	0	0	0	0	0	0	0	0	0	0	0
g__Kurtzmanomyces	NA	0	0	0	0	0	0	0	0	0	0	0	0	0	0	0	5	0	0	0	0	0	0	0	0	0	0	0	0	0
g__Kondoa	NA	0	0	0	0	0	0	0	0	0	0	0	0	0	0	0	5	0	0	0	0	0	0	0	0	0	0	0	0	0
g__Mycosphaerella	s__tassiana	0	0	0	0	0	0	0	0	0	0	0	0	0	0	0	0	0	0	5	0	0	0	0	0	0	0	0	0	0
g__Trichoderma	s__lixii	0	0	0	0	0	0	0	0	0	0	0	0	0	0	0	0	0	0	0	5	0	0	0	0	0	0	0	0	0
g__Kurtzmanomyces	NA	0	0	0	0	0	0	0	0	0	0	0	0	0	0	0	0	0	0	0	5	0	0	0	0	0	0	0	0	0
g__Sarocladium	s__kiliense	0	0	0	0	0	0	0	0	0	0	0	0	0	0	0	0	0	0	0	0	0	5	0	0	0	0	0	0	0
g__Plenodomus	NA	0	0	0	0	0	0	0	0	0	0	0	0	0	0	0	0	0	0	0	0	0	5	0	0	0	0	0	0	0
g__Trichoglossum	NA	0	0	0	0	0	0	0	0	0	0	0	0	0	0	0	0	0	0	0	0	0	0	0	0	0	0	5	0	0
g__Papiliotrema	NA	0	0	0	0	0	0	0	0	0	0	0	0	0	0	0	0	0	0	0	0	0	0	0	0	0	0	0	5	0
g__Protomyces	s__macrosporus	4	0	0	0	0	0	0	0	0	0	0	0	0	0	0	0	0	0	0	0	0	0	0	0	0	0	0	0	0
g__Lapidomyces	NA	0	0	4	0	0	0	0	0	0	0	0	0	0	0	0	0	0	0	0	0	0	0	0	0	0	0	0	0	0
g__Monographella	s__nivalis	0	0	4	0	0	0	0	0	0	0	0	0	0	0	0	0	0	0	0	0	0	0	0	0	0	0	0	0	0
g__Podosphaera	NA	0	0	4	0	0	0	0	0	0	0	0	0	0	0	0	0	0	0	0	0	0	0	0	0	0	0	0	0	0
g__Skeletocutis	s__nivea	0	0	4	0	0	0	0	0	0	0	0	0	0	0	0	0	0	0	0	0	0	0	0	0	0	0	0	0	0
g__Penicillium	s__glandicola	0	0	0	4	0	0	0	0	0	0	0	0	0	0	0	0	0	0	0	0	0	0	0	0	0	0	0	0	0
g__Alternaria	s__angustiovoidea	0	0	0	0	0	4	0	0	0	0	0	0	0	0	0	0	0	0	0	0	0	0	0	0	0	0	0	0	0
g__Tetracladium	NA	0	0	0	0	0	4	0	0	0	0	0	0	0	0	0	0	0	0	0	0	0	0	0	0	0	0	0	0	0
g__Phaeomoniella	s__chlamydospora	0	0	0	0	0	0	4	0	0	0	0	0	0	0	0	0	0	0	0	0	0	0	0	0	0	0	0	0	0
g__Neoascochyta	NA	0	0	0	0	0	0	0	4	0	0	0	0	0	0	0	0	0	0	0	0	0	0	0	0	0	0	0	0	0
g__Penicillium	NA	0	0	0	0	0	0	0	4	0	0	0	0	0	0	0	0	0	0	0	0	0	0	0	0	0	0	0	0	0
g__Geranomyces	NA	0	0	0	0	0	0	0	0	0	4	0	0	0	0	0	0	0	0	0	0	0	0	0	0	0	0	0	0	0
g__Knufia	NA	0	0	0	0	0	0	0	0	0	4	0	0	0	0	0	0	0	0	0	0	0	0	0	0	0	0	0	0	0
g__Torula	NA	0	0	0	0	0	0	0	0	0	0	4	0	0	0	0	0	0	0	0	0	0	0	0	0	0	0	0	0	0
g__Cryptomarasmius	s__corbariensis	0	0	0	0	0	0	0	0	0	0	4	0	0	0	0	0	0	0	0	0	0	0	0	0	0	0	0	0	0
g__Coronicium	s__gemmiferum	0	0	0	0	0	0	0	0	0	0	4	0	0	0	0	0	0	0	0	0	0	0	0	0	0	0	0	0	0
g__Lecanora	s__horiza	0	0	0	0	0	0	0	0	0	0	0	0	0	0	0	4	0	0	0	0	0	0	0	0	0	0	0	0	0
g__Pectenia	s__cyanoloma	0	0	0	0	0	0	0	0	0	0	0	0	0	0	0	0	0	0	0	4	0	0	0	0	0	0	0	0	0
g__Dioszegia	s__changbaiensis	0	0	0	0	0	0	0	0	0	0	0	0	0	0	0	0	0	0	0	4	0	0	0	0	0	0	0	0	0
g__Periconia	NA	0	0	0	0	0	0	0	0	0	0	0	0	0	0	0	0	0	0	0	4	0	0	0	0	0	0	0	0	0
g__Alternaria	s__angustiovoidea	0	0	0	0	0	0	0	0	0	0	0	0	0	0	0	0	0	0	0	4	0	0	0	0	0	0	0	0	0
g__Malassezia	s__sympodialis	0	0	0	0	0	0	0	0	0	0	0	0	0	0	0	0	0	0	0	4	0	0	0	0	0	0	0	0	0
g__Massariosphaeria	s__roumeguerei	0	0	0	0	0	0	0	0	0	0	0	0	0	0	0	0	0	0	0	0	0	4	0	0	0	0	0	0	0
g__Ustilago	s__hordei	0	0	0	0	0	0	0	0	0	0	0	0	0	0	0	0	0	0	0	0	0	0	0	0	4	0	0	0	0
g__Caloplaca	s__sterilis	0	0	0	0	0	0	0	0	0	0	0	0	0	0	0	0	0	0	0	0	0	0	0	0	4	0	0	0	0
g__Neptunomyces	s__aureus	0	0	0	0	0	0	0	0	0	0	0	0	0	0	0	0	0	0	0	0	0	0	0	0	4	0	0	0	0
g__Epicoccum	s__dendrobii	0	0	0	0	0	0	0	0	0	0	0	0	0	0	0	0	0	0	0	0	0	0	0	0	4	0	0	0	0
g__Vermiconia	s__calcicola	0	0	0	0	0	0	0	0	0	0	0	0	0	0	0	0	0	0	0	0	0	0	0	0	0	4	0	0	0
g__Tomentella	s__ellisii	0	0	0	0	0	0	0	0	0	0	0	0	0	0	0	0	0	0	0	0	0	0	0	0	0	0	0	0	4
g__Tranzscheliella	s__hypodytes	3	0	0	0	0	0	0	0	0	0	0	0	0	0	0	0	0	0	0	0	0	0	0	0	0	0	0	0	0
g__Coniosporium	s__apollinis	3	0	0	0	0	0	0	0	0	0	0	0	0	0	0	0	0	0	0	0	0	0	0	0	0	0	0	0	0
g__Aspergillus	s__ochraceus	3	0	0	0	0	0	0	0	0	0	0	0	0	0	0	0	0	0	0	0	0	0	0	0	0	0	0	0	0
g__Acericola	s__italica	0	3	0	0	0	0	0	0	0	0	0	0	0	0	0	0	0	0	0	0	0	0	0	0	0	0	0	0	0
g__Fuscoporia	s__ferruginosa	0	3	0	0	0	0	0	0	0	0	0	0	0	0	0	0	0	0	0	0	0	0	0	0	0	0	0	0	0
g__Endoconidioma	s__populi	0	0	0	3	0	0	0	0	0	0	0	0	0	0	0	0	0	0	0	0	0	0	0	0	0	0	0	0	0
g__Colacogloea	NA	0	0	0	3	0	0	0	0	0	0	0	0	0	0	0	0	0	0	0	0	0	0	0	0	0	0	0	0	0
g__Malassezia	NA	0	0	0	3	0	0	0	0	0	0	0	0	0	0	0	0	0	0	0	0	0	0	0	0	0	0	0	0	0
g__Petrophila	NA	0	0	0	0	0	3	0	0	0	0	0	0	0	0	0	0	0	0	0	0	0	0	0	0	0	0	0	0	0
g__Sphaerulina	NA	0	0	0	0	0	3	0	0	0	0	0	0	0	0	0	0	0	0	0	0	0	0	0	0	0	0	0	0	0
g__Taphrina	s__populina	0	0	0	0	0	3	0	0	0	0	0	0	0	0	0	0	0	0	0	0	0	0	0	0	0	0	0	0	0
g__Plectosphaerella	s__niemeijerarum	0	0	0	0	0	0	0	0	3	0	0	0	0	0	0	0	0	0	0	0	0	0	0	0	0	0	0	0	0
g__Neocucurbitaria	NA	0	0	0	0	0	0	0	0	3	0	0	0	0	0	0	0	0	0	0	0	0	0	0	0	0	0	0	0	0
g__Cladosporium	s__aphidis	0	0	0	0	0	0	0	0	0	3	0	0	0	0	0	0	0	0	0	0	0	0	0	0	0	0	0	0	0
g__Pseudocoleophoma	NA	0	0	0	0	0	0	0	0	0	3	0	0	0	0	0	0	0	0	0	0	0	0	0	0	0	0	0	0	0
g__Pleurophoma	s__ossicola	0	0	0	0	0	0	0	0	0	3	0	0	0	0	0	0	0	0	0	0	0	0	0	0	0	0	0	0	0
g__Metschnikowia	NA	0	0	0	0	0	0	0	0	0	0	3	0	0	0	0	0	0	0	0	0	0	0	0	0	0	0	0	0	0
g__Murilentithecium	s__lonicerae	0	0	0	0	0	0	0	0	0	0	3	0	0	0	0	0	0	0	0	0	0	0	0	0	0	0	0	0	0
g__Neofusicoccum	s__parvum	0	0	0	0	0	0	0	0	0	0	3	0	0	0	0	0	0	0	0	0	0	0	0	0	0	0	0	0	0
g__Phaeoisaria	s__sparsa	0	0	0	0	0	0	0	0	0	0	0	0	3	0	0	0	0	0	0	0	0	0	0	0	0	0	0	0	0
g__Kurtzmanomyces	s__shapotouensis	0	0	0	0	0	0	0	0	0	0	0	0	0	0	0	3	0	0	0	0	0	0	0	0	0	0	0	0	0
g__Metschnikowia	NA	0	0	0	0	0	0	0	0	0	0	0	0	0	0	0	0	0	0	3	0	0	0	0	0	0	0	0	0	0
g__Dioszegia	s__takashimae	0	0	0	0	0	0	0	0	0	0	0	0	0	0	0	0	0	0	0	3	0	0	0	0	0	0	0	0	0
g__Rinodina	s__pyrina	0	0	0	0	0	0	0	0	0	0	0	0	0	0	0	0	0	0	0	3	0	0	0	0	0	0	0	0	0
g__Candida	s__parapsilosis	0	0	0	0	0	0	0	0	0	0	0	0	0	0	0	0	0	0	0	0	0	0	0	0	3	0	0	0	0
g__Phaeosphaeria	s__tofieldiae	0	0	0	0	0	0	0	0	0	0	0	0	0	0	0	0	0	0	0	0	0	0	0	0	0	0	3	0	0
g__Penicillium	s__cinnamopurpureum	2	0	0	0	0	0	0	0	0	0	0	0	0	0	0	0	0	0	0	0	0	0	0	0	0	0	0	0	0
g__Wallemia	s__tropicalis	0	2	0	0	0	0	0	0	0	0	0	0	0	0	0	0	0	0	0	0	0	0	0	0	0	0	0	0	0
g__Lepista	s__sordida	0	2	0	0	0	0	0	0	0	0	0	0	0	0	0	0	0	0	0	0	0	0	0	0	0	0	0	0	0
g__Elsinoe	NA	0	0	2	0	0	0	0	0	0	0	0	0	0	0	0	0	0	0	0	0	0	0	0	0	0	0	0	0	0
g__Dothiorella	NA	0	0	0	2	0	0	0	0	0	0	0	0	0	0	0	0	0	0	0	0	0	0	0	0	0	0	0	0	0
g__Periconia	s__homothallica	0	0	0	0	0	2	0	0	0	0	0	0	0	0	0	0	0	0	0	0	0	0	0	0	0	0	0	0	0
g__Phaeococcomyces	s__eucalypti	0	0	0	0	0	2	0	0	0	0	0	0	0	0	0	0	0	0	0	0	0	0	0	0	0	0	0	0	0
g__Barnettozyma	s__xylosiphila	0	0	0	0	0	2	0	0	0	0	0	0	0	0	0	0	0	0	0	0	0	0	0	0	0	0	0	0	0
g__Meira	s__miltonrushii	0	0	0	0	0	0	0	2	0	0	0	0	0	0	0	0	0	0	0	0	0	0	0	0	0	0	0	0	0
g__Acericola	s__italica	0	0	0	0	0	0	0	0	0	2	0	0	0	0	0	0	0	0	0	0	0	0	0	0	0	0	0	0	0
g__Filobasidium	s__oeirense	0	0	0	0	0	0	0	0	0	0	0	0	0	0	0	2	0	0	0	0	0	0	0	0	0	0	0	0	0
g__Parathyridaria	s__philadelphi	0	0	0	0	0	0	0	0	0	0	0	0	0	0	0	2	0	0	0	0	0	0	0	0	0	0	0	0	0
g__Cryptomarasmius	s__corbariensis	0	0	0	0	0	0	0	0	0	0	0	0	0	0	0	0	0	0	0	2	0	0	0	0	0	0	0	0	0
g__Dematiopleospora	s__fusiformis	0	0	0	0	0	0	0	0	0	0	0	0	0	0	0	0	0	0	0	2	0	0	0	0	0	0	0	0	0
g__Blumeria	NA	0	0	0	0	0	0	0	0	0	0	0	0	0	0	0	0	0	0	0	0	0	0	2	0	0	0	0	0	0
g__Ceriporia	s__reticulata	0	0	0	0	0	0	0	0	0	0	0	0	0	0	0	0	0	0	0	0	0	0	0	0	2	0	0	0	0
g__Mortierella	s__camargensis	0	0	0	0	0	0	0	0	0	0	0	0	0	0	0	0	0	0	0	0	0	0	0	0	0	0	2	0	0
g__Cladosporium	s__grevilleae	0	0	0	0	0	0	0	0	0	0	0	0	0	0	0	0	0	0	0	0	0	0	0	0	0	0	2	0	0
g__Biatriospora	s__antibiotica	0	0	0	0	1	0	0	0	0	0	0	0	0	0	0	0	0	0	0	0	0	0	0	0	0	0	0	0	0
g__Phaeomoniella	s__chlamydospora	0	0	0	0	0	0	0	0	1	0	0	0	0	0	0	0	0	0	0	0	0	0	0	0	0	0	0	0	0
g__Cladosporium	NA	0	0	0	0	0	0	0	0	1	0	0	0	0	0	0	0	0	0	0	0	0	0	0	0	0	0	0	0	0
g__Alternaria	s__angustiovoidea	0	0	0	0	0	0	0	0	0	1	0	0	0	0	0	0	0	0	0	0	0	0	0	0	0	0	0	0	0
